# Supplementary material for: Antiviral Shrimp lncRNA06 Possesses Anti-Tumor Activity by Inducing Apoptosis of Human Gastric Cancer Stem Cells in a Cross-Species Manner
Source: Mar Drugs. 2024 May 15;22(5):221. doi: 10.3390/md22050221 (PMC11123040; doi:10.3390/md22050221)
Supplement: Supplementary file 1 [file marinedrugs-22-00221-s001.zip]

Archive with 1 entries (1 files):
- marinedrugs-2938497-supplementary.xlsx
