# Supplementary material for: Antiviral Shrimp lncRNA06 Possesses Anti-Tumor Activity by Inducing Apoptosis of Human Gastric Cancer Stem Cells in a Cross-Species Manner
Source: Mar Drugs. 2024 May 15;22(5):221. doi: 10.3390/md22050221 (PMC11123040; doi:10.3390/md22050221)
Supplement: Supplementary file 1 [file marinedrugs-22-00221-s001.zip › marinedrugs-2938497-supplementary.xlsx]

## Sheet: Sheet1
gene_ID	transcript_id(s)	length	effective_length	Name	Annotation	Control_count	Treat_count	Control_TPM	Treat_count	Control_count	Treat_rpkm	Control_rpkm	log2fold_change	ABS(log2fold_change)	pvalue	FDR	significant	cpc_score	CNCI_score	sequence
comp75111_c0	comp75111_c0_seq1	7314	7115	-	-	15602	14081	21.33	14081	15602	33.78	33.47	0.06	0.06	0.93	0.97	no	-1.36489	-0.0528384	GTAGCTGTTTTTTAAAATTTTGAATAACCGGTTTGTAGAATTACAGAACTCAGATTTTAGAAGTTTATTTATTTTAAACGACGAACACTGATGTAATTTTGATTTTGTCACTGGATTGATTTTCCTGTAGAGAATTTTATCTAGATATCTAATTTTTTTTAGAATTATCTCTGAATTTTCTGTGATTAGATTCTAATTCTTGATATTTTTTGAAGTGAATATGACATTGCATTTATGTATTTTTGGGAAAATATCAAATTTTGTCAAATATTTTGAAGGCTGCAGAGATTTTTAAAAAGTATGTTTCATTAAGTCAAATATCTTCTGCATGACTGTTCATGCATTATTTCCATTTGTTAATCACATTGTTTCGAATAAACAATAATTTTCCAGGTCATT…
comp73818_c0	comp73818_c0_seq1	5055	4856	-	-	5251	5448	10.52	5448	5251	19.15	16.51	0.26	0.26	0.69	0.8	no	-1.13777	-0.012288	GGGTAAAATAAAACAACTTTTTGCAATGCAATAAAAACTGTACAATTAAATTTTCTGAGAAATATAAATGTTGCTATTTACCTAAAATACATTCCTTTATTACATCAATAATAACATTAACTTCTGAAGAGGGAGCAAGAAGAAGTCTACAGCATACCTGCAAAGTCTCAAGATTGTGGCCCCAATCTTTGATAACCTTTTGAGGTTTTATTATATTTTGGAAATTTTGTTTGGTCTGAAATGCTGCACAAGTAATCTTCTTTTGGAATATATTTCTATTGATCATTACGTCACACACTTTGCAGCAGTTATAACTAACCATATAATTAACTCACGAGTTCACCTGATCTAAGTCAGTGAGTAGAGGAATATTCTTCAGCATCCATTGATCTGACAAAG…
comp76633_c0	comp76633_c0_seq1,comp76633_c0_seq2	4660	4456.15	-	-	3724	3461	8.13	3461	3724	13.25	12.76	0.1	0.1	0.88	0.93	no	-1.19621	-0.0004096	TTATGGACTGCTTTCACAAGATCAATACTTGGTGCAAATGTCCTTGCTTCTCTCCATTACCATCACCTCAACCAGTCAAGCCGGCCCAGTACAAGAAAGAGGCATGTTTTAATGTTACAGTAATTTTACTCTACTCTTGTTATAAATGGCTGCTGACAAATACCAAGTATTGATAATGAAATAAGCACATGCATAACAAATAATTCATATTTTACAACCTAATAAACCCTGAAGGGCAAAGCAAAGATTATGACAACACCACTCACCATCTACATTCCAACAATACTGAATGTATAAAAGAAAAGAAAAGAAAAAAAAATCCACTTTATTTTCACAAATCTACAGTGAAGGTCTGAAAGCTTTGTAAAAGAAACTGCTACTACTAGTCTGTTTAGAAAT…
comp75615_c1	comp75615_c1_seq1	4427	4228	-	-	2510.7	2550	5.78	2550	2510.7	10.29	9.06	0.23	0.23	0.73	0.83	no	-1.06177	-0.045056	CCTGCCTTCATGCCATTCAGAACCAGTATCATCAAGCCACACATTTTTCTGCATACAATTTAGTAATAAAACCTACTAACAGAAACAGCAACAGAAGTCATTTATGCCAGACAAATATTCTATCCATCCCTAACACAACCTACTAACTTTAACATCCTTTTTTTTAACACTCAGGGTTTTTTAAACGATTTTTGAGCATTTACATCTTTATAAAAGAATTGTGAATAAATCTTTAATTTCTACTTCTATACAGATTTTAGATTTGGTTTTACCTTGTATAAAAAGAAAATATATATTTAAACATTTAATCTAAAAGTAAATTATTACATTTTGAAATTTCTTTCAGATTTAGCACTTTTCTGTCATTATTCACATCCTTTCTCAGATTCATGTAACTTC…
comp76887_c0	comp76887_c0_seq1,comp76887_c0_seq2,comp76887_c0_seq3,comp76887_c0_seq4,comp76887_c0_seq5	4260	3212.48	-	-	4254.98	4014.9	13.65	4014.9	4254.98	20.2	21.42	0.12	0.12	0.85	0.92	no	-1.3035	-0.024576	CTCCAATATATGCAGCTTACATCAAACCAGTACTATATATATGTACTATTACTTCCTTTTAGTTCTACATACAAAAATGGAAGCCTGAAATTTGGTTTAATATGATAATTGCTTTAGTTATAATTACATGGGAAATACAGAAGAAAGTCTGTCACATGCTTAAGAAATATACAAGTTCTGTTTGTGATAGGTTCTTTATTCCATTTTTTTTTCATGATACACACATGCTTCATAATGTAACACATTTCAATTTTACTTTACCTGAGTTATGACTGCAATAAATAAAATTCATTAATTATATGATTACCAGTTTCTTACATTATGCACCAATATAGCAAAGCATGTGTAGGATTTATATTCCAATGCAATATAATATAATATAATATGATATATATGTAA…
comp68398_c0	comp68398_c0_seq1	4205	4006	-	-	2825	2916	6.86	2916	2825	12.42	10.76	0.25	0.25	0.7	0.81	no	-1.08747	-0.0024576	TCTCCAGTTATATTTTTAAAGAAATTAAGTTAAAAAGAAAAGGGAAAAGCTGGGAAATGTTCGGGTTTTGAGTTTTTGCGAGGTTCAAACACTTAACGCAACATACAATATCCATGAACATTCAACATAAATCTGTGTAAGGGTACCAGAAAATTAAAAATAAAAAAAAATCTTTGGTTTCAAGGAGTTAGCCTGCTGATACAAGTGGTGGCAAAAGCACTGGGTACTCATCATTGCAGCAATTTGATCCTAATGAATACATAAATGTATGTAGGAGCAAAGTTCAAAATACAAATAACTGCAGCAATTACACCTCTACATACACACATGAGGAATCAAATATTTGGTGTCAACTACTGCAGCAAATCTTCTGTGCATACACTATGCAAAATTGTTAAT…
comp76840_c0	comp76840_c0_seq1,comp76840_c0_seq2,comp76840_c0_seq3,comp76840_c0_seq4,comp76840_c0_seq5,comp76840_c0_seq6,comp76840_c0_seq7	3992	2448.11	-	-	2421	2245	12.09	2245	2421	12.99	18.98	0.1	0.1	0.88	0.94	no	-1.19248	-0.04096	ACCCTCTATAAATGCAACTGAACCGGTCATACATACATGTCCCCTGACCAATTAATTCCGCGCATTTAGAACTCTAATCACACAAATTTGTGTGTATACAAATTAGAAATTAAAATTCAAATGACAAACTTTACAGATTTTCATGTACATCCGCTTCATTTAACCGAGTGAAATAAATATTTGTATGATTTCTTTAAAATATAAAAATAAATCAACCATCGGCAATTAATTTTGCCGATGAAAGGTCTACACTACAGTGTTACGAAACCGCATTTGTAGGACATTACTTCGTCGAAACAATCCTAATGGAAAAACATTTTTCTTCTTTTCTTCATGCTAGTTAGACCCGTCACCATCTATGAAATCTCTCTCCACAACACAAAAGGGGAGTTCTGGTAA…
comp76770_c2	comp76770_c2_seq1	3910	3711	-	-	2550	2782	6.68	2782	2550	12.8	10.49	0.33	0.33	0.61	0.74	no	-1.16898	-0.028672	TATCTATATATGTAAATGTTTATATATACATGAATACTATCAAACTCTACTCTTGAATTAAAAAATCAATTAGAAACCATTCAAACTTTAAGTGAAGTGTGGCACAATTTATATAGGCTTCCTCTTGTTTGAGCAAGAAACAACTCTCTAAAAGCTCAAAATACAAGAACCAATTTTCAATGATATTCAAAGCAACCTAACTATCATCTTGTAAGCTTCAGATTGCAATTTTTCTCATGTTTACGAGATACTGTCACTTATATAATACTTATTCTAAATGCAAACAATTGTATCCTCAATATCATCTAAGACTATCAGCACAAAAGATCTTATAAAACAAAATTAAAAATGTGACTGCTTTGTACCAATTTACATGGTGTTCTAGAATAAAAAGATATG…
comp76634_c0	comp76634_c0_seq1,comp76634_c0_seq2	3862	3662.97	-	-	6392.93	5977.15	16.98	5977.15	6392.93	27.85	26.64	0.11	0.11	0.87	0.93	no	-1.23673	-0.008192	GCTTGCCATGATTTTATTCAGATATAACACATCTAAAATAGTTTGACACATTATCTAAAATATGCTTAAAAAAGTCTTTCCATACAGAAAAGTACTCTGATTAACAAAGCCTTTGTTGAGATGTAAATGTAAGCATTTTCATAAGTACAATATTATATACATAAAAATATTGATCAAATATTTTACTGAACTTGTTTGAATAAAATAAAACTTCTCAAGCTTCCAGAGCTGAGAATTTTTTATGGTTTCATTTGATTTACTTTTTTGCAAAATCAGATAAACCTCCGTTAAAACATAAAAATGTTATATATATGTATATATGGGAAAGCAATCACCAATTTTCTTACAAAACCCATAGTTACTTGAAGATGGAAATTAAATTACAAGGATTAATCCAAG…
comp73390_c1	comp73390_c1_seq1,comp73390_c1_seq2,comp73390_c1_seq3	3813	675.26	-	-	22887.5	25425.1	318.88	25425.1	22887.5	665.21	500.39	0.36	0.36	0.58	0.71	no	-1.28899	-0.0073728	CAGAATAGTCTGAATTGAGTTATGACCAAAGTCACCTCACACATCACACTAAATTAAGCTGGACACAGTACTTTTCCAACCAATGTTGTTCACGCATCTCCACCTAGACATTATTGACATAATTTCTAGGTGTCCTTGACAGAGTCAACAACAAGGATTCCAAAAGGTGTCTGGTGTTCTGCCCCTCTTCTCAAAGGTTGCCCTACTAGAGCTTCACATGTCCCTTCTCTCAGACCTTCCCAGGGAAATGTGGCATTAATAGCCTCATTCTGACCCCTAGTGTGAGCTTATGCTGCCTAGTCACTTGTGATCACGACATATGGCCCTGCCTTCACAACATTTTGTTCATCATAGCTCTATTATTAACAAATTTAAAATTCATAGTATCATTCATACCAA…
comp73970_c0	comp73970_c0_seq1,comp73970_c0_seq2	3790	2803.12	-	-	3159	2864	8.89	2864	3159	22.73	13.96	0.06	0.06	0.92	0.96	no	-1.11546	-0.04096	TGTAGGAAAGAAGGAAAAAAAATGTAATACAGTGATAAAAATACACATTAATTAATTGTTATTATGTAAGGCTATGGGGAAAAAAATAAATTGATATAAGAATATAGAAAAAAAAAAAAAAAAATGCTACAGTTGACCAGTGTAGGAACATTATTTGCACAAGGAATATGACAATTCATGCAACAAATGTTATCTTACAAGATCTGCACAATCAATATTTTCAAATGATGCAAACGGATAACTTTGCACTGCAATACACAACTTGAAAATGAGACCACACAGTCATGGTTCGGCAAACACACAAAATACCAGTTTTAACATTGGAGTTGTACAACAATCCCATTTTTCCAAGATCGAGAGCCCTGCAGTAAGCTGGATTTCTTAGCTGCAAAATATTCA…
comp76442_c3	comp76442_c3_seq1,comp76442_c3_seq10,comp76442_c3_seq11,comp76442_c3_seq12,comp76442_c3_seq13,comp76442_c3_seq14,comp76442_c3_seq15,comp76442_c3_seq16,comp76442_c3_seq17,comp76442_c3_seq18,comp76442_c3_seq2,comp76442_c3_seq3,comp76442_c3_seq4,comp76442_c3_seq5,comp76442_c3_seq6,comp76442_c3_seq7,comp76442_c3_seq8,comp76442_c3_seq9	3788	1860.45	-	-	20743.5	18567.8	94.96	18567.8	20743.5	198.56	149.01	0.05	0.05	0.94	0.98	no	-1.32181	-0.016384	TAAGATACATAGGGATTCAGTATGATGCTCTGCATTTCCAGGAACTGCTGCTTAACACATCACACTTCAAGTAGCTTACAAATCTAGCATATTGTACCTTTGGTGGGCTGCAGGTGTTGCGTGTTATAGAAAAGCTTCTGTATTATCCTCTGTATTATCTAATGCAGACTGTCATGTAACATTTTTGCAAGTCAAATGTGCATATCAAGGTGGTTCACACATGAGCATCAGCCTATAATATATTGTATAAAAGAATAAGGTCATGGAATGCATGGCAGGTTTACAAAATATACACTTAATACATAACAATCAAAATCAGAACCATGTTACAGATGGAACCTTACCAACTGATCTATGAAAGTATACCTGACCATGAAAAAGGAACACAAGCACATGTGG…
comp76001_c0	comp76001_c0_seq1	3698	3499	-	-	3972	3488	11.04	3488	3972	17.01	17.33	0.02	0.02	0.98	1	no	-1.26352	-0.004096	CTCCAAACATGATTATCTAAGCAACAAAGGATGGAATGAAAACTGAAGTCAGCATACACAGGTTATGAAAATATGACATAACCAAAAAATGATATTAATACAAAAAAGTAAATGGCTCCCTGCTGTTAGCAGGAAAACACACATGTTTTATATACTGAGAAAACTTAGACAAAAATGGTCAAGTCTGGAAATGCTGATTGTCAGGTTATTCAAAGTAAGATTTCAGAGCTGGCTTGAATAGGCTGAGGTGCCTTAATACATCATATAATATCTCAAGGGTGTGCTTATGCAAAATGCAAGTGTTTGAACTTCTCATGGTCTTAAATTTTTAAATACAATTATACTGAGGTTGAATACTTTTGTTACATAAAATTCTTGGTGAATCCTTTGTTGCTTAAT…
comp75093_c0	comp75093_c0_seq1,comp75093_c0_seq2	3687	3212.06	-	-	2388	2374	7.16	2374	2388	12.74	11.24	0.2	0.2	0.76	0.86	no	-1.35382	-0.0823296	ATTTCATAAAACTGATTATAGTAGTAAGTACATTAAATCACATTTTGTTACTTATTTACAGTAATACACTTTCCTGCAGAAACATAACCTACTTGGGCATTCAAAATATTTGCTAAGATAGAAAAATACTCATTTTCTTCCATACAAAAAAAATGAGTAATGACCATCTTGGACAGTAAATCACTTCTGTGAGGATTGTTAAAAATTTGATGCATATTAAAGTCTGTTCTGCTTTGTTCACTGCAGGAAGTAAAGTTGAACTGTGCGACTCCATACTAAAATCATGATAAAAAATTCAAAACTCACCAATCATTAAAATACATTACATTACCATTCACACCTGAATATAATAGAAATGGAAATGTTAAAACAGGCACACCATGACATCATAAATTAAAA…
comp72200_c0	comp72200_c0_seq1	3589	3390	-	-	2890	2620	8.29	2620	2890	13.19	13.01	0.06	0.06	0.92	0.96	no	-1.11532	-0.073728	CAAAGGGTGATAAACTACTATTGCCAAGTGAGTTTAGTTTATAGTTTGAGAAGAAAAATGAAGTAGAGTACATAGTAGCATCTCTATATATTTCATAATTTAAGGCTGATTGATAAGTCTTTGAGCCAAATAACAGAAAATGTAAACAAAATTATAATCTGATCAATAACTTCATGTATTAGGTATGATGTTATGATAATCATTACATTACTGTGTCATTCCTGACATGCAGCTATTTCTGCTGTAATGATGACCATGCGATTTGGGCGCTTTGTGGGGACATGGGGGTGTTCAGTGAAGTCATCCCCTACAGGACCTCATTGTGGAAGGGGATGTGTATTCTACCAACGAGAGGGCTGTGTGCACTGGCAATTTGAGGCTTAGGCACTGCCAGTGTCA…
comp72644_c0	comp72644_c0_seq1,comp72644_c0_seq2,comp72644_c0_seq3,comp72644_c0_seq4,comp72644_c0_seq5,comp72644_c0_seq6,comp72644_c0_seq7	3553	1817.24	-	-	7194	6793	32.54	6793	7194	78.12	51.07	0.12	0.12	0.85	0.92	no	-1.28207	-0.232653	CTCACTTCATATATATATTTACATTCAACATTGGCACAATCCAAATTACAATATGTACAGACGGGATAACATTATACAGCCATAACACGACCACTGTAACAGTCTCTCTATACATATGAATACATCTTATTACAGAAATCTTATGAAAAAAAATAAATAAAATAAGAAATACTCATATAAAAATTGAGTAGAGGTAACCTATTGAAAATCAATGTCAAGAGGTATTACATTCTCTAAACATTACGACTGGTAAACATATATCTATAAATTAAAAACCTACTGAATACAAGTAGCTAATATAAACTTTAAAGAGGCAGTACTTAGGAAAATACTGGAAGTAGACTTTTTTCTACCTCCATCTTACCATAAAATGACAGACAACAATTATGTTACTATCCA…
comp73222_c1	comp73222_c1_seq1	3478	3279	-	-	13245	12943	39.29	12943	13245	67.37	61.66	0.17	0.17	0.79	0.88	no	-1.34637	-0.0004096	AAAAAAAAGAAAAGAAAAAAAAATCATGTAGACATTATGATTCTTCTTTTGAGGCAATTAATACAAGTCTGATGTTTCATTTACTACATTTTATTATGTACAAATCATACATATTCTCTAAATATTGATAAGTTAAAACACATTGCCACACTGCCACACAAACAATACAAAGCACATAAAATTATATGAAACTCAAAAAAAATCATTCACTGTATAAATAATGCCACAACTCTGAACATGTAATAAAGAAAAAAAGTTAGGAAAGATACAGTAATATTTGTGCTGATATTTGGAAACTTTTTTTTTACCATCTACTATTTTCAAAATTATTATACAATATCAAATGATATGCATCAGTGCATTCACAAAATATAATATCTGCACAAACTAACAAGGAAT…
comp73298_c0	comp73298_c0_seq1	3444	3245	-	-	4782	4300	14.33	4300	4782	22.62	22.49	0.05	0.05	0.94	0.97	no	-1.23301	-0.0004096	ATGATTTTTTACATCCTATAAATTCACAAAAATATTTTACCTATAGAACCTAGATCAACATAATCAGGAGCAGTAAATAGTAACAAAGAACTCTTGTTGTGCTACACAATAGAACCAAACAAACATTATCTGTCAATTTGGCTCAGCAACTGATTACAATTTTCTCTGATTAAATGGCACAAACTCAGCAGAGATTTGAAGACAGCTCACATATACTGAGCTATTACTCAAAAACCATAACTTCAAAAATTTGTACACAAAAGTACTTACAGAATGTGTGTTTCAAGTTGCCAATTGAGAAGCCTGGCCCTATGCCAAGAATTACTGAATGAACACCCTTTATCTGGTGGTACAGTAAATACTGTCTGCTACATTATACATGCCAGTCTTCCTTTACAT…
comp74754_c0	comp74754_c0_seq1,comp74754_c0_seq2,comp74754_c0_seq3,comp74754_c0_seq4	3354	1377.3	-	-	3834.67	3467	29.17	3467	3834.67	40.09	45.78	0.06	0.06	0.93	0.97	no	-1.18138	-0.0540672	TGTCCCCAAACCCATCAAATGCTGTTACAAGTATAATATATTAGAAAAGTGAACACCTCTCTTCCTATGTCATATTTTCTCTTGATAATAAGACATACATGAATATGCCTACTTTTTATATCAAAATCATAAATGAGTTTTTCAACTAAAAAAATCAATAACCTATTTTCAGATGTAACAAAGAAATCCTGAAAATCTGGGACTCTGATTTATTATCTAAAAATACATTAAAATGTGTAAGTATACTTTTACTGATTATACATATTTTTAGGAATGATCATGTGGCACTGGTTAGATTACTTCCAAAGCACTTCATGTTAAATACAATTCAAGTTTCTGCTAGAAAAAAAAAGATAATGTTCTTGACAATGAGAATCTCTCTTTTAGTCTGCAGAGGAT…
comp72183_c0	comp72183_c0_seq1	3303	3104	-	-	1324	1267	4.15	1267	1324	6.97	6.51	0.14	0.14	0.83	0.9	no	-1.26325	-0.0004096	TATATATATATACATATATATTTTGGTAAATTTGTGGACAATTAGTTAAAAAGTATTTTTTAAGTTCTATCACCAAATTTCACAGTATCATTTAAAAGGATTGTGGCCTATGTCAGACTCACTAGCCCTGCTTATCTTCTCCAGATTAGCCAGAATTTGTATTTGAACCATATAGTCTATTAAACATTCATCTTACCTTCCTTTCTAAGGTTTTCTTCAACATATTATCCTGACTTCCATTTGAAGTACATAGTTATCACATGAACATATGGAACGTTTTTTGTTATCTGTCTGAGATATATTTAGGAGCTGTCACTCAAAACATAAATAAATAAGCATTCGCCTAAAATACACAACTTTTGTAAAAGCATCAACAGAAAGACTGATAAAAGGAGAGAG…
comp76541_c1	comp76541_c1_seq1	3296	3097	-	-	2259	1996	7.1	1996	2259	11	11.13	0.03	0.03	0.97	0.99	no	-1.09761	-0.0290816	CCTTTTTTTTTTTTTTTTTTTTATTAGATTTGGTTTAGAAAAAAAGGCTCTACGAAGTCTGGTAAAGTTATAGAATACATTTTTGTTGGGGACTAATGTTACCATAACACCTAGCCGCTCCCTACCAAAAAGCAAGCTAGATTGGCTTTTAATATAATTGTCATTGCCATGAACATGAGTGCTCTAAGTATACCAACATTATATTTGTTAACTTTGTTCTGTCCTTGTGATTATCTGTCACTCTACAAGTACTTTTTATTATAAATTCTTAAGTGTTGTATTTGTCTTCCTTACTGACATTACTATTATCATTAATACAATTGTTTTATATCCACTATCATTATTCTCATAATTTCATGATAAAAATGATTATTACAATTACTGCAATACATATTGCTA…
comp76976_c0	comp76976_c0_seq1,comp76976_c0_seq2,comp76976_c0_seq3,comp76976_c0_seq4,comp76976_c0_seq5,comp76976_c0_seq6,comp76976_c0_seq7	3283	863.95	-	-	4665	5229	38.09	5229	4665	166.31	59.77	0.37	0.37	0.57	0.7	no	-1.26025	-0.0372736	AATTTCTATAATACTAATTAATTTCATGTGTATATGGTAAACCGCTCTCAAACAAATGCTTTTTGGAAATCTCTCCAGTTTTGTTAGGCAGGTAAAATATGTCTGTACACAACTCCATTTATACCTAAATGACTTTTTAACTAAGACTACTGTTTACTGAAGTCATAATTCAATCTTCTGCCTTGTGCTACCATTTAACACATTTGACTTGTTCTATTAAAAGTCAGTTAATTGACTCTATATTTACACATATTTTTTACTTGTATTTGTGATTAACACTGTTAAGCATATATATAATTTTTAAATCAAAACATAATATGATCATGAATTTTGTTACCAAGAAAATAATTACTAAGGATTATAATGGTATGATCAAATAAGTTCTAGAGAATGTTTTTC…
comp71665_c0	comp71665_c0_seq1,comp71665_c0_seq2,comp71665_c0_seq3	3228	2474.06	-	-	1912	2088	6.69	2088	1912	16.45	10.49	0.33	0.33	0.61	0.74	no	-1.25056	-0.057344	TGATGATGATGATAATGATGATAAAAGAACTTCACAGAGAAGTAAATGGTCATGGAACCTTAATAACTGAAGAGTAGAAACAAAAATTGGGGAGAAAAGAAAGAAAAAAAAGAAAGATGGAAAGAAGCAAAAAAAGGCAGATGGGCAGAAATAGTGAAAATGATTGAGAAATTGAGAGGACAACACTGAGATGATACTAGGCTGCATTTCAACTCTAATACGCTACTCCAATTAACGCAACTTAGCTGATACAAGCCAATTATGCCATGGAACTTCTATGTCAAATAGAAAATAACAAAAAATACATATCATACTCTGTATAATAAAAATGCAATTTAAAGGTGCAGAAGGCAACATAAAATGCAAAATGCTCACTTTGAATGCAAAGTGATTGATTGT…
comp71222_c0	comp71222_c0_seq1	3227	3028	-	-	2310	2028	7.42	2028	2310	11.43	11.64	0.02	0.02	0.98	1	no	-1.04733	-0.08192	TATATACATATATATATATATAAATTTAAGATGTGGATAGTGGAAGGTTCACTAATACTATTCCTCTTCATGTATCGAAGCAATTCAATTATGCAACAATTGAATTGCATCAGATAGCCACCTTAGTGTTGCCATCTACTTAACCTGTTGCCGACCAGGTTGTTTTGGTTCCAAATGGTTGAAACGCCTGGATATTTCAAACGGGTAAGCCGAACGCCACAGGCTATTCACCCATACTGGCCGTGGCCAAGTACTATAAACCCGATCACCCGGTGTGCCAGCTAGGAGGATAGCCAAGACAAAATATCTTGTTACCAGCAGCTGGTGCTGCCACACTTAATGTGATATCTTGTTACCCATTGTTAAGACTGTTGACTCACACACACACAATTTGGCACA…
comp72638_c1	comp72638_c1_seq1,comp72638_c1_seq2,comp72638_c1_seq3	3196	2693.35	-	-	1118	1096	3.63	1096	1118	7.83	5.69	0.18	0.18	0.79	0.87	no	-1.30451	-0.0290816	ATATGATAAAGTTAATACAACTGGAACTGCATATTCCTCATTTAAAATTACATGGTAGCATGCTACTTAGCTGGAGTACTTAATCTTGAAGAACATCACAAACGAAATATCCCCTAAACAAATATGAGAGCAATTAACAGAAAAAAACTCACTTTCCCTCCTATAGTTGTCTCATTTATATAAACATTTGCCCTTGCATAATAACCATATTTACTAGTATATAAAATGTACATCCCTCTTTTGAAAGATAACTGAAATATCTAAATGAAAACCATCCTCACACACATCCCAGTAATCAGATAAGCTTCATAAGAAAATTTAATTCAAAATGTTTGCACATTTAAAACCAATGTGTCTGCATGGATGTTTTGTGACATGGCATTTGGCAACTCATTGCAA…
comp74567_c0	comp74567_c0_seq1,comp74567_c0_seq2,comp74567_c0_seq3,comp74567_c0_seq4,comp74567_c0_seq5,comp74567_c0_seq6,comp74567_c0_seq7,comp74567_c0_seq8,comp74567_c0_seq9	3117	1562.99	-	-	7465	6505	46.96	6505	7465	70.28	73.69	0.01	0.01	0.99	1	no	-1.21735	-0.0004096	AGGGAAAGAAAAATGCAGTAAACACAGGATGAATTTATTTCAGCACTAGGCCATAAAGGACCATATTTACAAGCTGGAACCACCACCAGTGTATGGTAAGCCACAGAGAGAGTTGTTCAAGGTATACATGGGAGGTATTACATAAAATCTACACTAGCATACTATTACAAAGTAGTAAAAATCATAGCCATCACATCTACTTAATTCCAACTACAATCTATTTCATATAAAAAACTAACAAGGAATGATCAAAATAAACCTAACATGGAGCTGTGGCTGTATTCCTAAAGATATAAAATTGGTCAATCATTCCCATGTCAAACATCAAAACAAATGTAATATATACCATCACTAACACCAATCTTGTTAACTATAACCCTATTCCAGGTATCTTGGCAA…
comp76969_c0	comp76969_c0_seq1,comp76969_c0_seq2	3113	1422.28	-	-	2103	1837	13.37	1837	2103	23.86	20.97	0.01	0.01	0.99	1	no	-1.13681	-0.045056	TTGGGGTATTTACCATGTGGCCATTTTCCTGACGATCAAATATGTTGGATAATATGTGATTTCTTTGACAATATGAGTTGTGATTCCTTTAACATTAAGAAATAAAAATAAAAATAAAAATAAGGACCTTAAGGTTACTGTCGTGCAACTTCCTGTGAGATTACAATTTATGAAAATACAAAATACTTCTCAGCCAATTGACTATCAATACAATATACTCATATCTAAAACTGATAAACTTGACACAAGAGAGCAATAATCCAAATCCTAAGCAAGAACACAATACATAATCTAGTGGCTGAAGAAATGACTGATGGAGCATGTTTGAATGTAAGGCACTTGCCACAAAATGAATAGGATCTTTACTTCTGAACATAAACTAAGTCAGAAATACTAATA…
comp77083_c0	comp77083_c0_seq1,comp77083_c0_seq2	3072	2483.03	-	-	3151	2788	11.3	2788	3151	21.11	17.74	0.03	0.03	0.96	0.99	no	-1.19166	-0.004096	TCTAGGGTTAGAATTACATCTTTTGAATACAAAGTATTTGACAAATAGCACATAACATCAATGAATTGAAACAAATTAAGCAATAAATGGATGCATTCAAGAAATTACTGGGGTTAACATGCCTGCATCTCTAGAGGAAAGACCAACAAACCTTGATAACACATATGACAAATGAGAGCTTTGATTGGGAGAGAAGAAAACATAAATAAAATTCTTTATATCAGGAAGAAAACTTACAGAAATAGGAAAAATAAAAAAATTCAAAGCAAAATTCTTAACCTAAATCATAAATATAATATAAAAAATTGAGTCATCAGAATCACATAGGCCGGGGAAAAAATCTGCATTACATTATATGACAAAAAATATAAATATGCATTCAGGTGGAAAAATTAAGAA…
comp76185_c0	comp76185_c0_seq1,comp76185_c0_seq10,comp76185_c0_seq11,comp76185_c0_seq2,comp76185_c0_seq3,comp76185_c0_seq4,comp76185_c0_seq5,comp76185_c0_seq6,comp76185_c0_seq7,comp76185_c0_seq8,comp76185_c0_seq9	3066	1959.14	-	-	7158.44	6597.97	32.8	6597.97	7158.44	62.72	51.47	0.09	0.09	0.89	0.94	no	-1.26804	-0.176128	GGCCCCAGCGTGAATGGGTTAAGTGTGCTCTTTTGGAATTTTTATCATCCTTTTCTAAGTGTATAGAAAGATGGGCATGAACCCAATGTCAAGCAGTTTCTGTATTGCAATGAGATTGTACAAACACACAAGCTTTGGCATTGCATGATAAATGCCATACTGGAAATATACAGACATGCTGCCCCTCATGTAATTTTCATATGCAAAAATCATAATCAAATTTAGAAAGTGACTATATTCATCACCATTATCAATACAAAATAGATCAAACAAAATAGATACTTATCTAATTAAAATGTTTATATTCAAACAATGTCATATGTAACACCTGTGTCTCCTACAATTATAAACTTGTATTGAAAACTAAGGAAAGTTATCAATTGAATGCATATCTATATC…
comp76998_c1	comp76998_c1_seq1,comp76998_c1_seq2,comp76998_c1_seq3	3065	2183.22	-	-	4386	4284	18.91	4284	4386	34.65	29.67	0.17	0.17	0.79	0.88	no	-1.14896	-0.0139264	ATAATAATAATAATAATAATTACTATTATTATAACAATAATAAAAAAATACATTTATAAAAATGCCAATAATAACAATTATCAAGACGACAAAAATAGTAAAAAAAAAAGCCAATAAAACTAATGAAAATAAAAGCAGGTAACAATAATTTAACAACAAATAAATACACAGCAATAAACATGCATGCAATAACATCCTTACAAACAATAACATCACCACATTCTTGGTAAAATAAGAACAACCATTATGCCTCTCTGAAATGAAGGTGAAGACTTGGAAAAAAATAAGGGCGTTGCAAGATACTGTCAAACTTAGAGATAAAGAAAGATGCAATTAAAGTGTACGTGTAGACATTACTCTTTTAAGACAATAATAATGATAATGTCTCAGCTTATTAGA…
comp75767_c4	comp75767_c4_seq1,comp75767_c4_seq2,comp75767_c4_seq3,comp75767_c4_seq4,comp75767_c4_seq5,comp75767_c4_seq6	3032	1561.51	-	-	3063	2699	23.24	2699	3063	25.02	36.47	0.02	0.02	0.97	0.99	no	-1.06599	-0.090112	CCATCAAATACAATGGCTGCAAAATGTTAACCCTGAAAGGTTTTCTTGATCAGTAATACTAATTATAGTAACTTTTTCTTTAAACTACACATCTCTTAACGGTTAAATCTTAGGCACTTGAAGTAACTGTAAAGTATTTATATAAAAAAATACATCCCAAAGACATATGTTAAACTGAAAGACACCCCGATCAAGGCCTACGGCTAAAAGATGCTGTAGATACTCATGTCACGGAAAATCTGTTCCAAAGACTTGTGCATCGAACATAAAGCCTGGACATTCAAGAATCATTTGCATCCTTAAGTTAATAGATTTTAGATAATGCAATCAATCATAAAAGGGTTTATATGCTGAGCAATATATCATTTCCTTTATTTGAAGTTTACTTAAAAATATCAT…
comp75822_c2	comp75822_c2_seq1	3029	2830	-	-	3477.05	3371	11.95	3371	3477.05	20.33	18.75	0.16	0.16	0.81	0.89	no	-1.1374	-0.0135168	AAAAAAAAAAAAAAAAAAAAATGAGCTTGATGATGCCCAAGCAACATTAAATATTAAGCATTTACTGCAATAAAATACATAGATAATTAGAAAACAAGGTGGACATTTTCTTCTTGTTGCAATTGTATTTGCAAACTGCTCCTTTTTGCTATTTTCACTGATATCTACCAACAAAGATGAGCCAGTACTTTCGCTTTAAATGCTGTGAACCAAAATAAATTCTCTTTCCTGTTTCCCTTTTCCAAAGTTTCCACAACAAAAAAGAACAAAAATAAAGCACATGTAAATGCTTGACATACCTGACTGGAATATATCTTCTGTGAGCTGTAATACAACCAGGTATATTTTAAATCAAACAAGCGTCCGGGCTGTGAAAGGGTGGAAACTCAAGACTAGAAA…
comp76463_c2	comp76463_c2_seq1,comp76463_c2_seq2,comp76463_c2_seq3	2998	2706.57	-	-	2025	1945	7.04	1945	2025	12.7	11.04	0.15	0.15	0.82	0.9	no	-1.27362	-0.057344	AAAAAAAAAAAAAAATGATAATAAAAAGTTTCCTCTTATGTAGTAACTTTAGGTGAAAGAGATTTCCTGTGCCTGGATTCTCCAGGCCTTGCTATGAGATCAGCCCCGAGGTGGACATCCTGGTAGTACATCCAGCACCCTACAGTGTCATGGAGCAAAATGATCAAACTAATTTAGGTTAATGACAGTGTGAGCTGCTATCATTAAAAAAAGGAAATCATGTAACTACAAATACTTAAAAATTAAAAAAGGAAAATAAAAGATAAATTCTAGAGGCCTTCACCCATTTCTCTATCAAAGTTTATCCTCTACATCCCTTTTCTCCATCCCTTACAGATCTAACTCAAGATTAATAATAATAATAATGATAATAAATACTAAGCAATAACAAAGAATATG…
comp74648_c0	comp74648_c0_seq1	2986	2787	-	-	1912	1859	6.67	1859	1912	11.38	10.47	0.17	0.17	0.8	0.88	no	-1.09652	-0.0212992	GAGTGAGTGAGTGAGTGAGTGATTGAGTGAGTGTAAGTTTGAGTGTTAGTGTGTTCCTATCTGTTAATGTAAAATCATGATTAAGTGACAACATAACCAGGAGAAAAAAATACTTGTACTCAATGGGCAAATAACGATACATCAACATTGATCAAACTCTTAACAATATTACAAAAATAATTATAAGAAATTAGAACTACCATCTAAGAGAAATAGGCCTAAATAGTTTTTACAGCATTAGCAGATTTCAGCATATACTACACAACTTAATACCATTAATGGTGAGCTTCTACATATCTTTGACATACAATAAGAGAAAATGTTTATTATGCATTTCTATCATTTTTTACTATATTTGTTTTTAATATCTACATAGAACAAATGGTTCTTTTTCACAGT…
comp69793_c0	comp69793_c0_seq1,comp69793_c0_seq2	2983	2275.08	ZNRF2	hypothetical protein g.36811 [Clastoptera arizonana]	2351	2267	12.95	2267	2351	13.9	20.32	0.15	0.15	0.81	0.89	no	-1.10888	-0.045056	CACACACACACACACACACGCACCCACACACGCATGTAGGCATGCATGCACTCAAAAAAAATTCACCTTATTCACTTGGTACAAGCATCAATTTACATACATCCTCTTTCATAAAAAAGAATGATCATTTTCACTCACATCAATTCTCTTAATAAACATCTTATCTTATAAACATTCACAGACACTTAAGCATACGCACAGACATATATGCCAACATACTTTATCTCTAGTTTTGATTACAAAATATCTAGTCTATTTACATCAAGCTTTGCCCATACAGTAGTGAAAATTGCTAATTTCAGCATTATGCTGTACGGTCTGATATCACGGCCAATATCAATACATTCTGTAATGACACGCAGTTCTTTAGCTTCAGAATAACATGGTCAAAGGTTACCC…
comp68270_c1	comp68270_c1_seq1	2882	2683	-	-	4855	4917	17.6	4917	4855	31.28	27.62	0.22	0.22	0.73	0.83	no	-1.10819	-0.053248	CTCAGATATTTTTATTGCTTTTCATATAAAGAAAAGATATATAGGTTATAGATTGAGCTGAGACAGATCTTAAGAAGTTTTGGATAAGTGTCTTTTGTAATCAAGAAAATAAAAATGTAAAATATTACTCATGCTCAACTATAATAAAATCAAACAACCAGGCTAAATAAAGCAGAATGAGGCCCATAAGATATGACCTTCACCCCACAAATGTCAGTACAGGCAAACATCCATGCATCCTTTTCAGAAAAGAGAATTATTAAAAGAAACATACAAGAGCATCTCTCTTACTCAGACTTACAATGCAGCACCCAGAGCAAGTTACAGGGAATATGTAAGGTGCAACTGATAAACCCTTTAGAATGTTTAGAACTTTAAAAAAAGGTCAAATCTAATTTG…
comp76119_c0	comp76119_c0_seq1,comp76119_c0_seq2,comp76119_c0_seq3,comp76119_c0_seq4,comp76119_c0_seq5	2846	996.48	-	-	4356	4073	44.69	4073	4356	66.54	70.12	0.11	0.11	0.87	0.93	no	-1.18812	-0.0098304	GAGTTTAGTATTCACATCCAAAGAGTTAAATGTAGTCTAGGAAATAGTACTGTTTGGGTGTTACATGTAAAATAAATAATGCCTAGTAACTGCAGATGTGGTTCAGTTTTTATATTAATGTACATTATTTTATTGTTTTGAAATCATTGCTGAAGTTTTTGTTATCATTTTTTTAATCCATAAGAAAACGCGGAGCCTAAAGTTAACACTCCAAAAAGAAACAAACGAAAAAAAACAAATGAAGTGACTACCAGGTCTTTCTGTTTTTTCTACATGAGTAAACAATGGAAAGTAGATAAGTGGAGCAATGTAGTTGACATGCTTATCCTCTCATTTTCTTAGCATACAAACAACCTTGTTCCAATTCTCTGCTTGAGATAAAATCAATCCTTCATGGCA…
comp52816_c0	comp52816_c0_seq1	2824	2625	-	-	5470	5000	20.27	5000	5470	32.51	31.81	0.08	0.08	0.91	0.95	no	-1.11885	-0.036864	CCCGTAAGCCAACAGAAAATGGTATCCTAGAACAAAAAAAAAAATGTTGGTACTATAGCATTAAGGTTTACATAAAAACTCTACAGTATTTACAGCAATGATGCTCCTTCTCTCACGACCTGCGTTATAAATTCTTGACTTGATACAATGGAGCCATCTGCATAGAGTACCATGTGAAGTTGCTGCAAGAACATATCCTATATATATATATAGTGGATATCATATTAGTGCTTTCACATTTAGCAACATCAGGATGGTACAGTGTCAAAAACTGCCCTTTTTTTAATCTTCGGCAAACACCATTATGTACACAAGATCAAACACAATCTCACTCGGTAACACTTCACTTTTTTTTCATCATTACAAGTTTAAAATACCTGTAAACAGAGAGCTGAGGGG…
comp76912_c0	comp76912_c0_seq1	2814	2615	-	-	2603	2487	9.68	2487	2603	16.23	15.19	0.14	0.14	0.83	0.9	no	-1.26738	-0.045056	CATACAGATTTATTGTTAACCATCAACCCATTATTTCTGCCAGGTTGTGAACACATTATCAGAGGAAAAAAAGGGATCATACTGTAAATAGTTTCTCCTGTCGGAAAAGAAAGACTTGGAACCCAAATAAAAAACAATACATGAACTTGATTGCTTTTTCTAGTACAAGAGGCTGTAAGCTTCTAGAAGTACTCATTTTCATATGTTTATTCAAGTCATGGGGTATAAAATAAAAGGAAAACCCTGGGATAGAAGTTAATATCAATGAGACAGAAATCTTATACAAAAAGTTACTCACATTTATAAGACAACCTACTGGAACAGAAGAACACTAACTATAGAACAGGTTTTCTTTATATCCTTAGTCAACATCAACTACAAAACATTTTCTTTATACCC…
comp65283_c0	comp65283_c0_seq1,comp65283_c0_seq2	2808	2606.86	-	-	2765	2918	10.33	2918	2765	19.09	16.2	0.28	0.28	0.67	0.78	no	-1.22511	-0.0028672	TAATAAATGCATGTAAATCAAATGCATCAAAAAAATATAATCAATAAAAAGAATAATCAAAACTTAATCAACTAATTACATATTGCCAATACTAGACTTGAATTATTACACTCACTCAGCACAGGATTCAAAGGAGCAAACAAAGACCCTGAGATTGTGCTGGTTCATTCACCCATTGCAATAGAGTTCTAACAAATATTGAAGAGTGAGTACACTTCCTTGAGATATATTCAAGTACAAAATGGAAAAAATCAAATAATTTTTCTCACTGTCAAAAGAGACGTGTTGTGTTCTATTTTTCTTCCTTTTTTTTCCTTACCATTATTTTTTTTGCACATATACTAGATGTACACACATGCTTAATCAGAAGTAGTGATAGCCATTGTGATCTTTTTGCAG…
comp76872_c0	comp76872_c0_seq1,comp76872_c0_seq2,comp76872_c0_seq3	2791	1394.06	-	-	1000	1352	25.86	1352	1000	9.57	40.57	0.64	0.64	0.33	0.46	no	-1.40475	-0.073728	CAAGATTCATTGGTGTTCTTCTGCAAGAGCCCAAAGTGCATATACTAGGGCAAGGTGTCGAAGCAAGGGCAGGTGACAACTGGTGGTGCAAATGCTATAGGGTGGGCGGCAAAGTGTAGCCCACCTCTGCAATGCACCATCCCAACACCTGAACACCAGTCTAGTCCGGCTCGTTCAACAGTGTCAGCTCCTCCGGGGCCGTCCCCCCTTCCCCCATCTACGCCACCATCTGTATTTCCATCTGAAGTTTAAGCCTCTTGAGCTTACCATTTTGAAAGAAATGTGGGGGCTTCGTTTGATTTCAGTGAGGAAAATAATGGAAACAAGTGAGAAACTTTGATGAACATTACCTGCCAACTTCCCGGGGAGTTGGGAATCCAGCGACACCCGGCAACACCC…
comp52814_c0	comp52814_c0_seq1	2787	2588	-	-	1025	1470	3.85	1470	1025	9.69	6.05	0.73	0.73	0.27	0.39	no	-1.25898	-0.06144	GAAAGGATAGGGAGGCAGTGTAGAATTCTTTATTGATTGGCTACTTGTTACAAAACATCACTCTTTATCCCATCTCTACCAAGTTTGTTTTTCCAAACTTGATATACAAAAAAAAGGAAGTGTTGCTTTAGTAGTCAGGCTGTAGCTGGTCAACTTCCTCACACTACTGAATAATCAACAAAACACATACAATCCAACCCTATGACTGACCATTGTGTGTTTCTATTTTAGGTGATATTTGATAAACCTCACTGCTTTTTTTTTCTTTGATATATATATTCATGGACTAAAATATAGGTATCAACATAATAATCTCTGTAATCTCAAGCCACACATTCTGTAAGAAATCATAAAAATTCTCCATTTAAAAATACCAGTAATAACTTGGATGGATCAGTA…
comp75359_c2	comp75359_c2_seq1,comp75359_c2_seq2,comp75359_c2_seq3,comp75359_c2_seq4,comp75359_c2_seq5,comp75359_c2_seq6,comp75359_c2_seq7,comp75359_c2_seq8,comp75359_c2_seq9	2787	846.2	-	-	1974.27	1728	19.43	1728	1974.27	41.9	30.48	0.01	0.01	0.98	1	no	-1.20587	-0.036864	CTGCGTCATGTATGACGAAAAAATACGTGACTCATCGCTAAAGGGGTTAAGTTCAACCTTTTAGATTGAAGCGCCTATCACATTAGCACATTTTCCTTTCATCCCCTTATGTCTAACTAAACTCCCTGGCTGATAGCACACCATTTCCCTAGCATGCGCATTATGCGAATCTCCAGCTCCAATATGAAAAACATAACAATTCAGCCCTCATACAGTACAATGTACTCTCTTAAAAGGATATTGGGGATTTACAGAGTAATGAATTAAACAGTAACAGGCAAAAAGAAAGCATATATAAAGGATGGGCAATTTCTTTTTCTTGTTTTTCTTTACCGAGATGACGTCCTATCGCGTCATGATGTCTCCCTCTAAATAAACTTTTTGCATTATTACTTATTT…
comp73454_c0	comp73454_c0_seq1	2782	2583	-	-	10571	11013	39.81	11013	10571	72.77	62.47	0.27	0.27	0.68	0.8	no	-1.28318	-0.0004096	TGATGGTGAAAAAAGAAAACAACAGCAAAGTCTTGCAATGTATAACACTTTTATTAAATATATACTCCTAAGATATGTACAGTGTATATTGTTACTATAACATTCACTGTCATCACACAGTGGTATTGTGAACAAGAAGTTGAAACTGTAGTTATAATACTGCCCCTTGGCTAATGGTAATCACTATAGATTATCAACAGCCATTATTCAAGCCTTTCATTTAAGTATTACATAAAAATAGGGCCAACACTAATAAAAATAACTATAACAATATAATGAACAAAAATGGGGTGATAAAAAAGTACAAGAGCATTAGTACACAGTCATGAATAAACTTGATCAATACAGTGATGATATGAATAATAAAAAATACATAATATATATAATCAAATATAAAAA…
comp71470_c0	comp71470_c0_seq1	2772	2573	-	-	6594.74	5898.49	24.93	5898.49	6594.74	39.13	39.12	0.05	0.05	0.95	0.98	no	-1.20368	-0.0004096	GGACGTATTAGAAGGATTTCCAGCTCAAGTGTGAAAAAAATAAAGGCAAACCCCAGACGGTGTAACAGACTCTCTCTTCTGAGGAAACGGGGGGAATAACAAATTAAACAGGTACAATCAAATGAAAAAAAGCATGTGTGAAGGACTGGAAATTCCTTGCCATATCTTTATTGATAGACTGATTCAATCTTGCTAATCGTTAAAACAAAGTACAAACAGAAACAAAATGGGCGGTTTGGTTCTCATCATTATCTGTGCTATTATTAGTAATGCTTTGTCTATGTGAAGTCTAAAATTCTTAAACATGACATGAATGGCAGTCTGTCTAGGTATATTGGCTGTATGAGAGATATGCTGGTGCTTGGATTCAAAAGTTTCAGCAACATCTTGAGCCCTTAA…
comp64365_c0	comp64365_c0_seq1	2738	2539	-	-	5468	4964	20.95	4964	5468	33.37	32.87	0.07	0.07	0.92	0.96	no	-1.32023	-0.0004096	GGTGAGTTCATTTTAAAAAAATTACGATGGAACATGCTGTATATTAACTTAAAAGGTCAGGAAGAAAAAACATGTAACTAATATTGATAAGTGCATTCCTCTTGTTTGAACAATTGTAACTGTATAAACACTACATACTAGGTGACCAACCTCTAGATAATCTTGTTACAATACATAAAACCTTTTCCAATGTATGCATATGTACTTGTAAGGTTTAAGAAACATTAACCGATTTCATTTAAATATTTACAGCCCTCTCACATTGTAACAAAGAAAATACTATTTAACACACAATGCTACAAATATTACAATTGTTTGCTGCATTACATCAAGTTCTTTAATATAGTCCACTTACAGTATACTTCAGTCAATCGAGATCAAGTCAGTCGATACCCGCTC…
comp68569_c0	comp68569_c0_seq1	2724	2525	-	-	2085	2127	8.03	2127	2085	14.38	12.6	0.24	0.24	0.72	0.82	no	-1.20629	-0.0004096	CCGGGGTTCTCTTTTCAATTCACAACAAAATACTTCATCTTTCAAAAAAATCTACAACTTATAATAATTTTCCGTTGAGTGTTTGCTTAGTTCACAAAAGAAAAAAAAAAAAAATCAGTGAGAATAAAATATGCAGATAAAACCTCCTCCAGAAATACTGCAAAAAATACCATTTCATTCCTTTACCATTAGGTTTTCTCATTCTACCTGGTATTTTACAATCAAAGCATCTTTTTTCTTCTGTCTTCGTCAATCTTCTTGCATCTAGATTGACATTATATGTTGTGCCACTTTAACAAGTGATTTCCGAAATACAAAACTATTTACTAGTCTACTATACACAGTTTGCCAATACGCTTTCTCTGACCAAAAAAAGATATTTGTCTTTTATTTTTAAAT…
comp74016_c0	comp74016_c0_seq1,comp74016_c0_seq2	2680	2481	-	-	708	1095	2.78	1095	708	7.53	4.36	0.84	0.84	0.21	0.31	no	-1.2955	-0.004096	CATTGGAGTAATTCATTAGTTACTTCCTAACAATTAAAAACACTTTATACTAATATCTAACAAATTTCTAAGATAACACACTCTAGATTCTCTATGCTCCCTAAAAATAGAGACAACTCTAGTGAAAGAATGGTTCAGGTCTGTCTCCCAAAGTAAGCCTAGATCTGGCCAAATGGGGTGATGATCCCCAATTTGAGTCTGGGTTCAGGTTGACAAGATTAGCGACACTGATGTGTATTTTCCATTTCTATTATCTAGAATTATGGCATGATGTACCAAGAACAATATCTAAATAAAACCAAACTTAGAACAATATATTAAAACCAATAAAGACATACTGACATATCAGGAAAGGGAGATTGCATTAACATTACACTTTTTCAATCACACAGAAATCTT…
comp73926_c0	comp73926_c0_seq1,comp73926_c0_seq2	2668	2469	-	-	5656	6003	22.28	6003	5656	41.5	34.97	0.29	0.29	0.66	0.77	no	-1.25771	-0.0053248	TTTTTCTTTTTCTTTTTTTTTTATTGGTAAAACTCTCTCCATTGCCTGTGTTAAAATTTGGTATCTGCTATCATGTTCCTTCTATTTCAATATGGGATGTTAATTAACACAGTTTGTGAGGACTGGCATCAGTAACTCATATTTACATTACCTCCAAATACCTCTGACAGGCAAATATGAAATGCTTTATCTGTTATACAAATAGTAGGATACTGTCCTAGACACCAAGAACAAGAAACAGAGAGAAAGAAAGAATGCATCTGTCAGAAGTTTATACATTCTTTAGTTACTAATTCTGGATTGAGTGTACTCAAAAACTGCACATACACTAAAATAAGAATCTAAAGGAAATAGCAAAAACAAAAAAACAAAAAAAACTGTATGTCGGTGTGCCAGCTA…
comp74449_c1	comp74449_c1_seq1	2647	2448	-	-	32430	28636	128.86	28636	32430	199.65	202.21	0.03	0.03	0.97	0.99	no	-1.17043	-0.0356352	ATTACATCCTACATATTTCTTACACCTGGACTCTGGAATCTCCAAATCAAACAATATTAACAGACGAACACATTTTATTGTTTTGATACAGTATTAATTACTATGAAACAGACATCAACAGCATCAATGTGTGTACTGTTATTAAATGTCTTACTTACATTATAAAAAAGTTAAAAAGTATAAAAGTCTTGTTCAATCACATACTATGATCATAACAAAAGCAAGAGAGCATTTTCTACTACAAACATAAATGAGATTACAGATTCATGAAAAAGAGGTATCTGGTATGCAGGAAAATATAGTATCTCTTTAGCCAATATGTCGAGGTGATGGCATGTTTATAATCACACTTCTTTCACAAGAAATATTTAGTCTTTCGTGTCCTCTCAAGAGCAAGTT…
comp71933_c0	comp71933_c0_seq1,comp71933_c0_seq2	2628	2329.83	-	-	1249	1174	5.2	1174	1249	8.62	8.16	0.12	0.12	0.86	0.92	no	-1.25677	-0.180224	AAAAAAAAAAAAAAAAAAAAGGTTCTTTCCGATTAATTAAAATGCGCAACGTAGGATTTGCATTTAATTAACTCTATTTGTCAGTCTCTCTCTCTCTCTCTTTCACAGCCCGATAGGTCAGTATATTTTACCTTGAACATCTTGATTTATAACTAATAATAATGATAATAATTTGGTACCATTTTTTACTGGCGTTGCCGTTCGCAGCTACATTTCTCCTCAGCATCATCTTCAAAATAAGAAGACTAAATAACGTGTACAAATCAGTTAATCTAAAGAAAAAGCAATGCATTAAAGGAAAAACTCCGTACGGCACACAGCATGAGCATAGCCAATCAGCGAAGAGTACACACAGAGGATATATATCTAATGGCAGGGTTTTGATTGGTCCATTTGTGT…
comp71247_c0	comp71247_c0_seq1,comp71247_c0_seq2	2617	2158.85	-	-	3065	3639	13.07	3639	3065	30.51	20.5	0.45	0.45	0.49	0.62	no	-1.19703	-0.0004096	TTATATATATATATATACACACATATATATATATATGTGTGTGTGTATATATATGTATGTATGGATGTGTATATATATATATGAATATGTATATAAATATATATATATATATAAATTATTTACAGCTTCAATGTATAATTCTCCATCCACCATTTTCTTACTCATCAAACTGGAAAGTAAATGAATGATTCTCTTCTACCCTTCTGATCTGGCCTGGAGGATAGTCAAACTTTTCTCTTTTCTCTTTTCCTTCTTTCTCTCATGAAAAAGGAATAACATTAACAATAAAAACAGTATACCGGATCAGTTCTGTCTTACGTTTGTTTTGGTGCTCTTCATTCAGATACAACTGACCAAAATAAGCTTCTGGTAATGAAACCAAACAAAAATGGACTGTCA…
comp76615_c0	comp76615_c0_seq1	2603	2404	-	-	3149	2877	12.74	2877	3149	20.43	19.99	0.08	0.08	0.91	0.95	no	-1.25659	-0.08192	AGCAGGATATAGAAAACTTGAATTCAATATAAAATATATATTTAACCAAAAAAATCAACATTTGATACATCATATTCCTTAAGCACTTGAGTAGATAAACAATGTGCTCATCAACATATTCCTTTGCCTAAGGATGATCAAAGAATGTGCCCTTCTTTGAGACAGGGTGCTAACAATCTGATGCGTGATGTCTAGGTGCTGATTTTATGAGTTAAGTGAGGAAGGTTTGCGGCATGTTACTATGTGTCCGTGTTACAAATAACAAAAATGATAATCTGCTCAACATTCTCTAAAACAATATTCTTATGAATGGTCTCACTGTTGAAAAGATGTAATGATGGTGTAGCGAATTTAAGATACTTTCAAGACCTTTAAATGAAGGAGAGATTACAGAGAAGC…
comp60283_c0	comp60283_c0_seq1	2597	2398	-	-	2490	3214	10.1	3214	2490	22.88	15.85	0.57	0.57	0.38	0.51	no	-1.12525	-0.024576	AAAGAAAGAAAAAAAAAAATATATATATATATCTTCGGTACTGTATATATTGTTAACAATACCTTTTAAATCTGTACCTATGATAATGGTACCCCTGATAACAATTTTCATGAATTTAAAGCCAAACTTAAAAATGTATCTTCCATCCATAAAAGTCTCATACTTGGAAGAGAAGATCCAACCACAAACCCAACTGAGATATGAATAAGTAATAACGGTATATAAAGTCATAAAAATTACAAAAATCATAATGAACACAGCTGCAATAACACGAATGACCAAATCATAAGGCACATAAATGCTGATCTTATAAACGACACTTCCCAGCATGCCTTCCTATTTGTGCACCATAGAAACTATACATATCACTAAAGGAGAGTTCCAAAGCCAAGGAACTCG…
comp76211_c1	comp76211_c1_seq1,comp76211_c1_seq2,comp76211_c1_seq3	2593	1564.13	-	-	8520	7514	53.41	7514	8520	81.35	83.8	0.03	0.03	0.97	0.99	no	-1.26902	-0.0069632	TTTCAGTATATTTTCAGCAGTCCAAGCAATTATAAAACAACCTCATTACTATAAAAATAGGCATGACAAATGATGGAAATACACAAGGTTACGTAAATAAAACTCATCAAGAAAGTTGACTAATATATTTATGAATAATATTTACACTCAATCACACACTGTATACCACAACCATACATATTGCAGACCTGTAGGGCACTGCCAGGAGCGTATCTTCTGGCTGCTAGAACAGGTCCTCACTAAGCAATTCTTATGGTTTATGTCTGCAATTAGCTGATATTGGGGATATTGGATGGCAGACTAGAAAATGTCGGTTTATGGTATGGTGACGGCTCAGTTAATCCTTGTTAAATACATTGTCGTTGAGGTAATCCAAAAAATTTATCTTCATTGATAATT…
comp74371_c0	comp74371_c0_seq1	2591	2392	-	-	1548	1451	6.3	1451	1548	10.35	9.88	0.11	0.11	0.86	0.92	no	-1.02231	-0.0004096	CACGCACACGCACACGCACACGCGCGCGCGCATGGATAAGTAGTTAAGATGACCTTCCTAAGTTATCATATATACCCGAGTATTATCTCAAGGTGACTTTCCTATCTCGCATTTCTTCAAGATTATAATGTTGTACAGAGAGTCCCGTCATACAAATACATTATACATTTTGAACATGTCTTGATATATGACAAGCAGTTGTAAATCTGTTATCACAAAGAATTATACATATAACAATCATACCTGGGAGTATACAGATATATGTATAAGTAGAATGTTGCATTCCGATATTGGAAGGAAATAAAATCTAAGGGATCAAAAGAATCAAACAAATCGCTTTTTTTTCTTTCCGGATTTTCCTCTGTATCACAACGCCATTTACGAAATATGTTCGGATAA…
comp77047_c1	comp77047_c1_seq1,comp77047_c1_seq10,comp77047_c1_seq11,comp77047_c1_seq2,comp77047_c1_seq3,comp77047_c1_seq4,comp77047_c1_seq5,comp77047_c1_seq6,comp77047_c1_seq7,comp77047_c1_seq8,comp77047_c1_seq9	2579	1328.55	-	-	6150.58	5463.73	51.79	5463.73	6150.58	62.09	81.27	0.04	0.04	0.96	0.98	no	-1.30183	-0.0606208	TCTCTCTCTCTCTCTCTCTCTCTTACACACACAGCACTGTGGCCTTTGACACTGTGTTCCTGCAATCACTTTATAGTTTCTGAAAGAATACCATCACTTTTCATTTTATATGTAAGTTACTAAAAATATATATTTTTGAGGCGTAAGTATTGTTTAACCGCCTGACCTCTGAGTTCTTTCGCTCTTAAAGGGTTAAATAACTGGCCAGTAATAGTATTAGTTAAACTGCGTAATAGTATTCCATCTTTGTATTGGTAAGCTTTTACAAAATTCGAATAAAATCACAAATAACAAAAGGAAAATATAATACACTTCCATATCTATTTCATTGGTGCATATTTCAGAATCTGAGAATCTGATTTACGAGAAAAACAATTCACTTACGAAATAAGGGTTGCT…
comp76860_c0	comp76860_c0_seq1,comp76860_c0_seq2,comp76860_c0_seq3,comp76860_c0_seq4	2573	1793.22	-	-	2859	3221	16.39	3221	2859	29.1	25.72	0.38	0.38	0.56	0.69	no	-1.29243	-0.069632	GGGGGGGGGGGGGGATCTGGGAGAGACCCCTGGTAAAGTACATATGTATCAATTGCTGTCAGCCAACCACACACCAGATAGCTGGCATAATAACAGCAGAATGGAAGGACATTTGTGACTGATTTGTAGGGAAAATTATAAATGATAAGAGGAATCTAAATTTCAAAATTAAGCCCAGTCCTGAGAAGGTGAGAATGTGGGTGGAACCTGGGGGGTACTAGGGGGTTATGCAGTCATTAAATAAATGCAAATAAACCATGATCAAACCTTTTGATTACCTTCTGTGAGACACTATATGACTCTCACTATAGCTAAAGCACCTAAAAAAAATGGTATTGCAGGCTTAAGAAAATTCAGAAAGGGTTAAAAAAAATAATAAAAAGAACAAGAAAAAAAATA…
comp70966_c0	comp70966_c0_seq1	2573	2374	-	-	786	783	3.22	783	786	5.63	5.05	0.2	0.2	0.76	0.85	no	-1.11768	-0.04096	CTCACTTCTTCCACTCTGCAGTTCAAAGCTTTGAAATAAATCAAACTTAATATTTCTAGCAATGACTAAGTGGCTGCACCATCCATATTTTTCTTGATATATCTATGCTCATGAAATCTGACAAGAAAGATGATTGCATCAGTTCCAATATCATCTGCCATAATATAAGTATATCATGGTCGATATGAAAGTATATTTCAGATGTCCAACAGGTTTTTCACTTTACACTATGCTTCCAACACTAAAGCAATAAAGGCATCTAATAAAGATTTTTATAACAATGAGAACTGGACTATGTAGTTTTTTCTTCTTTGCCTAATAAAAATACACTACCAAAATTGAAATTTCTTCCCTTGTATCCACGGCACAGTAATTTCATGCTGTTTCAGTGGTGAATGT…
comp75669_c0	comp75669_c0_seq1,comp75669_c0_seq2,comp75669_c0_seq3	2569	1194.97	-	-	1521	1464	11.87	1464	1521	21.86	18.62	0.15	0.15	0.82	0.89	no	-1.17763	-0.0196608	ATACGGATGTATTGGTTGAAGGTGCAACTTCGGAATTAATCATCAAACAAGGAACTATTCCAAAATCTTTCCTGCCAGAATCTATGTGGTGGACATTTGTTGGCTTTTGTCTGTGTGCAAAGTACAGAAACAACAGGGATTTCAAGTAAGTTTTACCAAGAACATGAATTGTGAGTCTTTATATTCTTGAATTTTCTATTTTAGGCAGAAATCCATCACTTATTATGGTTTGTGTACCCATCCACCAACAATATCATATTTGCAAGGGTTTCCCAAGTCTGCTGGATGAAGAGGAGCCTGTGCTGACATGGAAATAAATGTTTGCGATGAAAAAAAGTTTCAGATTCATTTCTAATCATATCAAAACAAATTAAAATACATGGATATTGTTTGTGAAAA…
comp69320_c0	comp69320_c0_seq1	2566	2367	-	-	2624	2632	10.78	2632	2624	18.98	16.92	0.21	0.21	0.75	0.84	no	-1.0197	-0.03072	GGCTCTAGCAATTTTTTATGTTAGGTCTTTACCAACAGCAATCACAATTCGTCAGATAAGACAAATTTTGAATCCATTGCAGAGGCAAAACAATATTTACATTCAGTAGTAGAAGAAGGCTCCAGCCATTGAGCCTTGAACCTTCCAAACCTGTAAATCAGGTGCAGCTTTGTACAGAAAGTCATCACAGAGCAGAAAATAGACTTTTGAGAAGATCTGAGGTCTGACATTCTAGAAGTGTTGACAAGAATCAAGGTCAAAGAAGTCTATATAGAAATGAGGTGTATATATTTTTTTAACTTTCGTATGAGATGAGAAAGATGTCCATACAAGTGAATATCAGCACCTGCTTTATTTTGACCTGAATAGTAGTGCAATAAAAATGAATCCTGATAGATT…
comp73411_c0	comp73411_c0_seq1,comp73411_c0_seq2,comp73411_c0_seq3	2551	1947.68	-	-	1601	1595	7.57	1595	1601	14.82	11.87	0.2	0.2	0.76	0.85	no	-1.15245	-0.0004096	GTCCTTTGGGTGCTATTATTAGACAAACAGTGGTTAATATGGCTAATGCCGTCCAGACCCCACAACTGTAGGTGTTTGTGTGTGTGCTTATATTTATAATGAAAATTATATTCCTGATAATTTTTGACTGAAAAATGTTTCAGCAGCCTTGCATATATGCTTTATTTATGGGAAAGATGAAATATTGTAGACACATCTCAAATCTTCACTTGCTTTCTGTAGACTCTTGATCACAAATTCATTTTTTTGACCAATGTGTGCCAGGCAATTGTGTGCATAGTGGGTGGATGCAGCATGAGCAGGCAAATAGCCCAAGGTGTTAGGCCTATGCATTTTGAAAATCTCCGGTGTTAAGACTGTCTGTGGCGCCAAATCCACCCTGGCGTTATTGGGTTAATT…
comp76897_c0	comp76897_c0_seq1,comp76897_c0_seq2,comp76897_c0_seq3,comp76897_c0_seq4	2544	1947.15	SOAT1	PREDICTED: sterol O-acyltransferase 1-like [Hyalella azteca]	3925	3614	19.18	3614	3925	32.4	30.1	0.09	0.09	0.89	0.94	no	-1.29997	-0.065536	TATAAAGGTATTATACACATATCTGATTTTCTTTATTTTTCTCTTAAATCATACAAAAGTATAACAATCAAAAGGAGAAAAACACACAAAATATACATATAAAAGTTTGTTTTTCTTTAATGGCAGATCTTGTCATGGATAATAAATATCACTATTTGGTTACAAGCAGATTAAGAAAAGATGCACAACTCACTCAGTAACTAATTCAGTCATAACAGTATCACAAACATAAACAGTGATTTATTGTTAACAATATCTTGCATTCTCATAAAGTTAAAATGAGAGAAATGTACCTATTTCTCAGACACATTTCTTTACCAGTATTGATCCCAATCAAGAATCCACAAGAAATGTCATGAATTCCAAAGAAGCTTTCGAACAGAAAAATATATAAATAGG…
comp73136_c1	comp73136_c1_seq1	2535	2336	-	-	3995	3941	16.64	3941	3995	28.79	26.1	0.19	0.19	0.78	0.86	no	-1.16475	-0.098304	TATGGCCTATAAATATATTTTCAACAAAACTTTTAGTACACAATATCTTGTGCAATGCTTACACACATAGCATCCAGATAGTTTGTATGGTATGTATCTTCACCCTTAGCCACATCATGATATATACTTATTTGAATAAACTCAAATCTCACAATGTAACAAATCTCCCCCCCAAAAAAGGTCAAAATAATTAAAACTCTCCATCACGGACATTACAATAAAAATCATTGGTATTTAAGATATATCATGTGCAGCCATTTCACAGTATGACAAATATATATATATGTACAAATCACAGGGATATTGTTTCATGTTAACAACAGGACTGAACTTCTATTTCCAAAATCAAAATTCCAATCCAGATAAAAATAACAAATATCTGAACTGCTGATAAGAAAA…
comp75182_c0	comp75182_c0_seq1,comp75182_c0_seq2	2515	1188.14	-	-	4693.19	4734.53	36.49	4734.53	4693.19	71.82	57.26	0.22	0.22	0.74	0.84	no	-1.15523	-0.0004096	TCGGCATCACCAGTGGAATTTGAATAAATATATATGATCTACTCGGATGTTTTACTGCATACGAGAGATGTGTGAAAGTGAAGAGAACCAAAGTTATTGAAAATTTATTTGCAACAGCATAGACAGCAAAGACACATCACACCAGAGATAACTAAAACAGTCAAACAGTAAAAAAGTACAAAGACTGGAAGGCACAGGCAAGACTAACACTTTTTCATATATATAATGGCAGTTTTAAATCACAAATCTGAAAAGTTTACAAGAACATGAAAAGCAGTATTATCTGCTCAGTATCCCTTTGATCCCACTGAAAAATGACCTGTGTACTTTTTTTCCCATTCAGCCAAAGGTAAAGTTATCAATACAATAGAAAAAAAATCTCCAGCAGCAGCCAAATAA…
comp76394_c3	comp76394_c3_seq1	2485	2286	-	-	16506	14910	70.24	14910	16506	111.32	110.21	0.06	0.06	0.93	0.97	no	-1.32591	-0.114688	GCACCCATTTTAGTATTGCTACTACATTTCACACATAATAATTAATTGTATCCACTGTCCATCAATCAACTTAAGAAGAAACATAGGTATTAAATGGCATAAAACAAACCTCTATCTCGTTACTCATTTATTATCGAAGCATTAGTATAATCATAAGCAATTTAAATACAAAAAATATTCTATGATGATTGGTCAAGTACAGTATATTCAACCAAAAGGACTTTAGTACATCTTACCATATTTTTGTTACTCACTGTGAAATTTATTTTGTGCCCCATAATTCAATCTTTCAATGGGCTTACTATATTATTATATTATTTACAACTTATAACAAAGCATGAAAGCTAAGGTTTATACAAACAATACAACAAAAACACAAAAGACAACATTTGGAAATTT…
comp76434_c0	comp76434_c0_seq1,comp76434_c0_seq2	2484	1299.25	-	-	1942	1720	12.93	1720	1942	25.8	20.29	0.03	0.03	0.96	0.99	no	-1.30131	-0.02048	GTTTAGTGGAGGGAGTTCGGAATCACAAGACAAAGAATTTGAGATAATTGGAGAATTTCATATGATCATGTATGGATGGATAACAATATAGTTATGATGTTGTGCCTACAGTGATCACAATGCTAATGTCAACAATTGCAAGGGAAGTATAAAAAATAAAATGTGAGTCCGTCTGGATGGATTTTCTGAATGCATGTACAGATGATTCCTTTGCTATCAACATGGAAAATATACCGAGTACAACCAAAGTCACTGATTCTTGAGTGAGGACTAGCACTACAGTATACAAATACAGGCTTATACTAATGAGAGTCACTTCAGGACTTTAGAACAGGCTAATATCCTTGAGAGGAGCATAGGACTACAAACAGATCAGTGAGGTAGGATATGAAGGTCAGT…
comp75486_c0	comp75486_c0_seq1	2463	2264	-	-	960	992	4.12	992	960	7.48	6.47	0.25	0.25	0.7	0.81	no	-1.17642	-0.045056	CAGAGAAGTAATAATACCAAAAAATAAGCAAATAATATTTTCTTTAGAAAAGTAAGAAACAAAATCAAATGCCATATTTGTAGATCTTACAACCACACAGTTAACAAGAAATGCAACTATGTAATTAAATAAAACAGTTTTCCTCAGCTTGCCAAATCACAAAAAGATAGATTCAAACAACTTCAATGACAAAATGTAACGGGAATTGCCATGCCATCCTCATTATCGGAGCTCCGGCTGTATGAAGGGGTGTCATAGCATAGTGCAAGGTCACGTGGGAGGGCAAGACCACGTGGCTTTCTATCTATTCATTTTTAGTCAAATGCAGCGTCAGGTAATTTTCATTTCATTGTTGTTCCATTATCTACTCCTAGTTACCTTGTACTACTCTCTAGCCAA…
comp70866_c1	comp70866_c1_seq1	2457	2258	-	-	3741	3789	16.12	3789	3741	28.64	25.29	0.22	0.22	0.73	0.83	no	-1.23001	-0.180224	GTGGAATGTAGATGGTCTCAGAATGGTTTTATTCAAATGGAATTAGAACAAACTGATAATTAAAGCCCATATAACAATTTGGCAGGCTTAGTCGCTCTGATGCTGCAAGCAAGAACAAATATGTATACTAATGAATAACAAATTTCCAATGAAGAAAAAGATGTCTTTATTTTTGTTTTTCCAGAACTGGTTTCCTCAGAGAGGGGTTTCAAAAATTACATGAAATGTCCTTATTCTCAAGCTCACCAATAACGGAAGACCTCTTCACAATCAATTTCAACAGTGTAAATTTTATTACTACAATCCATACCTTTACATGAACATTGCTTGTAGGTTTAATAAATATCACAATATCATCAGTCTTTAAAAATCAGCATTCAAATCAGTGCATCTTATTCA…
comp76642_c2	comp76642_c2_seq1,comp76642_c2_seq2	2444	1821.28	-	-	3723	3279	16.13	3279	3723	40.05	25.31	0.02	0.02	0.97	0.99	no	-1.11097	-0.057344	ACGCGGATGGCACCGTGCCAGACATGTAAACCAGCCATCCTACTGCATAAATATTTAATTAAAACTGCAACCAATGGGTTAATATCTTAAAAAAATAAAATTATAATAATTCAAGAAAAAAACTATAGACTGCCAACAACTATGGACTAAGATTTGAAGTAACTTGTTTATTTCTGCAAGAAATTCTTTGCAAAATGACAAGTGACCCAAGCTTATCCAATCCTATATAGTATGATGTAGAAATGACATATAGGTTTCACTTATGCTAGTAAAAATGCCAATATCTAAAGCTTGGCTCTACAAATTTGTCACTTTTTTACCATAATATTACAGATATTACTGCATCTAGCTTTTATATGTAAAGACTTTTTTAGAATTTGTGTAAAGGTTAGCAATGTT…
comp52624_c0	comp52624_c0_seq1	2441	2242	-	-	1021	1119	4.43	1119	1021	8.52	6.95	0.34	0.34	0.61	0.73	no	-1.18564	-0.0114688	TTTACGTGTTTTGGCAGGAACAAAATAGCTTCATCTTCGTTTACTTTTATATAGCATCATCATCACTAGCTATGCCACAGTTCGGGGAGATATTATAAACAGCTAAGGTGGGTGTTGGGGAGCTACGGGAGACGAGAGGGGAGGACTTGGGGAGGCGGCGGAGGAAAAGTATGATGTGTGGTCATTGCCGCCGCCGCTACTTCGCTGCCCTCCTCCACCTCTCCCTCCCCCGCACCTCCCCAGCCACCACTGCACTAGGGGGAGGGGGAGGGGGGACCACCGCGAGAGTCGAGGGGGTCTCCGTCCCTCCCCCCCCGCCCTGTATCAGCGACGCCTGTGAGTCTTCCCACCGAGCCAACAGTGCCCACGAGAACCCGGGAACGAACCAGGCTACAAATC…
comp73662_c0	comp73662_c0_seq1	2441	2242	-	-	2043	2051	8.86	2051	2043	15.61	13.91	0.21	0.21	0.75	0.84	no	-1.13305	-0.024576	CCCAACATACACAGAGACTACCTCTCTCTCTCTCTAAGACAAGTCTATACATAAAATCTGACCTTGCCTGACCTTGCCCGGGCTGCGTCAGTGGGCGGAGCATCACACAGCAGTGACCAGTGCAACATAGGTCATCTGTGCTTAACACTGAAGGAAACAAGATCTGCCCAAAATGATGCCGACGGAAAATAATAATAATAATATAGATATATATATGTATGAAAAAACAGTATATAAATAATGTGACAAAAAGAGCTTTATAGCCTTTTTTTCTATTTTTTTGGTCCCCATTTTTTTTTAATTTAAGAGAAAGTCCATTATGCATTGCTCCTCCCGCCTCTGCAATCAAAAAAGGCATATTCTACATTTCTGGAAAAGCTAATGAAAGAATCATGAGCA…
comp70468_c0	comp70468_c0_seq1,comp70468_c0_seq2,comp70468_c0_seq3	2439	1253.28	-	-	1068	1053	8.54	1053	1068	13.93	13.4	0.19	0.19	0.78	0.87	no	-1.14792	-0.135168	TCACAAAGTTAGGAAAAAAAATTATGAGGTTAACATCATGGACAGTGGTTGTTAGGCAATACAGTAAATATACCACTGACCACCAGACTTTAGTATGAGACAATGAATTCAAGTGAAATATCATTAGCAGTAATCCTTGGACAGACTTCATGTGTATCCTTAGTTCTGCATATGACAGGACCTCTAAAATAAACCATTTAACCTTAGACTAATTTGTGCTACTGGCAGTCACTAAATAATTTCATTAACACACGGATATCAGAGATGTACATTTGCACTGCATGTTGGGTCATTCTCATCTGATGATTTTTAAACCTATCACAAAATGGATGATGGAGAACTTACTGCAAAATATTATCATATCACAAATTTATGAGAGATATTTGCAAGTTCAGAACA…
comp60482_c0	comp60482_c0_seq1	2435	2236	-	-	4378	3835	19.05	3835	4378	29.27	29.89	0.02	0.02	0.98	1	no	-1.08818	-0.0270336	GGGGGGAGTTCGGGGAAGATTTAAGACTTAAGAGCAAAATATTGCAAAAAGGAAAGGGGGTGGCCTAATGAGTCAAAAAGGATGAAAAAGAGGTATCTCACGGTTAACAATTAGGGCAACAACAACCCCGTGGATGGAATAAGGATGAAGGAAAGGGGGGGAGGGGACAAGACTATGGGAGGCCTCATGCAGCCATGAGTACTCCAATCACACCTGTATCAGGTACATTATTAAACTTAGAATACTTTACATTTTTTTGCTAATTATTTTTTTCCTTTTTTCTTGTCAAATAACTCTGAAATAGATTTCTTTGTACCATAACCAAATGGTGATATCATGGGGATTTTGCCAAATCGGCAAATAATCTGATTTTAAACTTTGGGGAGGAGAGTTGAAGTT…
comp63582_c0	comp63582_c0_seq1	2424	2225	-	-	1691	1633	7.39	1633	1691	12.53	11.6	0.16	0.16	0.81	0.89	no	-1.27799	-0.016384	CATGGATAGCTTGAAAGATATGAACAGATAGAGCTAGATATAGATACAGATATAGCTATGTATTCATATGTATGTAGACTTATGTTTGTATACATATCCCTTATACATATTTACAAATTGATATATATTTACTCACATAAAATATATGTAATATGTTCTATCATATATTTCTTGTTATTTGCAGGTATGTGAACTAGGGAGCACTACAGTTTTGAACATCAACTAAATCTAAATGTTACTGGCTGGAACTGTTAAACATGGACTAGGATTTTCACAAAGACAAAGGTCAAACACTGGGATAGGGCTACTCCAGGAACAAGGTCAGTATTCACAAACGAAGGTCTGGCCACGTAAAACAAGGTAGTGAAGGTTACGACTGCACGCAGATGGCGCTGGTTG…
comp52012_c0	comp52012_c0_seq1,comp52012_c0_seq2	2412	2122.89	-	-	2263	2272	10.21	2272	2263	18.56	16.02	0.21	0.21	0.75	0.84	no	-1.32379	-0.150733	GTTCTATATAATACTAAATTTTTCAAAGATATCTTATGATCACGTTCTTGATTGATTTCATCCCACTTACAAGTCTGCAGTTGTTTTACTTGTTAACAAAAGAGTATGTCTCCCAGATTTAGAAAAAATGACTACAATGAAACATAAGTTGAATCTTCATTTCCATGGAAAGTAGATGGGGAGTTAGTTTCTTTAACATTCTTAACAAACAAGTAACTAACAGGGCCCAGTCCAAAAAATAGATCATACAAACAATAAGTACATATTATACAATGTAATCTACAATGTAAAAAACAGGAATAAAATGATGATGATGGTGCATTAATCTCATTTTTAACATTTAACTATAGGCTCTAAAATGCTGACATTGGAAATGTTACCTATACCTTCTGTAAACTT…
comp75691_c0	comp75691_c0_seq1	2403	2204	-	-	1569	1519	6.92	1519	1569	11.76	10.87	0.16	0.16	0.81	0.89	no	-1.27097	-0.0004096	AAAAGATATGGTATATAAATCAAAGTAAATCTTCAGATTCTATAAATAATATAAGGTGAGTATTCCTATCACCTGCCAAAAATACAGATGTACAAATGATATCAAAATAAAGAACATTCATTTGGATATGTTCACTCCATTACAAAATCTGATACCTGTCACTCCCTGTTTTCTTTCCTTTTAAAAAATATGTTTCACTACTCCTTCCCAAATAACTTAATTTTCTTTCTTACACTTCCATGAACTAAGAACTTTGCCCCTATCTCATACTGGAATGCATAGAAGGGAAAAGCGAACACCAACATATATTTTATTCTATACTTATTAAAACTAACACACAAACAAACAAAAAATATACTAAATGAACAGAGAAAGCATTAACTTTCTACTTGACTGACC…
comp75191_c0	comp75191_c0_seq1	2387	2188	-	-	1237	1136	5.5	1136	1237	8.86	8.63	0.08	0.08	0.9	0.95	no	-1.08318	-0.0004096	AAATAAAAAATAAAATAAAAAAATTATGCGCTACAAATTGTGACCTTTATTTTACTCACCCTTCATGCCCACTACAGTAAAGATGTCAGCAGAGGTAACAAGAGGAAAAAAAAAATCTAAAGTTAGTGACTGAAAATACTTCAGGCGGCAGAGGAGACATGCTTAAAGAATAATAAACAGATTAATTGGAAAGATGATGGAGGCATAATCTGAGCGATCTTTTCCTCTGACGGATAGATGAATAGAACTTGTGAACACTCTTAGCTTTATCTGGCCATACTGAGTTCCTTTATGTTAATGAATGGGTCATTTGCCGCTTCATGATAATAGCAAAAGTGCCACCTCTTGGCAGTGCAAGAGGGGTCAATCCAAATTCACAGTCAAGCTGCGCAAAGATGT…
comp71469_c0	comp71469_c0_seq1	2379	2180	-	-	916	874	4.09	874	916	6.84	6.41	0.14	0.14	0.83	0.91	no	-1.11038	-0.0004096	GGGCAGCATTGTAGTGAAGTGGTTAACAGTTCTTATTATGAGCATTCATTTTGATAATCACCATAGGCCATAGATAAAAGATAATGAAGCTTTATAAGGCTTCTTTTATCTACCTCTCCCTTTTGGATACTTTCTTCCTAGTTCTTTATGCTTCAAGTTCTAGTAATATGAATAATATGAAGATAAAACACATGGCCACAAACTCTATGGAAGTACTAAGAATGAAATGTTGATCCCCTTTGTGCAATTCATTGGTTAAGTAAGTGTGAAATAACACTGGAACTCAAGCTCCCTATTCATTAAGTTCATTAACACTTCATTCTCAGTTACATACTGCAATCATCATCACAAACATTCAAATCAAAACTAAATAAAATCTGAGCATCCTGTGAAGTAATT…
comp73899_c0	comp73899_c0_seq1,comp73899_c0_seq2	2376	2081.68	-	-	1360	1464	6.66	1464	1360	11.48	10.45	0.31	0.31	0.63	0.75	no	-1.2819	-0.063488	AAAAGAAAAGAAAAAAAAACTAGATTTCTTATACTGTATATACATAGGACAGGTCTCTGTGAGCATCAATTCAGGGACCTGAGAAAATTTTTGCTTATAAACCTAATTTCTAACCAAAAGGTGTAACCTCCGACATTAACATCTTCAAGAGTGGCATCCAATCCTACATACATATCCTCTTACAAACCTGGATATACTCTGTGTAGCTGGCCGGGGACAGTATGACTTTGTACTTTGCTGCTCCCATGGGGAGACTGTGCTCACCACTAACAAAATAAATTCACTTATTAGCTACCAACTGTGTCATTCTATGATGTGGGTTAACTACATTCCAGCTCTTTTCAGATGAGAAGTTTTCAAGTCTACCAGGTGTGTGAAAACATTTACTTCTGAAAGAAG…
comp67084_c0	comp67084_c0_seq1	2353	2154	-	-	805	966	3.64	966	805	7.65	5.7	0.47	0.47	0.48	0.61	no	-1.21981	-0.0004096	GTGGGGATTTACAAAAATATTCAATAATGTTGGCCAACCTCACATATTGAGATATGTTTTTTTTCAGTTTTCTTTACTCAGAGTTTAGAATAAGTGTTAAGGAGAAATACACTACATACTTGCAAGATGTCATGGGTTTACACATTCAATGTAACAAGTGAGCCACAAAAATAATCTTGGCAACAATTAATGCTAAAGTGATAACATTTAGCTGATGAATACTTCATTATAACTCTTATGTACATCAAGCAATCATCAACTAAAGTCTTCTATACTGGACATTTATATGAACCTTTTCTGAACAGTTCTTATTTGTAGTTAAATTTAATGTGGACACCAATCCTTCCCTTAAGGTTTACAAATAATGTTCCATATTTAACATGACATAAATACTGTCAA…
comp61471_c0	comp61471_c0_seq1	2341	2142	-	-	1182	1183	5.37	1183	1182	9.43	8.42	0.21	0.21	0.75	0.85	no	-1.15787	-0.0229376	TAATAACAATAATAATAATAATTACACTGAAGACATTAGTTTATAATTGGCTATCACTCCGGTCTTCAATCTTAGCCTAGAGTAGTGAGATCAGACAGACCCTTCTTCTTTTTTATTTTATTTTTTCCTTCTTTATCTTTTCCCTTGACAACAGCAACTCAGAGACTGGACAACACCCTCCCCTCCCTCCCCCCACAGTCACTACCCGTGAACATCACAACACTGTAGCCACGGTGGAAAAACTGTGGTGTTGCTGCACTCCAGTTGTGGCCAAGTTGAGCAGTTGCTTCATACAGCACCATGAAGCGCTGTACTATATATGTATGTAGGTTTGTATGTAAGGCTGTCTACAACGGACAGGTGCTGGGGACGAGAGTTCGGACGCGGCCGGGAGGGGTA…
comp53106_c0	comp53106_c0_seq1	2340	2141	-	putative SERF-like protein [Palaemon varians]	4918	4663	22.34	4663	4918	37.17	35.06	0.13	0.13	0.84	0.91	no	-1.08546	-0.045056	CAGCAACTTTACATGAAAATGATTGCCTACTACTGACATTTGCTTATATTTAAATTATCTCCTATATACCTATTATCAAACTGAATATCCAATATTAAAAATAGGAGCTTAAATTCTCTAGCTTATCTGTACCCATAACATTCAGGTAACCAATCAAATGTTACAATCTACGGCACCTTCAGGTGGGAGCTTTTATTGATGTGACAGAAAAGGAGAAATCATGAGAAGAACTTCTAAATTACAAACTTTGCTCGCAGTTTGGCATTTGATAGGGCACACTAAGAAAACAAATGAGTTTACCGACCACAGATAGCTTGCTACATATCTGAGTCAGTGTTCTGATGTTATAATAATAGGATAAGGAAAGCCATAATCTAGTATATATTTTTACTTAAAAAA…
comp72016_c0	comp72016_c0_seq1	2338	2139	-	-	2367	2080	10.76	2080	2367	16.6	16.89	0.02	0.02	0.98	0.99	no	-1.19816	-0.118784	TGCCAGTGACTAGCTTTATTGTTAAAACCAGCAAGCCTCTCTCTACAGTAAAGGATGGAGGCCCAATTAGTTTTCACACATCATAATTCTTCTGAGTAATAATATCTTTTATTTATAGTCATTTGAATTACTTTACTAAAACTCTCATCATTCACATCCACAAAATCGTGTTAATTAGGAATAATAACAGTATAAGTGTCTCCATGACTGGCGACAACACTACGTTATAGAGCAGATCTGTTCTAATGTAAAAGAAATCTAAAAAATACAGTTTATGAAATAGTGCTATATTCATCTCTTTTCTCTTCCAATCCTTTCAAGCAACTGATTAATCTAGGCAACCTTTAGAGATACATTTGTACACAAGCATACAGATATACAAAGATTACACTCTGGGGA…
comp72412_c0	comp72412_c0_seq1	2334	2135	Golt1b	PREDICTED: vesicle transport protein GOT1B-like [Lingula anatina]	4039	3524	18.4	3524	4039	28.17	28.88	0.01	0.01	0.99	1	no	-1.27365	-0.0196608	GTTAAGTGAACTTTGCATCCCAGTAACCAAGTATAGTATATGATTAAGAAATTTTTTCTTTGATTTAACTAGTGTTTATTTCCAGAAATATTAACCTGCTAAATTACATACACAATATTCTTGAACATGTTATGATTTGTACACTTGTAGTATGGCTCAGAAAATAAATACTGTACATAATCTCAGTGGTTAATCTAGAGGCAGTTCTTAATTATGCCATCCAATTATCACAAGATTTACACTTAGCAAGCAGGAGCACATTACCATCATTACCTAAAACAAAAGCCCCATTGCTATTTCAAACTAGCGTCTATGTACACAATGGTTGTTTTCCCAAAATACAAAGAAACAAACAAATCGACTAACTAAACAAGAGTAAGTATATATACATGAATTCAC…
comp74118_c1	comp74118_c1_seq1,comp74118_c1_seq2,comp74118_c1_seq3,comp74118_c1_seq4	2326	1540.66	-	-	1802	2214	10.65	2214	1802	26.34	16.71	0.5	0.5	0.44	0.58	no	-1.26309	-0.0188416	GGATGAATATACAAATAACACATTGGATTTGGCTTTGCTGTACTAACATCAACCAATGACTAGTTACCCTCTTACAAGCATTACAAGAACGTCAAAATAATCTTTAAAAACCAAGGAAAAAATAATAAAATACCAATGAAAATGAAAAACAAATGAACATCGTCTCTACCATTAATGCCCTGTCTAATGCAAATCTAACATTATTGAAGGAGTCAAAATTTGTTGCATCTATTATGACTCTCGTGCTCTAACATAGGACGACGCCAACAACAATGTGCCATGGCAGGACCTCTGTGGAGACTGCTTTCCCTCATGCATTAGGATGGCTGGCCAAATGAGGACTCGGGTGACTCTGAAGGAAATGTTGTGGGTGCAAAATCTTTTCACTTCGTTTGAATA…
comp67355_c0	comp67355_c0_seq1	2326	2127	-	-	1084	1103	4.96	1103	1084	8.85	7.78	0.23	0.23	0.73	0.83	no	-1.12498	-0.0004096	GCAAGCACACTATATTAATAAAATTTAATTATTTTCTACCAATCTCCTAGCCTGAAATGATACTGTAACCATTACAATTAACAAGACTTTCCGTTTGAAAATCTTTTCCCTGAATCTACTGAGGCAAATCTACATGTGGAAGAAAACAAAAAGGACTATTGTAATAGACAGCATATTATTATCTTTTCCACTCTAAATCTGTTAAAACAAATCATTCCTAATTATATTAACCAAGTGAAATTACTCCCATGATTTTGTCTTCATTGAAAGCAATTATTATTTACTTACCAATACCAACCTACTTTGAGATTCTTTGATTAATCTTAAATATTCACACTGAGGTAAATTATTCTCCATGAAGTGCAAGTTATTAGTAGGTGTAATGCATTGGAAACTACT…
comp72896_c0	comp72896_c0_seq1	2309	2110	-	-	8063	8715	37.17	8715	8063	70.5	58.33	0.32	0.32	0.63	0.75	no	-1.25911	-0.0004096	TATATGTATATATATATATATAATTTAAGAGTTACATTTGAGTTTTTAAGATTCATAATGAAAAAGCATTTCCAAATACCATCTCATAAAAAGCTACACATTTCTCTTCATACTTTATAATTCCTAATGCCTTGATTATATACCAATCTGTAGGAACTTCTTCAGAGGAAATAAAAGTCTAAATTTGCCTTAAATCTACTTTGTGTACTGCACCACATTCCCAATATAATATTTTGCATTACCATATAACAAAAGATAATTATGAGATAATAATTACCAAGATTATTCAAAGGACAAAAATTATGACTTAATGACTGCTAATTAGTGATTACTGGTAAATAAAATAAGAAAAAGTTAAATAAGACACCTGCTAATTTCTTTTCATATCACTACTTTATC…
comp70006_c0	comp70006_c0_seq1	2302	2103	-	-	1460	1291	6.75	1291	1460	10.48	10.6	0.03	0.03	0.97	0.99	no	-1.31602	-0.0016384	TCAAACTTTTATCTCGATCCAGTTTGGCTTCATGTATTATCCTTGCAGCCATATTTGATAGTATTGTACAGTAATCAGTAGATCAATAGTTACTATGCCTTTCTCTATCTTGTACTAATAACATTTGTTTTTTTGGTTACCTACTTTATCTACTAACTCCTGTGTTATTCTCTCTTATTTGTATGCTTTACTTATTCATTTTATATTACTATCACTCTTAATGAGACACAGTGGCCTACTTACAACTAACTCGCAACCCCCTAGTTTGAAGGACCCTAGCCTAGAACAATGTCAGTCAAATTCAACAAAAGTAGGATGAATGAACAGCACTATATTTCCTCTGGTCTTTATGTATGGAATCTCAACAGACTATAAAGTACATGAACTAGTTCAAACATC…
comp76952_c0	comp76952_c0_seq1,comp76952_c0_seq10,comp76952_c0_seq11,comp76952_c0_seq12,comp76952_c0_seq13,comp76952_c0_seq14,comp76952_c0_seq15,comp76952_c0_seq16,comp76952_c0_seq17,comp76952_c0_seq2,comp76952_c0_seq3,comp76952_c0_seq4,comp76952_c0_seq5,comp76952_c0_seq6,comp76952_c0_seq7,comp76952_c0_seq8,comp76952_c0_seq9	2298	1263.22	-	-	3776	3605	25.48	3605	3776	56.73	39.98	0.14	0.14	0.83	0.9	no	-1.02214	-0.0004096	TTTTTTTTATCATATGTTTTCATTCCATCCACTAACCCTATACCTTATACAGCCCAACATTGTCACACAGATATGCACATTCACACACAAACACATTAAAATACACAACATATACTTACATATATATCCTTTTAAAACAAAATTTACTGAGTACAAGAAAAGTTAGTGTAGCCATTTAAGAAAATAAACACACACATCATAAAACACCCATTTAAAATGAAGGAAATAATAACAATTTCAAAAGTATCAGGAGTCTTGCTTGCAAAGACTTGTTTATGTTGCATTTCCCAACACTGATACAAGTTTCACATGTTATTACACTACAAAGAAAATGATACATGAGCTATTAATGATAAAATTAGGTTTCAAGTTTATGTTACTATCTGTGTGTGTGTGCAT…
comp72270_c1	comp72270_c1_seq1,comp72270_c1_seq2	2294	2088.18	-	-	1466	1789	6.85	1789	1466	14.57	10.75	0.49	0.49	0.45	0.59	no	-1.19561	-0.04096	CACACACACACAGACACACACAAAATACACCACTTTCTCTCTTCTTTATCTTTTTGGCATAATGATATTAGTAATAATAACAATAATAATAATAACCAAAGAACCTGACAACCAGCCATTTCCAGTCAGCATGCATCAGTCATTCCATACAAGCAACCGGTGACCTCCAAAAATCTAAAAAAAGTGTCAAATTACCCCATACAAGCAAGACATTGCATCTAACTGCACCGTTACAACAGCAATCAGACTCAGATGGATAATCATAAGGACAAAGTTTTGTATCTGGGAAATTGTCAATACAAAAAAATCATCCTTATTCATGTCCCACCTAAGGATCGCAGTTGTGGTCGTTCAGATTACATGCAGTCGAAAGAAGACGACATGACTCCAATGGATATC…
comp72189_c0	comp72189_c0_seq1,comp72189_c0_seq2,comp72189_c0_seq3,comp72189_c0_seq4	2294	1623.07	-	-	2150	2162	12.52	2162	2150	23.43	19.64	0.21	0.21	0.74	0.84	no	-1.2164	-0.151552	TCTTTCTTGCTTTCTGTAGTCTTTAACTTTTCCTCACTCTTTTCATCACTATCAGAGTCACTGTCAGAATCTGATACTTCATCATCATCATCATCGTCATCTTAATAACAATAACAAATAAACATGAAACATTTGCTTCTACTTTTATTTCAACAAAAATTCAAGGAATTGACTAAACAGATGAGGTCAAGTAGGGCTTTTTAAGGACTTGTAGGGAAATGTGTTTGTGGGCCATAGAAGAAGGAGAAGGAGAAGAAGAAGTTAACGTCTGGAGTGCTTGTATACAAGCACCATCAAGTTTGGTGTGGTTTTAATGATTTTTTTACACATAGATGGTTCCACAAGGGCTTGGTCACCAAGGAACAAATTAGTAGGCCTACCTGATCTCACCTGTTTAGT…
comp68521_c0	comp68521_c0_seq1	2293	2094	ZNF219	PREDICTED: zinc finger protein 219, partial [Panthera tigris altaica]	1183	1160	5.5	1160	1183	9.45	8.62	0.18	0.18	0.79	0.87	no	-1.03484	-0.0217088	CAAAAAAAAAAAAAAATAATAAAAAAAGGGGGGGGGGGTTAACACAGAATCAGTTCTCAAATAAGAAAACAGCAATCTGGTCATCTCATCATATATATATTCCTTCGTTATGCAAAAATATGCAACAAGAATATCAAAACAAAATAAATGGTACTTCTATTTTCAAGATTCCAGTCATTCCTCCATATAGTACCTCCCCACCCCCCAAATTCTTTGTTTATCTCCTTTCAAGTAAAAATGTTTTATAAATATTCACAGATAAATAATAATGCATGATCACTGATGATCAGTAATACACACAAGATCATATGTTAAACAACTTTATTGCATTACATCCGTTTTATCTTTGGTGTTGATTTATGAGATCATATTTCAAAATATATTCAAAGATGTAATAAA…
comp75331_c0	comp75331_c0_seq1,comp75331_c0_seq10,comp75331_c0_seq11,comp75331_c0_seq12,comp75331_c0_seq13,comp75331_c0_seq2,comp75331_c0_seq3,comp75331_c0_seq4,comp75331_c0_seq5,comp75331_c0_seq6,comp75331_c0_seq7,comp75331_c0_seq8,comp75331_c0_seq9	2291	760.2	-	-	3288.37	3995.99	48.8	3995.99	3288.37	78.85	76.58	0.49	0.49	0.46	0.59	no	-1.0256	-0.036864	AATCCCAAGGCGTTAGGCTTATGCCTTCGAATACCCCAGCATTCCGACAGTTTAAAGCTGAAATAGCACCATCATGAATGGGTTAATGGTCATCATGCTGGGGTATTTCAGAAGGCATGGGCCTAACACCACAAGCTATTTCTGGGTTGAAGAAGCACCCAGCTGAGATAGCCAGACAAAGCCATGAAGAGAGATTCACATTACCCAACAGGAAGAAAGCAAAGCCATGGTGTCATCCCGCTTTAAGGAGTTAAACTTCATCGTTCGCTGATAAACTAGTTTGTTTCCTTTTCATAAGAAAAAATAGCTCATGTTGCCTATTATTCAGGGTATCATGAAGTCAGGGGCTTGCTGTAATATAATGAAGATGAATATCTATTTGCGGTATTGGTAACACAC…
comp64929_c0	comp64929_c0_seq1	2289	2090	-	-	3798	3438	17.68	3438	3798	28.08	27.74	0.06	0.06	0.92	0.96	no	-1.261	-0.147456	GTTTTATTGAGAAAAAGGTAATCAGACTGATTTAAAGCCCTGAACTTATTTCTAACATATGATGCCTAATTTATAAACATGACTAATAATTAAAAAAATTTAGGCCCGGGAGTTGTGATGAAGACATTCTAGCCATAAACTAGTACTATTGTGTGAACTAAGTTATAAAATAATGGAAAATATTTAACGTCCAGCTTAGCTTTCCCCTTTCTTCCCATTATTGCAAAATGCGGCCAATTCCCGCAGTCTATAAAACCGTAAATGCACATTCACACACAGATATATCATATCTGCCTTGAAATGCGACAACTGGAATAAGGCATAACATCTTTTAATGAATTGATCTATCAGTCCTACCACTGACCAACTCTTTTCTTGGAATAAGTATTTGATACACAA…
comp70246_c0	comp70246_c0_seq1	2287	2088	-	-	1295	1176	6.03	1176	1295	9.61	9.47	0.07	0.07	0.92	0.96	no	-1.25058	-0.0004096	ATCCGGAAAAAAATCTAATGCAAGTCAAATATTTCACTGTTAGAAAAAGATATACAAAAAAACTCAAATTCATAAAATCAGAAAACACTAAAAATAAAGACAAGTACTGTTTCTTCTGCTTTCAGATGCAGAGCAACGTAATATTCTACATTTAGTTTATTCCAGTGTGTAAGAAACAGCACAAGAAACAGCAAAAGCAACCATATAAACAAGAATGAGCCAACAAAATTTGTGGAAATTTTGTTGCCTCATTTAAAATGTATATATCCAAAAAGAAAAGAGAATAAATCAACATCACACTATGTTACATCAAATGCTAAAATTAACAAAAGTAAAACAGAGGGATTCTAAATACTATACAATCAAAATTGCATGTTATGGCATGCATTAAAGGGTAAC…
comp77000_c0	comp77000_c0_seq1,comp77000_c0_seq2,comp77000_c0_seq3,comp77000_c0_seq4,comp77000_c0_seq5,comp77000_c0_seq6,comp77000_c0_seq7,comp77000_c0_seq8	2282	1107.76	-	-	1647.94	1708	17.36	1708	1647.94	22.56	27.24	0.26	0.26	0.69	0.8	no	-1.14025	-0.131072	CACACACACACACACACAGTATCTATATATTCATATATGCATATGTACGCACAACCCCTCTCATAAACACCCGTGCATGAACATGAATGTAGGGACAAAGCACAATGCTCCACAAAAAGTAAGTTTCCTGCGATAAAACCTTTTCCGGGACGAAGGGTTACCTTTGCTTCCGAACCTTTCAACGAATTAACTTTCGCTACGATTCCGTTCAGTCTTAGGTGTTTGTGTAACAATGACTAAAATCTTCGTTGCTCCTGTATGACATTCTGTCTCCAGGAACAGGAGAATAGATATAAAAGAAAAACGCTAATTAAAGCGAGTGCAATTCCAGGTTCGGCAATAGTCGCTCCTGGCCGCTGGCGTGCGTCTGAGGCGGCCGTCGCACGTCACACTGGGCGT…
comp76189_c0	comp76189_c0_seq1,comp76189_c0_seq2,comp76189_c0_seq3	2274	1717.75	-	-	4533	4643	30.45	4643	4533	39.88	47.78	0.24	0.24	0.71	0.82	no	-1.25103	-0.057344	CAAGATCTTTTATTTACATGAACTGAGATACAAGAAGCAGTGTTCCTGAACCAAAATCTAAAACCTTCATTATGCAATGATTAATCAATGTGACAAAACACTGCAAATATAACATGTAACTAACAAACGTATGGAGTAAAACATTTCTTGCCTCAATAACAATTAGTCAATGATATACCCAAGCTCCCAAATAGTTACCATTTGCCTAAGGGCTACATTGGACTATCCTCTCTTTACAATATCCACCACAGGAAGTCACCTAATAGGCTACGGAAGTATTTTTAGGCCTTTGGGGAAAGCAAATAGCATATACACGGACTTCCCTATCCATCACTCGCACAAGGACATCAAGCATATATAGATGACAGACAGACAGGCTTTTTCCCACCATAACGGTTG…
comp73682_c0	comp73682_c0_seq1	2274	2075	-	-	1416	1404	6.64	1404	1416	11.55	10.42	0.19	0.19	0.77	0.86	no	-1.19334	-0.090112	TAGTAGTAGTAGTAGTAGTAGCAATAGCAGCAGCAGTAATTATAGGTGGTTGTAGATTTAAATGTTGTTATTATTGGTGTCGTTATTGAGTAGTTGTAGTAGGATAGTAGTAGTGGTACTAAGGGTGTTATATGAGAGATGACATGCCTCTGGAATAAATATATCAAAGACACTCCAGTGACATACTTAGAGCTTACAGCTCTTCCATAACTTTTGTGTCAGAGGGGCCATCTAGAATCAACAACAGATGAGAACATCAAAGCTCTTAGGAAAATTTGGAATGCAAGGAAAATGCGAGACAGAAAACCTCTTCAACAAAGCTCAGACCATACCGTTAAGACTGACCCAGAAAAGGCATACATGAGAAGTAAGCAGACATACCCAGACAGTTGACCAACA…
comp76891_c1	comp76891_c1_seq1	2274	2075	-	-	1172	1161	5.49	1161	1172	9.55	8.62	0.19	0.19	0.77	0.86	no	-1.17078	-0.114688	AATAATAATAAAAAATAAAAAAAAACACTTGGAGAGTACCTAAGAAGCCTACAGCTGGCAATGTCAAACACATGACCAGTGTCTGCTGTTGGACACTTTTCATGTAGATGAGTCTAAACAACTGATCATATTTTTACTTACATATGAGAGGTGCACTTCAAGTAGTAGAGAAGGATAGGTAGATCATGAGTATCTTTCTGGTAATGGCTTTCTGTCTAGTGCACTACACTGGAATTTTCAGTTAGTTCTACCATGCATTTATTATTGGAAACCTGTCCTCAGAGAAAAGAATAAACCCCAAGTAGAGAAATATCTATCTTGAATCTGCATGACCAATATAATTACTTAAGTATACAGTAAAAAAGAAGAAAAGGAAAATAAAGAAAGAAAAAGAAAAGA…
comp74194_c0	comp74194_c0_seq1,comp74194_c0_seq2	2273	1884.61	-	-	1801	1667	9.62	1667	1801	14.61	15.09	0.09	0.09	0.89	0.94	no	-1.30683	-0.0004096	ACCCAGAGGGCGGAGAAAACCCTTCCCCCGTCCCTCTAATTTTTAGCTGCTAGTGTTGTAGACTGCCCGCCTTGACGACCAGTTACGTTGTTAGGCACCCCGTCGGCAATGGGTTAAAGTGTAAATATAAAGCACCAAAAAAGGTGAATATACATATGCAACACAATATAAGGTAAATCTTCTGTCTATCAAAATAATGAACCGCCTTAATTAATAGCACTTAATACTGAGATGACTGCTTGGAAACAACTTAATGGTGGCCTTTGCTATCCAGTTCTAAAGGTACATTGTGGCCTATGTTTCTTACTCCTTTCTAAATTGTATGTCCTTAGGATATTCTGATTTTCCTTTAAGTGAAAAGCAAACCTGTTCCCCTAAACTGTCAATCTTTAGAGTTGG…
comp76116_c2	comp76116_c2_seq1	2265	2066	-	-	1796	1785	8.46	1785	1796	14.75	13.27	0.2	0.2	0.76	0.86	no	-1.20667	-0.0004096	GTTAACTAAAGAAAAGTTTTTTTTTGTGGCTTTTTTTTTTTTTTTTTTTTTACTATCAAGAGTTTTATCTAATCACATCTACTATGCACTATTGGTCACACTTCAGTATAAAAGTAACAATATATTTTACACTCAATTACAGATGTACTCCTTTAAGCAGAACACTGAACATTATTTCTCTTTAATATAAATGTCTATTATTCTACAAAACAGAACATACTAATCATAAGTCCCGTAGAAGGTTTGAGTTTATATTCATTTATATACATTTACATAAAAATAATATAGTCATATAATACTCCAAAGGCAAATAAATACAGCACATCGCATCAGTAATGGCATACTTAAGATGGTCCCCAAATAAACAAAGATATAGTTACCCACACCTGAAATCCATCA…
comp71873_c0	comp71873_c0_seq1	2238	2039	-	-	1349	1513.35	6.44	1513.35	1349	12.67	10.1	0.37	0.37	0.57	0.7	no	-1.21853	-0.0004096	ACCACCCGTCCAGTGTGGGTTAACTTGATAAACTAAACTAGACACTTGAGACCTCATAAAAGGTTTGGCTATGTAAATTGCTCTTATGTATTTTTCTCTGTATCCATAAACATGATCTGTTCTTAAAAGGAAAATTAAAGTCTCAGATATTAGGTGACAGTAATCATTTACTTATTTCCTTTCCAAGGTCATAAGAGGTAATTATATAATCTCTTTTAGGGATGAAGAGCATTTATGAATATTCTTTCCGATTACTCTTACATCTTTTGGAAAAGAGTGTTTCTGCATCCATTTTGCCCAGGTTTGAACTGTACAAAAAATTCCATATGCAACATTTTATTTTGCTTTCATTTTAGGGCAAAATATTACCTTTATCTATCACACTTCATTTTGAACATA…
comp72763_c1	comp72763_c1_seq1	2235	2036	-	-	3171	3385	15.15	3385	3171	28.38	23.77	0.3	0.3	0.65	0.76	no	-1.2886	-0.0188416	AAAAAAAAAAAAAAAAAAAATCATGTTCCATTTACTATTAGGATTCTTCATAAATCACATTACAATATCAACTGGAAAAATAAAGTGATGAGAATTCAAGGTTCCTCTGTGATCTTTCAAGAAATTGCAAATAGTTATATTCAGCAAAATACCATAACATTTTCTTGATTTGCCTACATTGTTCTACCCTCTTGTAAAGGGGAAAATGGAGACATTATAATATTACATTTTAATTAGTGACTGAGTATGAGTGACAAGAAAACCTCAAAGCAGGTTATTAACTGCCAAACTTATACATATTGGCAAATGACTCGCACAAACATCAACACACAGTGCGTACTCAAATCACCATGAAAAGAAACAGAATTAAACTATTGAAAGGAATAGATAAAAAGATCA…
comp75626_c0	comp75626_c0_seq1	2228	2029	-	-	2402	2608	11.52	2608	2402	21.94	18.07	0.33	0.33	0.62	0.74	no	-1.20274	-0.0004096	GTGTGTGTGTGTGTGTGTACATATGCTTGTATTAAGTAACTTGGTATTTCTTTAAGAATATGATTTGGTCTAAGAAGAATTAAACTAAGAAAATAAAGTTACCTTGTCAAGTGAACTTCACAACAGGCAGGTATAATGCGTCAGTCTTCATAGCAAATTAGCCTACAAAAATAGCTTAAAGATAGGTATTTCATAGAAGTGAACAACAGAATGACACATATCCTTCTGTCTACTCACAGAGCTGATCCTGGGTAAACATTAAGACATATCATAGCTGTATTCTAAGTAAAAGTATCTGTTTCTATTCATCTAGATTTTTTCCCTATATTCTATATTTTCACACACACACAAAAAAAAGAAACTAAAACACTAATTCACATGTAATTTTCCAAACTAACT…
comp74083_c1	comp74083_c1_seq1	2224	2025	-	-	1656	1487	7.95	1487	1656	12.53	12.48	0.05	0.05	0.94	0.97	no	-1.24048	-0.155648	TCCTTCCCAGACAAAAATAAAATTCAATCAAACATTTATGCTCACTCCAAAAACAGCACTGCCATCCATTTTCATGAACACGCTGAGCATTTCATAATAGTATAGAAACTTAAGTACCATTCATATCAAACCCCAAAATCACTTTTTTTTAAATGTGCATTAATAATAAAAAAGGTCGTAAAATAATATAGGGAACAAAATACCACCTTGTGCAAAAGAGATTCTAATTCATGATTATCAAATGTTATTGATACAGGTAATGTTACAATTGCAATTAGTAACATCAAAATTATATCATCAAAAAAAGAAGAATCACAGCAGTCAGTGAGATCATCAACGTCTATTCTCTTTAGTAAGTAAGAGAGGAAAAGGAGAGCAGTGACAATGGCTTTTATATTA…
comp68980_c1	comp68980_c1_seq1,comp68980_c1_seq2	2219	1440.53	-	-	852.46	868.97	5.09	868.97	852.46	11.84	7.99	0.23	0.23	0.72	0.83	no	-1.22059	-0.03072	TGTGTGTGCGCGTGTGTGTGTAAATGTTAGTTATGAGTCTCGGCTACTTGGTTGATCTAGAGGTGGTTTAAGGTACTAAAACAAGCCATACGGCTACTTTCTGACACAAGAACTCACAGGTTCCCGACGTCAACTATCGAGCTTGCAGATCACGTGGTCACTGAAATACGCACGATGTAACAGCTAAACTACTGAATCACGTGATAGCATGGGAAGGCATCATTATAACACTGGTAGTCGTTACTTTCAATTCAACAACTTCCTAGTCTATATCCTATGTAATTCTTTTTAACAACAAAGTAACACGCTCAACCCATGGCAGACACGAAACCGCCAATCGCATTAAGTCAATATGTCACTTTTATGACGTATGAGGAACTCCTTCAGACGTCATCAGGT…
comp75836_c0	comp75836_c0_seq1	2219	2020	-	-	2713	2467	13.06	2467	2713	20.84	20.5	0.07	0.07	0.92	0.96	no	-1.27528	-0.065536	ATAAAATCTATTTCTTACATCGGTCATAGACATATTTACAAGATGTAAATATTGTTTGAAGGAAATAATACCATAGTATTAAAAAAAAATTCAGTATAAATAACAATAGTAATGGTCAAGTATAAACATCAGCTTATGACATTTCCTCAATATCCCGAGAAGGAGAAGTGAAACACACTAATTTTTTTAGAAAGATTTTTTTTTCCTTTTTAATCACAGAATGAGAAGGATGAAAGACACTAGGAAGGTCAAGTTAAAAAGCAAACTCTTTACACTACTGAATAATTCATAGCAACGAGATGCTATGCTTCCAACGAGGCCTAGCACATAGCAAGACAGGGTTGCTTTTTGCTCTAACTTTGCTTAAATAGTTAACATTCTTTCTTTCTTCTTTTTCGC…
comp53225_c0	comp53225_c0_seq1	2209	2010	-	-	1244	1165	6.02	1165	1244	9.89	9.45	0.11	0.11	0.87	0.93	no	-1.28659	-0.094208	CTCTAGAATCTGTATATTATTTCAGAAGTTATTGTGATTTCCTCTGATGGTTCACATGACCTGGGGTGACAAAGGTTGGACAGCCTATACCCTAATCCTTTACCTTAAACAAGCTCAGTAATGTGGACATTGCTATAAACAAGTGTTTTTAATAATCATTAAAATCATGTAAAGCTGAATAAGAAGCATAAGTATTATTGTATCATCACATCAGGCCCAATCAAATTTTCTTTTTAACTTTAACAAGAGCCAGCGAGTTCTGTACGCCCATATTACTGTAGTGTAGGAATGTAAGCAACGGACACTCCACCTCCAAGCTGGTCTTTAGTGGGGCAACTGTGGTAATTAAAAACCAGGCACGGCCATGGTCAGGAGACCCTTAATGAGTGTGTTGTCCAT…
comp76842_c2	comp76842_c2_seq1,comp76842_c2_seq2	2199	244.91	-	-	4243	4000	195.2	4000	4243	245.24	306.3	0.12	0.12	0.85	0.92	no	-1.23549	-0.0004096	TGTGTGTGTGTGTGTGTGTGTACACCAGTTTTCTTACTTTCAAACTTATAATGGAAAAAATCTGATCAGTAACAAATTCTGTTAAAGGAAGAAAGGTTGTTTAGAAAAGGGAAAATTTAATAAACTCCAGAATATATAAGTGCATTTATTTAAAATCAAAAGCAGTTATTCCCATACATTTAAATCATCCCAGTACATCTTGCCAATAAAGCAACCATTTCTTGTATTGCAACAAAAAGTCAATCACTTAAGAGGCCGACTTACCTTTAACATTAGCAATTCATATAACACAACAGCCACTCCCATGCATTATTTTCAGTATTTTAATTGACAACTGATTCAAACCAAGATCAACCCGAACCCATACATAACCTCATGCAAAAAAATATCTTTTCATTC…
comp74466_c0	comp74466_c0_seq1	2187	1988	-	-	1272	1312	6.22	1312	1272	11.26	9.77	0.25	0.25	0.7	0.81	no	-1.29792	-0.0503808	CCACACACATATATACACAAATCTTCCAAAGCCCAAGAAATAAATTACTATGAAATAACATTCATAAAAACACAATTTCTGGAAACTTTCATTGATTAGTTGAACAGTGATCAACAGTCGAATGAAAAGATGACAGGTAGCAAGGACTAACATTAATTAAATTCAGAGCAGTAAGACGTGCTGTAACTTCCATCTTATTTAGTCCTGTTGGGGCTGTACTCTCTCAACTGTTAATGCCATCTTTCATCCTCTGGTGTTGCACTTGAGGGAGAAGAAAAGAATATCCAACATGTACACATACACAGATTTCTCAAGGTATTAATGTATAAAATGTTTGGTACAGCCAAAACAAAAATTCAAACACAATTGGCTAAAACAACTGTCAGAGCTTCATTCAAG…
comp73950_c0	comp73950_c0_seq1,comp73950_c0_seq10,comp73950_c0_seq11,comp73950_c0_seq12,comp73950_c0_seq13,comp73950_c0_seq2,comp73950_c0_seq3,comp73950_c0_seq4,comp73950_c0_seq5,comp73950_c0_seq6,comp73950_c0_seq7,comp73950_c0_seq8,comp73950_c0_seq9	2158	1136.39	-	-	4533	6256	35.93	6256	4533	102.14	56.37	0.67	0.67	0.31	0.43	no	-1.34556	-0.0004096	CATTTAATTGATTTAGGCCTAAGAGTTCAAAAGCCCCGGCATTGTGATATGCAAGGCTGGAATGCCCCCGTCATGAGTGGGTTAAGAAAGCAGATACAACAATGGAATCTAGCAAGCATCTAAGTTAATACATTAAAAGAAGCCCTGACAGGTAGTAACCATAACCCACACTTTCCAAACTCCTCCAGACTTAAGTACCTGACTGCATTTCTCACAAGGCTAATTTCTAAAAATCTGTAGTAGCATGGCATACTGTTCTGAAAATAAACCCATATGACTAAATTACTCTGAATTCTGCTTTAGTTTATCTATAGATTTATTTGTAAGGCCTCCTTGCTCCCCTTGCATCTGGTCTCTATTACAAGAAATAAGTATTAATAGATAAATAAACTGTTCTAT…
comp70171_c0	comp70171_c0_seq1,comp70171_c0_seq2,comp70171_c0_seq3	2158	1311.68	-	-	1039	1115	8.69	1115	1039	13.03	13.64	0.31	0.31	0.64	0.76	no	-1.21455	-0.0004096	ATCATTAGGCTAATTTTCATTTCACGTCACATTGCACCCTATGGTTGAAATATTCCTATACACATGAACACTCATTACTACATCTTCATCCTCTCATCATTTACAATCATAACATTCCTAACAATTAAGAAAGCCAACTAGATTAGTCTAAGGTAGCCTTAGGCAAGGAAAATAACAAAAAACAAATATTTAAATAATGGCTGCTCCTGTTGAGATTTCATAGTCACCTTTCATAATATTAATATACTGATTCTTATGCTTGGCTGCAAAGATCCCTATAAATAACAACAATTTTTCAGTCTCATGTAACGCATGAAATCTAGAAAGCAATTTTCCCATGCAGCTTTCAAGCTCTAACCACCTACTAAATTTTTGTCTGTACCACTTGTACCTCACATT…
comp72882_c2	comp72882_c2_seq1	2136	1937	-	-	1314	1500	6.6	1500	1314	13.22	10.35	0.4	0.4	0.55	0.68	no	-1.09332	-0.229376	GGCCTAGAAATGTAATGAGCATTTACACAGTAATATATAGGAATCAATACAGAACAATATACAGGTAGTTACCCCAAGCATCCTCTCCATGATCTAGGATACAAAAATGCAGCAAGAAAATGAACATTCCAGTTGTGTTAACAAATATGACAGGGTTTTTTGCAGCCTTAAGACACTGCTATTATGATAACGGGAACTGCGGACTTGTTTTATATGGTGGATTTGTGTACTATGATATGAACAAAAGTTACCCAAGAAAGAGTAGAAGGAATAAAAACAATTAATATGACAAAAAGCACAAAAGAATATAAAAATCTCTGAATTGTATACAGTAAGGACAAGAGTAATTTACTGCTCTCCAGAATGAAGATCATTCTGGAGAGCAGGTAAAATAATGAC…
comp75611_c0	comp75611_c0_seq1,comp75611_c0_seq2,comp75611_c0_seq3	2133	1762.42	-	-	2720	2919	16.62	2919	2720	25.78	26.07	0.31	0.31	0.64	0.76	no	-1.21434	-0.090112	TCACAATATTAATAATACCAACAAATACATAATGAGACATCGCTTGAAATGTTCTTTCCACCCACTGTCTTGAAGCTAGAATCATTTGCCTTATGAATCATGTACTCATACATTTTCCCAAATCTTTATATCTAAATCTCTTCTCCTCTTCTACTTCACTTACAAAGGCAATTAGTTCAACTTTATTTGTGATAATCACCACCTCTAATTTGATTATCATCATCCTCCTCTTTACCCATCAGGCATGACAATATGAGACAGACAAAGGATAGCATGGGACAGAATAAGGAAACATGAAACTGCTGTAAGAATGGAAAAAAAAGAAGAGAGGGAAAGAAGTTCAGAAAACTACTATAAACTGTAAACAAAGGAATTAAAGGAAATGATCAAGGGAAAGTG…
comp75478_c0	comp75478_c0_seq1,comp75478_c0_seq2,comp75478_c0_seq3,comp75478_c0_seq4,comp75478_c0_seq5,comp75478_c0_seq6,comp75478_c0_seq7,comp75478_c0_seq8	2132	535.11	-	-	2727	3008	51.71	3008	2727	92.13	81.15	0.35	0.35	0.6	0.72	no	-1.12338	-0.08192	TCACACTCAATTTTTATTGCAGACATCAAAGAGAGAAAACTATTTTTTTTTTTTGCTACTAAAACACAAGAAAGTGTTCAATATATCTGTTGCATTGCCATTAAAAAATAACCCCTGACCAAGATAAAACTATATAAAGCATTCCTATTACATACAAGCAATTTACACATTCTCAAACAAACGCATACACACATCCCTGACAAATTTATTCATATCTAAAGAAAATAAATTTGCAATTTAAAATCTACATTGTGAGTTTTTGTAATACAAAATTTATTTTCAAAGAAAGGCACTGTAATTTCATACTAGTTGTATTTGTGACACATGATAAGTTTTGTTCAGAATTTGATACTAGGATATTAAAGCAACTTCTGTTAAACTTCTGTGTAAACACATCAG…
comp65271_c0	comp65271_c0_seq1	2124	1925	-	-	959	1064	4.85	1064	959	9.43	7.6	0.36	0.36	0.59	0.72	no	-1.2826	-0.0299008	GTGGGTATGTATGTATGTAACTTACTTTGATAACCATAACATAATAAAATATTTATTTTTCTGTCTTCCTTCTATTCACTGCATGATAAGATCCTATATTTCATGGGCAATAATTCTACAAGATATGTATCTCATTCATTACATGAACAAGATTTCTTTCAGAATTATGTAGAGCAATTATAATCTAACACTCTGAGGTCCAACCAACAGCGGTTGATGTCAGCCACCATCAATTGGCAATGTCTTCAGACCATCCATTCTGCTCATCCAGCCAACATAGGTCAGACTATGGACTCAACTAGCATGATTTTTCTAAAAGAAAAAATTTTCTAGCCAGATATGTATGCTTCAAATTTTGGAAAAAGGAATTCAGTTTTAGCAAGGCAGGGCAGTTGAGGT…
comp76723_c2	comp76723_c2_seq1,comp76723_c2_seq10,comp76723_c2_seq2,comp76723_c2_seq3,comp76723_c2_seq4,comp76723_c2_seq5,comp76723_c2_seq6,comp76723_c2_seq7,comp76723_c2_seq8,comp76723_c2_seq9	2106	876.42	-	-	2612	2435	27.38	2435	2612	50.39	42.96	0.11	0.11	0.87	0.93	no	-1.2601	-0.135168	CTCCCACTTTAGAATTGCTCTTGGAGTAGGCCTCATGACCTCCTCAGGATTCTCTACTTGACCCCTCGCAAGGCCGGGCCAGCCCAAGTCTTGTGTCTTGTGTCTTCACCCTTTCCCAGCAAAACTTCTACCGTAATCATCTATTCTAATGAGATGCTCTATCATTGTCTTCACTTTATAAAAGCATACATGTGATTGCTCATTTCCCTGTTCCATCCAGTTATTTGTAAGTTAAACAAATCAAGAGACGACCCATTACATCATTAAAATCATTGTACCCAAAGAAAAATTACAATGTAATAATAAATACCACACATGGTCACGATAAATAAACAGGTAAAGAAAGAACAGCCTGACAAGATGCCATTTACTGAATTTCTATTTAAAAGAAGGCCAGAA…
comp74412_c1	comp74412_c1_seq1	2098	1899	-	-	1180	1070	6.04	1070	1180	9.62	9.48	0.07	0.07	0.92	0.96	no	-1.29577	-0.028672	AAGGCATATTAATTCAAATAATCTTTATTGAACAATAAAAGCACTTACTAATCATTTATGAACCAATGTAAAGAATGGCAGTAAAAAAGTGGAGGGACATGAAATGCTAGTATTATATAAAGTACAAAATATAATGAAAAATCAAAGTATAAAAGATAACCTTACAACCAACAATTAAAATCTAATCAATAGCCTCACAGAGTGAGATAAGAATGTGTGAACAATAACTTACATATTCTAGTTCACAATGAAATTTATTGCTGCAAAGATTCAACCCATTCATAACATACTATAATGGAATACTTCCTGAAAAAATATGGGAATGAATGCTAGGCAAAAATATCTTGCCTAAATGGAAAGAAATCATGGGAACTGTATAACTTGAACCATTGTTTAAGG…
comp73542_c0	comp73542_c0_seq1	2088	1889	-	-	2515	2742	12.95	2742	2515	24.78	20.32	0.33	0.33	0.61	0.74	no	-1.33119	-0.0004096	TGAATATAGTAGAAATAGACCATTTAATACTCTTTTTTCATGAAGTTCTTAATCATACTAGGTACTTTTCTCATTAAATCAATATATATTACCATTCTAAACAGTACAGTTTACTACATGACTTTGCTTCTAATATGTCATGCAGTGGAAGCTATATACCTTTAGTGATGACCTGCTCTTGTGCACAATAGAGAGGATGCACTTCATCTAACAGAAGCACTATCACACTATGCTGAAATTTTGGGAAACCTTATGAGCAGATTCTGATCCTTGTTCTACATTAGCTTAATGGTAGAGCCATAAAACAATTGCTATTGTCTTCCAATTAAGTATGATAATATTCCTTGGTTATGCATAAAATAAATACAATATAAATAACTGTATATCTGTATATTGAAA…
comp19466_c0	comp19466_c0_seq1	2076	1877	-	-	807	864	4.18	864	807	7.86	6.56	0.3	0.3	0.64	0.76	no	-1.24483	-0.0004096	CTGAATGATAGTCTACTTTCTTGATCATTAAAAGGAGTAATAAATGAGAGACTGTTTGTGAAAAAGACTGGATTTATTGTTATCATTAATAACAAGCAGACATGGGAGTTTTCTATAAGCCCACCCCATTTTGAGATGTTGGGAATAAATATAAAACAATATGTACACATCATCACACTAAACCAAAGCAAGTGGAGATAGCATGGGATAACGTAACTACCTTGGCATCCACAGAGATCGCATTACTTCACATCCATGGCAAAATTATTATTTAAAGATCCTGGATTTTAAACACCTTATTTTATCAAGATACAAAATTAAATTAGGTATATGGTACAAAATTATTCAAAATAAGTCACTGATCTGTACAATGTTAAAGTCTGTTAAGTAGCTGGGCTT…
comp71975_c0	comp71975_c0_seq1	2076	1877	-	-	496	450	2.57	450	496	4.09	4.03	0.07	0.07	0.93	0.97	no	-1.05867	-0.0004096	CTCAATACTGTTAAGATTTCCAAAACATTGCTTCTGTGTTCTCTAGGTTGACAGTAGTGAAAAGCTGTCCCCTTTGTAAGGCTAAAACAAATTTGGTCCTGAGACACCTTTTTGGACAGGCTGAATAAATCTGTTGAAGCTGTGGAGATCAAGAATAAGTCTCTTTTGGCATAGTGTAAGAGTGTCTGTGTTTTAAGGTTTAGCTAGTATATAATACAACCCTCTTGAATGAGATGAAACACAGCTAGAGTACTAGAGGAAACAACTAATTTATGTCAAATGCTTCATTTATTACTTTGGTTGTGCTTCAATTCATCTTTGTACACATGCTACTGTATCTGCATTCATATGAGAATATTATGTAACACTTAATCTTCTTCAAATGAAAATATCAATGGA…
comp74508_c1	comp74508_c1_seq1	2064	1865	-	-	3325	3777	17.34	3777	3325	34.57	27.21	0.39	0.39	0.55	0.68	no	-1.33513	-0.0425984	CCCACTTCTTTGCAAAACTATTTTCAGTTCTGCCAAAAACCTAAAAATCTGGTAACTAAAAGATTGAGTAAAGAATACACACTAAGGTTTGAAAAATTTTAATGAGGCTAGGTATAAAAATACAGTATTACAGTATCATTTTCACAATAATAAATAACAAATATTTTTTGGCTAAAATGCAAGAAAGTAAATCTAAATTTTATTGTAATGAACCACATGTCAGCTATTGATTCTCCCACCTACAAAGTTACAGTTCTGGCTTATATTAATTATAAGTCTAAACAGCTCCTTTTTAGGACATTGACATAATGTTGCTTGTTGGTTAGTTGGATAAAATGAATATGAGGCTTCATAACATTTCCTGTTAACTAGCTCACTACCGTTCCTCGCACACAAGCA…
comp73674_c2	comp73674_c2_seq1	2060	1861	-	-	2100	2255	10.98	2255	2100	20.68	17.22	0.31	0.31	0.64	0.76	no	-1.08275	-0.0004096	TTAAAAATATGTAAATCTTATTAACAAATATGAAAGGTTATGTGTCTTATTATTTGCAAAGACAACAGAGAGATTGAGGAAAAAACTATTAAACTATGAGTCAATGAAATATAACTCAAATGAACAAACAAACATGTAACTATGCTCAATCATCCCACCTCTAAACACTAAAAAAAATGAACAAGAAAGCAAGCCTGGTCATATAATAAATATTCAGAAGATAACAAATAGTAATAACGATGATGATGATGATGATGATAATAATAATATGACCATAACAAAATAAAAAGTAACATCACCTCTCCAATAGTTCCTGGATTGGTGTTTAACCAGTGAAAGTAAACATTGGTGGAAAAATACTTGCATTGTGACCAGTCTTGGTGAAGAAAAGTGGCAAAT…
comp67111_c0	comp67111_c0_seq1,comp67111_c0_seq2,comp67111_c0_seq3,comp67111_c0_seq4	2048	1831.41	-	-	1555	1517	8.33	1517	1555	14.02	13.07	0.17	0.17	0.8	0.88	no	-1.26366	-0.2048	TCTTCTTCTTTTTATTGTCTTTTGTGTGCACCATCAATAAGTCACCAGGTTGTAAAAATTTTGTATAAGTTTAAATAAAAAGGCAGACATTGAGACCTGTTTCACTTTATCAATCTCATAATAGTACTTTTTCATATCAAGAAGATATGCTTTTGTTAGAACCATTGCCAAATACATGTCAATATTCTTTAAATGAAAAAATTGTCTATTATCATGTGTAGATCAAATTCATGATGCTATCAGAACAAACCATAAAAAGGAATTTGCTCTTATGATTAATTCCACACTATGGTTTAAGCCACAAAAATACATCTTAGTAATTAGCACCACTGGATAGGGATTTCCTCTCCTACAAAATGTTTTAAAATATCATTTGAAGTCTCCTAGTAAAACAGAACA…
comp69413_c0	comp69413_c0_seq1	2046	1847	-	-	690	842	3.63	842	690	7.78	5.7	0.49	0.49	0.46	0.59	no	-1.33817	-0.118784	CTCCTTTCTTGCAATAAGTTAGTGTAATTAGGATGAGTTTATGGAAACTGATATTTCATACTTTTTTCATAATGGAAATTTCCACAAGAGAATACAAACATGAAGGGCCAGCCATAGATCTTCTATTAACTCAAGGCATAAATTTTCAAATAATTGTTTATTTAAATTATACACTAAAGTGACAAAATTCAATATTTAGTTTTTAAAAATTTTAATTTGACAAAAGTAATAATTACAATATATATTCAAAGTAAATTAATATGCTTATTGAATATCAAAAGCAAGTACCCTCCTATAAAAATGTACAAGAATAAGTCAGAAAGTTCCCAAAACAGCAGCCACAGTAAAAGGCACGAAATTTAATTAACACTAAGTTGCAAAACATTTAGATCAAAATTA…
comp73273_c1	comp73273_c1_seq1	2036	1837	-	-	1384	1470	7.33	1470	1384	13.66	11.5	0.29	0.29	0.66	0.77	no	-1.17131	-0.049152	ATATATAAATATATAAATATATATGTCAAATTATCAAAAAGTAGCATCTCCTTCCCCGACTAATCATATCCTACACCTAATTTGAAAAACAATTATCAGGATGCTTTCTTTGTAACTAACTGAAAATGAACAAAATAAAATCTGATATTGCTCTCCAAGTCCCAACATGTTAAAGAGCCATGAGCAAGTTGGTTATATATACATATATACAAGAAAAAACATCTACCTGGTGTCTGAAAAATGATAATTCATTAAAAGAAAAGATTAATTTTCCATAAAGAGTGACCACCTAAATTTTGATAAAATGTATAGTTTTGACAGTGGCATGTGGGTATATAACGACTTGCCATTATGAGCACTTCACAAGAGATCCAATATTTCTATTCAACTTACTAATTC…
comp73932_c0	comp73932_c0_seq1	2022	1823	-	-	979	925	5.22	925	979	8.66	8.2	0.12	0.12	0.85	0.92	no	-1.28072	-0.094208	GGTAAGGTACAGGCTGCTGCCAAGGGTATCCAGCGTTCCAAAATACTTTTAAGGTAAGAGGGAATACCTTTCTATATATAAATGTATGAATATATTGATGGTGCTTGCCTCGAGCTGGACTATTTGAATGGTAGTAATCTATACAACCAAGAGACTAACGTACTACAAAATTGTATAACGTGTCCTTGTAGCATGGTAAAAGGTGGGGCACTAAAATATATCTAAAAAAGTATGGCTTCTTCAGATATTCTTTACTGTTCCTTTCTAACGTGACTATTTTCAATAAGTTACACAAAATCATTGTTCACTTGAAAAAAGTTTGAAGGTAAAATTGATAAACATATCAATCTGGATAACACTAGTTCAAAGCAAGAAAATCCTGAATTCCTAAAGTGTTAA…
comp74166_c0	comp74166_c0_seq1	2017	1818	-	-	1750	1620	9.36	1620	1750	15.21	14.69	0.1	0.1	0.89	0.94	no	-1.25331	-0.0004096	GTGCTGTATTTTCTAACAATACTCGTAGGCTAAGAAAAAATAAATAATATCAAATTATTTACAAACAATTTTTACATGAAAAGCAATCAGTAATCACTATCAGTAATCAGTCTTCAAAGTAATATCATTCATACAAAATGCATTCATCTTTTAGATAGCCAACTGTCATTTGGTCTCAAAACATTTTTTTAACCAAAGAAGTATCAGGGTGAAGCAAATAAAAACTATGTAAATATGCTTAATTATCTGAATAAATTGACACACACAACTCTATTCTTCCAAACCAAGAATAGCCTGGAAAGCATTTACATAGAACAGCACTATTTATTACTGGGCTAAATCTGCTTTTTAATACAGATACAAGAAAATGACAATTATAGTACTTTTTCAAAGTAAATA…
comp74981_c0	comp74981_c0_seq1,comp74981_c0_seq2	2015	1795.72	-	-	786	1052	4.24	1052	786	10.05	6.65	0.63	0.63	0.34	0.47	no	-1.32663	-0.0004096	ACAATAATCATGGGAGCAATCAGGCACTGTAAGACATAAACCCAAGTAATAAGTACATAAAAAAGGGTAAAGGATGTATATTTTATCTACAACATACAATTTTCAAATACATACAAATGAAAGAACTCAGCTATTACATAAATCAGAAGTTTATTCTTTTCATTTCCCATTCTATTTTCTGCAAGTGAAATATAATCTATAGCTTTGCACTAAATTGTCAGTACTACTGTATTGCAGCCTATTCTTGGAACACCCGTTTTTTCTGTATATTTCAGGCTGCAATGTTTACTCACATGCACTAAACTCATACCTATAAATATTGTATATTCTCTTTATAAACTTATCTTTCTATCTATTTTTCTATAAGTACGACCACAAAATATCTACATGTTTCCTAGT…
comp65522_c0	comp65522_c0_seq1,comp65522_c0_seq2	2008	1793.17	-	-	12394	11175	66.65	11175	12394	107.31	104.58	0.06	0.06	0.93	0.97	no	-1.32428	-0.0004096	GTGTGTTTACATACATAAACTTATATATACAAATATCTTGTTTTATTTTAATTCCTACATCACAAGGTCACATCAAAATTATGGCATGGTCCATATAAACTTTATTGAAGTAGCAAAGAAATAAAGCATTACAGTATAATATACATGAGATTACATACAATTCAAGGCACTTGATGATGACAATATTTCACATCAAAGGACTGCTTCGTAAAATCATTCAGATCTATTTATAAAAGTCATATGTGGTCCCAAAATAATTTCTGGTTTTCAAAGTTTTAATATTTGTCCTTGAAGTGGTTAATTATCATTCCTAAGGATGCCAAAAAATAACTCAGCATTCATAACCAAATATCTGTCAAGAAGTGACGTATCAACTACTTAGCATGAAGCTTACCTTAT…
comp75655_c0	comp75655_c0_seq1	2007	1808	-	-	1139	1657	6.13	1657	1139	15.64	9.62	0.75	0.75	0.26	0.37	no	-1.35769	-0.0004096	TGTCAGGATGAGGAAGGTAGCAAGCCTAGCTAGGGTTCAAGAGAGCTTGCACCTTATGGTCTATTTGTCTGCCATCTGTATCTATCTGTTTACCATCTGATTCTGTCTTTGACTGTCTGTTTATATTCTGTCTGGTCCAAGAATTTACAATCTTAGAGCAAATGATCAAATATCAACCCATTAATGCCAGGGCTTGTATTTTCCTAATGCCACTAGATAATAAGCGCATGCAGTGACTAAGCACGAGATCTCTCCCAGTGCAATGCTGCGCTGCACCTCTATGAGCAATTTTTAGCTGGCCACTTCCACGGGGGTGATAATTGCAATTTTTTTTTTCTTCTTTATTTTCACAAATGAAAAAAAATGTGTCTATACAGATAGAACTCCTATGACTGTGTA…
comp57138_c1	comp57138_c1_seq1	1997	1798	-	-	729	876	3.94	876	729	8.32	6.19	0.47	0.47	0.48	0.61	no	-1.06648	-0.0004096	CTTGAGAGAATATGAGACAGGAGAAGATTTGACAGAAAGGAAAAGAGATCAAAATGGAAAAATCATGATTATGGTTGATGTTAGATATCAAAAGATGAAACTGAAAGGTAAGTCCTATAAAGGAATCCTTAAAATTAGCAAAACAGTGAGGTGAATGTTTGTAGGTTGAGGGGAGGGGCTTCATAAATAATGACCCAAAACAAGAAAAGAAAGATAAAAAAGAAGCTTAATTGCTGTTAAATATTTACCTCAACATATACATGTAAATTAATAAATCAAAACTCAATATTTTTTTTGAACAATCTAATGCTAACCTAAAGCCTACAAGTATGAACACACTTCAAAGCACTTGAGCCTAATTGTTCTGGCAAGTTTTACCCTCATGGTATGTCTGATGCC…
comp60860_c1	comp60860_c1_seq1	1984	1785	-	-	1196	1190	6.52	1190	1196	11.38	10.23	0.2	0.2	0.76	0.85	no	-1.25163	-0.106496	CTCCTTTGCGGGAAACAGGTATATTATATTCACATTTTACAATATCAAGGTGATGAACCTGGCCAGTAAACAATATATTAATGATCTTTGAACAATAATGATAGTAGAGGATCTGGCATAACCTGGTAAGGGTTATGGCCAGACAATATTCCATAATTTGCTGTCCTCTAGCCCTCCATAATGCATAATTTGCAAACCTCTTTCTCCTATACGTTTTCCTACACTTCTGGCTTCTATTCTCCTAATCCCTCACTTTGGCCCTCCTGATCCCCAAGTTTTAAAGAACGTGTCCACCCATTCCGCCAAGTTGGCTCTGACAACCTCAGTAGCTGCAAACCGCACGGGAAAAATCACAGATTGGATTACCACACCACTGAAACAAAGCCTTTGAATAACTAC…
comp74599_c0	comp74599_c0_seq1	1980	1781	-	-	911	996	4.98	996	911	9.54	7.81	0.34	0.34	0.61	0.73	no	-1.01033	-0.0004096	TCATTAAAAAAAAAAAAAAAAAGTTCAAAGCTGTGGTGTGCAGATTGTTCACTCAACACAAAACCAATTATATGTTGGTGTGAGTCATGATGTGGCCTTAGTATCCCCTACGACAGGCTGTTAGTATCGTTGCCAAGTGTCGAGGAATATAAGGAAGGACATTAAAAGAAAGATCGAGACTTTAGCATCTTGGCAGTTAACATATCTACTTTTTTGTGTTGAAGACTTTGTACTCAAGGACAGATATAATAACATTGAAATATCGGAAATAAATAAACAATGAAAACTACTAAGTTGAAAATATTTTTGAGTGTTCAGAGTAAAGAAGAACACAAGAACATACACAAAAGAATCCTGAGTGAAAAGATTATAAACTTTCAAATAAGGAGGATACAACCT…
comp75554_c0	comp75554_c0_seq1	1975	1776	-	-	995	907	5.45	907	995	8.72	8.55	0.07	0.07	0.91	0.96	no	-1.23191	-0.0282624	AAAGGAGGCAGTGAAGCAAAAGCGGAAGTTTATTCCTTCGTGATACCTTATGAAGAGCGAGAAAGACGGCAACTGATGTTGCGAGTAAAATTACTCTTTCACAAACCCACAATTTGCAGAATTGCAAAAAATGCTAAACTATAGCTTTACATATTTTTGGTACATATTATGCCCTCTGGAGTATATAAAGAGTATTCTCCTTTCTTTTCCACGACAAGGACTTTTACGACCAATGAGTAATAAACCTTCCTGGAATTTGAAATGCTGTTAAATTCACAAAATCCAACACAACAAGGAATATTAAGGCCCCATTATCAATACATACTTGGTTTAGGAATCATTCCTTGAATCTTAAAACATGCATTTCATACTTAAGCAACCTAAAATGAATTGTTCATA…
comp70830_c0	comp70830_c0_seq1	1974	1775	-	-	2795	2769	15.32	2769	2795	26.63	24.04	0.19	0.19	0.77	0.86	no	-1.34924	-0.002048	TAAAAAAAAAAAAAAAAATCCTCAATTCTGTACTAGTCATGATAATTGTTATTATCTTGTTTGACTCATGTTGAAAACAATCTATGCAAGCAAATTTCCCTTACAAAATGAATACAAAAATAACTGGATGTTTTGTAATGGATCTGTGACACTGTGAACTTGTGGTAGTGACAATACAGTTGTATCATCTAGTTGTGTGAAGAAAAAAGATTAACAAAATGAGGGATCTTGTTTGCTATTACAGAAAAAAATATGTTGGCTATACTCTACTAGATTAATGTAGCTGCACACAGATTGTATTGAGTATAGATATTTTCCTTTTCTTTTTAATAATTTCTACTAAAGTTAATATATATACTGTATATGTACGATCTTACCCATCTTCCTTGTATGAAGTGA…
comp62754_c0	comp62754_c0_seq1	1973	1774	-	-	937	980	5.14	980	937	9.43	8.06	0.27	0.27	0.68	0.79	no	-1.24679	-0.0004096	AATTCAGATACAGATTCTTTTTCCATTACATTCATGATTAATGAACTCTTAAAAGTATTTTTTCACTATACATTTGATTTTGCGTTTTATCTTTTCATATTTTGGCAACACTGTGGCAAACATGAAGTAAGAAAAAATAATACACACACTAGTTTAAAAAAACACAATATTAAAAGTCTCTATATCATCCAGTTAGATTAAGGCCATCTGGAGCAGAAAAGGAAGAAAATATATTATATACTCTTATAATGTGAAACATATATTACTCTGTGGCTTAACACAGCTATCTTAGAAAGTTCACAGAATAATTTAAGACAAATCTTTAAACTGATTAAACAGTTTTGATTAAATCATTATGTTTTAGAGATGCTAAAAATTGTTTCTTAATATTATCTAAAA…
comp74912_c0	comp74912_c0_seq1,comp74912_c0_seq10,comp74912_c0_seq11,comp74912_c0_seq12,comp74912_c0_seq13,comp74912_c0_seq14,comp74912_c0_seq15,comp74912_c0_seq16,comp74912_c0_seq17,comp74912_c0_seq18,comp74912_c0_seq19,comp74912_c0_seq2,comp74912_c0_seq20,comp74912_c0_seq21,comp74912_c0_seq3,comp74912_c0_seq4,comp74912_c0_seq5,comp74912_c0_seq6,comp74912_c0_seq7,comp74912_c0_seq8,comp74912_c0_seq9	1970	714.77	-	-	2281.31	2145.86	29.45	2145.86	2281.31	54.18	46.21	0.12	0.12	0.86	0.92	no	-1.12077	-0.028672	GCCCCAGATAAATTTTAATAAAGTAATTCTGCGCATGAAGAAATCAAGCTTAGGGAGTCTTCAGCAGGACCAAATCACAGTAATGCTCAACTCTAAACACTCTGAGAACAGACGAAATACTAGAATAGAACACCCCAAATGCATTGACAGTTACGGTCTAAAAGAAATAAGATAAAATAAACACCCTATAAAAAATAATCTTTATGATAAAATGAAGAGGTAATAAAAAGTAATAGAAAGTGAGGTGGAAAAAATGCACATTAAACAAGATAAGTAGCTTGGTGATGCCGTCAGTATTTCATCCAGTCTCACTTTTTTGTAATGTGTTTTAAGCAAGATGCATTCCAAATGCAATATTTCAGTCTCCTATCTTTTAAGAAATTAGGTCTTTTCTTTGGG…
comp56474_c0	comp56474_c0_seq1	1957	1758	-	-	360	609	1.99	609	360	5.91	3.13	0.96	0.96	0.15	0.23	no	-1.29355	-0.004096	ACAGTAGGTTTAGGATTTCAGACTACTTTCATATACCATATCATCAAAACATCCTTACCATACAACTTGTGTTTCTGTTGTACCAGCATTTGTGATAACTCATCTACAGTCAGAATAACAATATTCTCACAATACTGTTTAGAACTTTGCCTGCATGTTAAGTTGTGTCATAGTGTTCACTGTTCACACCAATGACATGCGTATTCATTGGTATTGGCCTTACCTTAAGAAAGGAAAAACTATTATTAATGAAAATTACTAAGAAAGAGAGCAAAAAAGTAAACAAATAATACTAATAAAACTAAACAAAAATTCCCTCGATTTTCAAAATAACCGTTAAAAGTATATATAAAAAAAAAAAAAAAGAGGTAAACTAAGTTTATCCTGAAGCAACAAATA…
comp59273_c0	comp59273_c0_seq1	1956	1757	-	-	2842	3539	15.73	3539	2842	34.38	24.69	0.52	0.52	0.43	0.56	no	-1.1255	-0.0262144	TATACATATACATATATATACATTACACACATATGTGTGTGTGCGTGTACACACACATATCACAACTTCCATTCTTTTGTGACCATTTGTTAACAATGAAGACCATTCATGGTTCTCATGAAACAAAGTCAGAATTGTGCGACCAGAGATTTGGATCCCTCATTCTTATTCACCAAATTCTTGACAAATTCATGATATGATTACTTCTATACATAGTTGTATTTCAGGTTTGATATTCATGCCAGCATCTGATATACTCCATAAATAACTAAGTCATAACTTAAAAAGCACTATCATTAACATACTGTGTATGACAATAACCTAAGATAATCACCTCTCATAATTATCACATATACAAATTATTACATATGTAACATAAGTTACTGTATTTACAGTTTT…
comp73408_c0	comp73408_c0_seq1	1955	1756	-	-	658.11	746.49	3.65	746.49	658.11	7.26	5.72	0.39	0.39	0.56	0.69	no	-1.19074	-0.0126976	GGCATTTATTTATTTCATCAGCATCCCACTTCTTAAGAAACCAAGTTAAGCTGACAATGTCACTGCATCAGACTTATACAAGGCACTTAACATTGTACAAAAATAGTATATGTTCTAACTAAAAGCATACAAATGTGGAAAGATACATTGAGAATATACTACTCCAAATCTCGTAACTTGCTATTCCTCTCACAGATTACAAAATGCATCAAATTACAAATATTGCAAGTCCTTGAAACAGGAGACTAGAATCATAATGCGTACCACTGAAATATCAACAAGATTTGAGATTTCAACTGAACCTCCTGTTATAATTTCATTACTGGAAGGAAGTTTATGTAAATGCTCTAATATCAAATGACTTCGTGAATGATCTGTCACCACAATTGCTCAGTTGGG…
comp60509_c0	comp60509_c0_seq1	1952	1753	-	-	808	1024	4.48	1024	808	9.97	7.04	0.55	0.55	0.41	0.54	no	-1.23888	-0.090112	CCTCCATCAATATCTATATACATATAAACATTAAGTGCCATTTTATCTTTAAAGAAATAATAATTATAATAATAATATCAATAATAATTTGGAATTTTGTTCCTCTGTCTGTGTTTTCTTCCACTAAGAGGCTATGCATTACTGGCCTCACTTCTAAAGAGAACATCTTTATAGTGATTCTTAGAAAATAACCTAAAAAAAAAATAAAAAGGAAAATCAGTAGTTTTCACCTTTTATATTTACACTCCTGTTTAACTTCTGTTCTACTGCAAAACAAAATCTACAGTAGCGCATATCATACTCAGAATATTCCTTCATTTCATAATATATGTCTCCTTTGATGGTGAGAACATAAATGTATACCAAGGTAATGGAGGCAGAAGGTAGTGCAGACAACAG…
comp76009_c0	comp76009_c0_seq1	1947	1748	-	-	1383	1242	7.7	1242	1383	12.13	12.08	0.05	0.05	0.94	0.97	no	-1.14719	-0.032768	GTCCTGAAATAACAGTTCACTAGGAGAGAAAGAGAAAAAAAAGACAAAATAAGCGAAGCCAATTCACAAAAGACATCTGTCTACAATGTCTGAAATGATTTATGGCAGAAAATGCTTCTTTGTTAAGCCAGTATTACAAACAAGCAAGGTTCTAAGTCCTTGCTTTTGCAGGTATGATATGAAAAAACAAAAACAAAAAACTTAGCATTGTTCAAAAGGTTATTAAAATAAAGAGATGGTAAAATATTTTAGTAAAATTACAAAGAGCAGAAATAGGTAATAAATTATATCACAAGGAGAAATTAATACCCAAAGATCAGTTTAAAAATTCAAAGTTACCCAACAGAGAGACTGAAAAATCACATATAAGATATTTGCAAGGAGGAAGCACTCCTGCAA…
comp74976_c3	comp74976_c3_seq1,comp74976_c3_seq2	1943	1658.97	-	-	1006	876	5.61	876	1006	9.5	8.8	0.01	0.01	0.99	1	no	-1.29912	-0.0004096	GTTCAATGAAGATAACTTTTCCATTGCATTTACATTTACAAAATCAACAGAATCAGCTTTTGCCAAATATATGGTACAATTGCGAGGGTCAGGTACAAACAGTGTATGTACTGATTCTTCCTTTTCTTTGGCATTAATTTAAACTTTGATACCTTTTTGAGAGGAAATCATGATACAAAAATCTTCAAGAATGTTATATGAAAAAAATACTTACATGTCAACAGACACACACTAAATACTCTAACATATCTGAATTTGCAAGTACATTTTCAGAATAGCATGTATTTTAATCTTATATACATAGAAGTGCATATATACACAGGAAGGACCCCAACTGAGAAACATATTACATATATCATTACAATCTTGTCTGAAAATACACTAAATTAGAATCCTATA…
comp75026_c0	comp75026_c0_seq1	1939	1740	-	-	547	1279	3.06	1279	547	12.55	4.8	1.43	1.43	0.03	0.06	no	-1.16957	-0.0094208	TATATATATATAAAATCATATACATATAAAGTTATCATTACTAGAAAATACAAACATAGAGGATAATTAGCAAAAATTACATGCAATAAAAATATCTAGCACAAGAAAAGGTGGGAATGTCAATACCAAAATAACCAAAGTACGGCCACTTTAGAAGCACAAGTATAATTCTAACATTCGAGAACCAATGCAATTTTGCATGAGACAATTACATTTCTGGAGATAAATTACAAAGGAATTTATGGCAAAATCATGCCCATAGTTTAGACAAGAGAATGGGGAATTCAGTTTTCTTGCTATGTAACAGAGTTCAATTCAAAAATTATCTTGTCCTATCATCCAACTGTAAGTCTCTTTGAGTATTTATAATAGGCAGTTTATGAAGTACAAAGATACAAG…
comp74425_c0	comp74425_c0_seq1,comp74425_c0_seq10,comp74425_c0_seq2,comp74425_c0_seq3,comp74425_c0_seq4,comp74425_c0_seq5,comp74425_c0_seq6,comp74425_c0_seq7,comp74425_c0_seq8,comp74425_c0_seq9	1939	298.25	-	-	2227.91	2090.55	71.25	2090.55	2227.91	122.07	111.8	0.11	0.11	0.86	0.92	no	-1.26655	-0.049152	TGGTACCTGCAGTGAAGATGGCCTCTGTGTGTGCATTTCGTGAGAGCATGATACTTATATCGCTCATTGACTACGACTCCTCTTCCGCAAAATCATTGTGAGTCCTCATCACATTATTGACAGCACCATGTTTGCATGATGATTCATATGATTCATAAAGGAACAGGGAATTTATTTTTAATTGGTGAGATACATTTTCAGGACCATACACCATCTAGGAAGATGATTAAATCTGTTTTGTATCAGAAGTCATTCAGCTTAATCCAAATACACAGACATGGATGACAAAGTAAATGACTTCCAGTGTGTGTTGAAAAACAGCATAACTATAACAAGAAAGCTTAAATTGTGTATGGATATGTATATATTGAGAGATGTTAAATAGAGTGTTGCCTATGT…
comp58653_c0	comp58653_c0_seq1	1936	1737	-	-	1408	1471	7.89	1471	1408	14.45	12.37	0.27	0.27	0.68	0.79	no	-1.21309	-0.0196608	ACCATAGGCAAGTCTTAATGTGTAACAGCAACAATATGGTTTTACGCCATTGGACCCTTGATGCTAAACAGCGACACTTTACAAAAAAATTTACATTTAAGGTAATGAAAGTCTTCAGGGGTGGGGGAGGGGGAAGTCATGCCATACTGAATCATACACACCAAGACGAGCTTAGTGGGAGCATATCCAAAGTGCTAAAAACTAAGAAATGGCTCCTGATCCTCTGTGAAATGACGTCATTCCATCCCTTTCTCGCTTTCAAGTGTATGCAGCCCTACATATTTTTTTTTGTTTTTGTTTTTTTTTTTAGCTTTTTTGAGATCCTATGACAGTGCACATGAGTAGCACCTAGCATACAAGAATAAAAAAGGGGGAAAGGTAAAGACAGAGATGGAGAGA…
comp68553_c0	comp68553_c0_seq1	1936	1737	-	-	1196	1084	6.7	1084	1196	10.65	10.51	0.06	0.06	0.92	0.96	no	-1.16826	-0.0004096	TGACAGTAATATAAACTGGGTTTTAAATGGCTGTTACATACTGGGATTACACTGATATTCAAGCATCTATTGCCTTTTCCTGGATGCTGGGCTAAGGCCTACCTCAAAGCTGCTAGTGTTTCACTGTCTGTTATTCGATGGAAGTAAGTAGGCCATGTTCCCTGAAATTATTCAATTAGTTTTGGGTAGCCTGTTATGCAAAAAGGGTACAAGATCAGCACTATGCACTATGGTGGCATTGGGTATTAGTGTCCATTCCCACCCACTCTTTCTTCAGGACTGCAACTACCCAATCTCAGGGAAATTTCCTGCCTTTTTGTGTCCATCGCTTGTTCTTCTCGTCTCCAAAACCTCTCCGTCCACTCCAATCCTTTGGCTGGCATTCTTAATAGCTATCAC…
comp69780_c0	comp69780_c0_seq1,comp69780_c0_seq2	1934	1237.16	-	-	2968	2590	20.79	2590	2968	40.73	32.62	0.01	0.01	0.99	1	no	-1.05058	-0.0004096	GGTGCTTTTGGCATAGAGAATTGTACTTCAAAAATGAAATCATCTGCCTAGTTATATCAGCTATGTTATTTTTTCCACATCAACTTAAACCAAACTTAAAAGTAATGTGGCTAATTGCACCAAAAATATATGTAGTGTATACATAATACAAAAAATTTATCACTATAAAAGATTTTCATTAAACAATACTATATGAATGACAATGAATTTTTCCTAGTCATTCAAGTTCGACTTCCTTAAAAATGAAAATAAAATTAACATTGGTATATAGGACAGTTATAAAATATTTGATGCAGACACACAGTGCACAGACTATATTCCTCTTGCTCGCACAAGTCCACAAAATGTCAATCATGGCGCTGCTTCTCCCCAGACACGCTGCTACACACAAACATCTGT…
comp73098_c0	comp73098_c0_seq1	1920	1721	-	-	481	555	2.72	555	481	5.5	4.27	0.41	0.41	0.54	0.67	no	-1.13845	-0.0004096	CATAAATCACTGTATTTAAAAATACACTATAAATCATTGCGTAACAAGTTTATTTAAATTATCCTAAGTTATCATCGTTCTGATCAGCAACAATCAAATGTAATAAAAAATCACAAACCATCGGTGGTAAGGTGCGGTGGGTGAGGCTACAGACTCGCATGTCGTTCTCTCACTATCACTGGGCAAAGTCTACTCAAGTATGTACAGATACACTAAAATTTAAATATTGGCTGAGGAAAAGAAAATGCCTCAAGCCCTAAAGGACGGCAAAATTCAGAGCTACATGTACATGCAGGATGGGGAAAACGCATCTATTTTTTTTTTGGTCTATTTTCATAGACAATTATTTTGGCACAAATTGTTCTAATTTTGATATCTCTACTATGGGTAATTTGGACA…
comp72635_c0	comp72635_c0_seq1	1904	1705	-	-	792	1143	4.52	1143	792	11.44	7.09	0.74	0.74	0.27	0.38	no	-1.27062	-0.0004096	AGTAAGTAGTTGTGTCTATAGCAAAAGAAAATAGATGAATAGCCATTATATCTACCACATAGAGAAAGACGAAAATACTAATAACCAAGCATCAATATTCCTGTTCAGTCTAGGAATCTTTATCATTGTTATGAGGTGTGAAAGAAAAATGTAATACTGCATACTGGTAATAACTAAAAGGCATGGGTTATTGTCATCATTCTTTATTCTTGAATGCCAATGAAATTAAAAAAAATATAAAAAAAATAATGAAAATAATAATAAAAATATCAATACTAGTCTCACAAAAAAAATCAAACATTAAACAAATCTTAAGTCCTTAATATTCAGCAACAATTATCATAATATTCAATACATAAATAATCTAGTAATGGAAATTAGCTTCTTAAATAATGAACT…
comp69541_c0	comp69541_c0_seq1	1904	1705	-	-	521	459	2.97	459	521	4.59	4.66	0.02	0.02	0.98	0.99	no	-1.1296	-0.0208896	GACACCCCGTCGTCATTGGGTTAATACTTGAATAACAAAACTAAATTGACTGTGTGACCTGTCAACTGACATTATATTAATAATAATATTCAGAAGATGGGGATGAAGAGGAACAAATTCATTCAAACATCTCTAAATATCATTTGCAAACATTTGTGGAAATGGTTTTAGCTGACATCACATTGCTAATTACTAAAAAGAAATCATTTAAAAAATAGACCAAACATATGTACATGACGTACATCTGATTAGAAAATGATGGAAGAACAGAAAGGCCCAAGAATGATAAGTAAGGGTGTAATAAAAAAGGCAAAGCAAATTAAATGAAAATTATATCTTAAGACAGGAATGCATGACTAACCCTCCACCATGTACTTAGGTTCAATATTCTTTTTATAT…
comp72918_c0	comp72918_c0_seq1	1901	1702	-	-	1638	1749	9.36	1749	1638	17.54	14.69	0.3	0.3	0.65	0.77	no	-1.18381	-0.11223	GTTTAAAGATATTTTATTATATCTGATTACATCAAATGCCCAACGAATAATCCGTTTCACATTATAATCTTACTTGATGTTCATGAAATAAACAAGTAGGTCTCTTTATAATTAGTATATATGTCCAATGCAATTAAAGTACATAATGCTTTGGTAACAAGTTAATTTTTCTTGGATACAAAAAATATATTATAAAAGTAGAAAGAATGAAAAAAGAATATTGATTTTAGAAAACAAAACATTAACAAAACTCATTAAAGCAAGAGAGAGGTGAACAGACATCCTTAATACATTTAATTCAAAATGCATATCAGACTGCTTTGTGCCAAAATAACACTTATATCTAATGAAGAAAATAGTTGTTGTTTTTTCCCATCACAGAATATGAAAGTACATGAC…
comp68051_c0	comp68051_c0_seq1	1898	1699	-	-	2584	2815	14.79	2815	2584	28.28	23.22	0.33	0.33	0.62	0.74	no	-1.22486	-0.036864	CTAATATATTACTGTATACACTTTCTCTTTCACATTCACTCACATATACAAGTACATTTATGTCAGTATGCATAACTATTTAACTGCATATAGAAATACAGAAATATCTTGGCCCACACAGTAATAACTTAAAAGAGAGATATATAGAAAAGATTATTTCCTGCACTTCTTGTCTAATTCAAATTCTTCCTAAAAGTCAGAGAGCAATACTAAAGTTGCAGAGGGTCATTCTCATTTTCTTTGAAACGTTACTTAAATATTTTGTTGGTAAGACTGGTAGGATATCACCTTTGTGCCGCTGTTGTGCCTTGCTAAAACATCAAATCGTATTAAGAATAATTTTGCACTGGACTTGATAACACACACATGCACTTCACACACATCATATTAGAGAAATTC…
comp74270_c0	comp74270_c0_seq1,comp74270_c0_seq2	1895	621.76	-	-	1854	1830	26.52	1830	1854	55.43	41.61	0.19	0.19	0.78	0.86	no	-1.28526	-0.0004096	GTCCATCCTATCCTTGGAAAACATTTGTCATTCATGAGTCAAGTGAAAATAGTAACTTACACATGCACTGTCTTTCGACAAAACATGATAGTTTTATAAGGCAAAAGAGTAAGCGAGTGTCTCTTTTTATCATTTTGTGTATATTCCCTGCTGTCATGTAGAACTATCTACTTGTATCATAATAACGGGCACATTTTGAAGTCAGTATTGCTGCATAAAAGAATTACAGCTGTTTTTAACCACCGTGTTCATTTGAACCCTGTAGCTCTAAAGCTAGCACTGTTACAGCCATAATACTTCATGACTATACTCGCTTCAACTGTGAACAGATCCCGATATTGCGTCAGGTATGCATTGATACCCGTCTTTTGCAATAAATTGCCAAACTATTTCAAGAAA…
comp73867_c0	comp73867_c0_seq1,comp73867_c0_seq2	1890	1683.96	-	-	685	722	3.96	722	685	7.32	6.21	0.28	0.28	0.67	0.78	no	-1.28001	-0.0004096	CCTGTCATATCTTATCTAGAATTTTGGTCACTTTAGACTCAAAAGACCACAATTCACAAGGCCATCTTTGCACTCCCCAACCAGGAATCATCCCTCAATTTTCAACATCTATTAAAGGCAAGTATGCCCTTCATTGTTGGGAGAAATATGAGTGAAAAAGTAAAAAATGATTGTGTGAATAAAACCTAAATAATGAAAAGAATTACATTTGTAACTTGATAAATAAATCAATCACTTAAATACATATAAAATACATGAGGTGGGGGGTTGTGTGTAGTTCAGCTACATCAGGAGGTTTATGAATGGAAATGAGAGAGGTTCTAAACAAAGGAGACAGGGGATTGTGATAGATGGTGTATGAATGTGTTATGAATCAGGTATGAGAAAAAATGTAATACT…
comp19540_c0	comp19540_c0_seq1	1888	1689	-	-	601	793	3.46	793	601	8.01	5.43	0.61	0.61	0.36	0.49	no	-1.01909	-0.0004096	GTGTTGATCTTTATTCAGAGATCTGGCAGGGCTTTCACATGGTTTCTCCAGTAGTTCTTCCTCTCAAGAGATTCTTCTTAAATAATATTTCCTGAATCCTTTCAGTAAAACAATGCAACAAAGTCACTATGAAGAGAACTATATACTCCGCATTCTGGCACAAGTTAATTCTATATTCAACATTTAACAATGGCCTGAGTCCTGAAACGTTTCTCATGCAAGTTTACACACAGCAAAAAGCTGTATACTATGAAACTATCAGGGTGAAATGATTTTTTCTCAGCCTGATTATTACCATTAGACACAATTTCACATGACACTATTCATCTCATCTCTACAATGATACAATGTAACAATTGGCTTACACTAAAATAATATTGCCTGAGGATATTAGGATGA…
comp73026_c0	comp73026_c0_seq1,comp73026_c0_seq2	1887	1686.07	-	-	1204	1240.99	6.95	1240.99	1204	12.55	10.91	0.25	0.25	0.7	0.81	no	-1.2246	-0.028672	CTGAATTTATATAAACATTGCATGCATATATTCATACAATCATTTGTTATTTCTGGAACTGGTTATTCTATTTTGAAAACAATGATATGCCATTAATTATTCTATTAAATACTTGTGCAAAGAGGGTAACTCATTGTGAAATTCTTCTTAACTCTTTCTTTTTCTAAAACAATACAACAACAAAACTAAGTTAATTTTGGAATATGAAGGTATTTGATATAATCAACATTATTAATTGTATTATTACTACTTTTATAGCAAGTAGAAATGATGGTTGGCAGGGGACTCAAAATAGGCTTAACAAAATATTTATTTCAAATACTGAAAAATTATAAACATAAACGTGCAGTGCTGGGAGCATCTGAATAGAATGTACTTAGTTTAGTCCTGTATCTTTCT…
comp75667_c0	comp75667_c0_seq1	1882	1683	-	-	1304	1215	7.54	1215	1304	12.32	11.83	0.1	0.1	0.87	0.93	no	-1.25124	-0.0004096	TGGACCTAAAAAAAAAGATATGATAAAAAAAAAAGTGAAAACCATTCTGACAAACATGAAGTATAATAAGTTAAAGGTAAAAGATTATGACCAATGCCCTGGTCAAGATGAATATACCGACTTCATCACATAATATACATTTGTCAACATCTCTGGATTATAGGTGGAATACATCATCATAACTTAACCACCAAAAAAATGAAATAACAATGAAGAATCACCTACATTCAGCATTGCAGCAGTTGAATTCTTTGTAAAATGTTGAAAGCAGTATTGGTTATTCATGTAACTTATTAACCCTTTTTCTCTCTTTCTGGATGGAGCTTTGCAAAGAATTCTTTTCCTCTTACACTACAAAGGCATGTACTTCTGAGTATATGTATAGCTTGCTTTTTTGAT…
comp73206_c0	comp73206_c0_seq1	1876	1677	-	-	1510	1348	8.76	1348	1510	13.72	13.74	0.04	0.04	0.95	0.98	no	-1.16095	-0.139264	GTCATTTTATAAAGGTCTTTGGTTACAGTTAACATATAAAAGCTACATAAAACTAATATTCTAAAGTTTCTGTATATCCCTGAAAGAAAGATAGGCCTATTTATATAGAAACTACTTATTCTTGTGTTTTAGAGTTGGGACCAGTCTTTTGTATGCTGAAATCATTATAATAAATGGTATTACGAATTACCGATTAACCTTCTGTGGGCATATACTTATCTTGGTCACCCAAAATAATGCTTTAGTCTTCAATCATTGGTGAAGGTTCCCAATCAATTTCATTTGCAGTTTAGTAATCATGTAACAAATTTATCATGTTGGTCACTAATTTATGTTTTATCAATATAGTGCTACTGATAAATTCCTCCTCAGAGGCATACATCATTATGAAAAGTATGA…
comp65661_c0	comp65661_c0_seq1	1870	1671	-	-	1333	1289	7.76	1289	1333	13.17	12.18	0.16	0.16	0.81	0.89	no	-1.33945	-0.0466944	GGAAAATAAACTCACTTTGTTCTACTCCTGTAATAACCTTGTACAGAGCCATTGCCAGACAAAGCCTAGCCTTGAACCTGTTTGAAACAATGCCGGAGACGAACCTACGTGACAACACCAGTTAGAATTAACAGACAGCATTTGTATATATGATATTCCTTCTGTGTCGTATATGAAAATAAAAACTGTATTATTGACCCCTTTACCTGCATTATATTTGACTTAAAAAAATTAACATCCAGCTTCAACATATATAACGATCATGTGCCATGAAATCCTTGAGCATCACCAGTACTGGATAAAATGTCAAGTTAGTGCTTCCTTTTTCTTTTCTTTCTGTTTTAACAGAAAATTATTTACCTTTCCCATGGGGCAATTACAACTGCATTAACATTACCA…
comp74769_c1	comp74769_c1_seq1,comp74769_c1_seq2,comp74769_c1_seq3	1869	654.03	-	-	1116.51	982.19	16.11	982.19	1116.51	26.45	25.27	0.02	0.02	0.98	1	no	-1.05832	-0.057344	AAAAAAAATAATAATAATAATTGCCACACAACAAACATCTAGCTAGTATACACCACTTCCTAATATAAAATATTAAGAAAATAGAGATGGAATGAAAGCATTGGACCCAAAGTATTTCCAACATTATCACCAACATTCTACTTGTTAAACCAATGAAGTACTTCATTTGAACTGAAGAAATGTGCATAATTGTCTTATATATAATCAAAATGTCAACCTATACCTTATGGAACACATTGCTTTTATAATCCCCTGTCCCATGCTTTATTAGGAGTATTGGCCTATCCCTTAAACCTGATGGTGAGATTCATATCCTGGCAAATATAATGATATACATCTATTGCAAATGCATAATTCAATTAAAGGAAAATCCCTGCAATAAAGATGAAGTGCTCTATT…
comp75712_c1	comp75712_c1_seq1	1866	1667	-	-	17190.5	15848.6	100.31	15848.6	17190.5	162.27	157.41	0.09	0.09	0.89	0.94	no	-1.21467	-0.032768	ATAAAAAAAAAAAAAAAAAAAAATTATATAACATCTTTTTGTTGCCCCACTAAAAGAAAATGACACTTGAAAAAACATTGCTGTTACTTGCATTCACTTGTATGCACATGTATGGTTGTTCATATTCTCTTTCTTTTCGTTTAGGAAGAAAAAAAAAATTGAAAAAAAAAACTATGTTTGTTACCTCACTAGAAGAATGCTTCCACTTCCCATTGGTATTACAACATAGGAGTAAAGAATATGGAAAAAGTTCAATAGAATAACACTAAAAAAACAGTGCTATAACATCTTTTTCGACTGATATACATCCTCTGAACATAGCACTACTTTCTACACATGATTACACTTTAGACGCAATCACGCAAACCATAAGGATAGGGTGGGTGAAAAACGCTCTGC…
comp67679_c0	comp67679_c0_seq1	1866	1667	-	-	1376	1224	8.03	1224	1376	12.53	12.6	0.04	0.04	0.96	0.98	no	-1.36936	-0.0004096	ACACACACACACACACACATGTATAGATGCACATACACACACAAACATGCACACGCACATAAACATATAAGTGTGTATACGCACATAAACATATAAATGTGCACACCTGCATAAACACACACACAAAAAAATATATATATATATATATTTGGATGTTCAATCATAAAACATGATTATTTTGGTAATTTTTATTAAATGAAATATCCTTCACATGAGAAGCAAAGTTTATTTGCTCCATGATAACCAAAACTACTTCATCTTTTTTCATATCCACACTAAAGATAACATGTCGTTATATGAATAGCAGAATATAATGCAATGTTCAATACTTCAAACTTAATACCTCGAAGCTAAACTCACAGTTCATCATCAAAAGACGAAAGAGAGTCAGTGTTGAGC…
comp71992_c0	comp71992_c0_seq1,comp71992_c0_seq2,comp71992_c0_seq3	1866	902.6	-	-	984	878	12.83	878	984	14.14	20.14	0.04	0.04	0.95	0.98	no	-1.2875	-0.0004096	CATGATTTGCTGTAAAGGCAGAGTGAATCAGAAGCGGATGGCACCGTGCCATCCTACTGCACAAACATTTTATAATACTGCGACCAATGGGTTAAGAATGAGACTCTGATTAAGAAAGACAGTATTTTCTTTCTGCAGTCACTCTTGTTGTACAAATTATTCTCTGCTGAGCAGTTATAAAATTAGCCAGGGTAATTATGGAGAAATCTGGATATAAAGCATTCTTACACACATATGTGCCGACAGGTTTTCTTTCTCACACTTAAAATTTGGATGTGCTGCCTAACTGGAACCTTTTGATGTGCTGATAAATGAGGGTTTACTGAATTAATCAAATCACACATACAGTATCTAATTATGACAACTGAAAACTGGACACTCTCTAAATAACTTATCTAA…
comp20318_c0	comp20318_c0_seq1	1864	1665	-	-	4422	4556	25.83	4556	4422	46.7	40.54	0.25	0.25	0.7	0.81	no	-1.3369	-0.049152	CTAGATTGATCTATATGGTGTGGTTATAAAAACAGGGACAAAAACAAAGAAAGAGAAAAAAATCATGTCTATTTCCATTCACTGTTTTCATACAGAAGAAGCCAACCGCTCAGTGCCTTTCTACAGTTCATAAAGTAAATAACTATTTCTCAAAAATCAGTCTAAAGAAGAGTGACAGAAAACCTGTGCAAATTTTGAATACTGGCTGAGGTGGTCTACCTTTTGAGGAAACTAACAGAAACACGGTAAATATAACGATATTGCAGGTCATTTATTTGATAAATAAAGTCTTAAGCTACATACTTATTTTCAAGAGAACACTGTCAACTGTAATAGATATCTGCTACTCTATGACACACAAGTCCAAATTCTTAATTAACATTACAAGGAACCACTGGA…
comp76688_c0	comp76688_c0_seq1,comp76688_c0_seq2,comp76688_c0_seq3,comp76688_c0_seq4	1863	1564.89	-	-	1714	2133	10.6	2133	1714	23.39	16.63	0.52	0.52	0.43	0.56	no	-1.3249	-0.0638976	AGAGAGAGAGAGAGAGAGAGAGATGATAAATCAGTGTTCGCTGCACCTTTATGTCTGGCTGAAAGTTATATTCCTTTATGAGATTCCAATATCGCGGGTTTATTTCCAAAATGCATATTCAAAGTACTTCATACTGTTACATTCTTTTGTTCGGAATATAAATATATTCCTTATTTTCCTCATGTGTGTCGCATAATTACTCGATTCATTGGTGAGTAATTATTGTTATAATGACTTATTTTCATAAAGGGGTTATCAAAGTTCAATAAATGTAAGAACTCATGGGTTAGATATAGGAATTCTAGTGTTATCTTTCATAACATATTGTCTTTGAATTCCAAAGCGGCGATAAGGGTCATTGATCTGTTTTTGGAAATGTTCAATTAACTACACGCAAAG…
comp74054_c0	comp74054_c0_seq1,comp74054_c0_seq2	1860	1310.62	-	-	994	1031	6.73	1031	994	14.87	10.55	0.26	0.26	0.69	0.8	no	-1.12436	-0.0233472	GAGCACATTTAGATAATAACATACTAAATTAGAGTACAATGATACAGGCTACACACAAGGAAATGTGAAATAGCAGTGCCACATAAAGCACAGTAAGAGGGTAGAAAATATAAAGAGGGACTACACAAGAAAATTCTAGAGACAAAAAGGTAGTCTCGGGAGTTATTTATGAACATTTTCAATTTGTTCCAGGGAATCAAAACTTAGGACCCTAGCAATGTGGCAAAAGATTTTGGTCACAAGTTAAGTGAAGTTGTGACCAAACTGCAGCAACCCATCCAAGAAACAACTTGTGATAACACATTTGACATAAATGTTACAACTACTCAACCCTGTAGCAAATTCTTCAAGCAGGAAATAAATGTATTCATAAACCCAGATGTTGTTGGATAGATATTG…
comp75301_c0	comp75301_c0_seq1,comp75301_c0_seq2	1854	1644.49	-	-	1709	1495	10.17	1495	1709	15.42	15.96	0.01	0.01	0.98	1	no	-1.33831	-0.0004096	GTTCACTATTGCGTATCTTCAATTATGACAATTAAGCTTTGTCAAAGCAAATCTGGCAGGAGACAATTCTAGTGCATTGCATGACAAAAAATAAAATAAGAATGAGACTGATAAAGAAAGGCATCGATTATTCCATAACTACAAGATAATTAAAAGAACCTTTTCATTAACCTCTTTCAACATTCTCTTTCATGAGGACAAATCTAGAGAGGAATCCATTTTCCACTTGCTTGAAGTTTGACTAAATTAGTGTACCAAAAATATCAGTGTATAGAATATCTGCTTTAAAGAGAACTAAAAATTAATGGGCTTCTTTATATATCTCTACTTCATTTTAAAAACTGATTCTGGATGAAACCACAAATTACTTTAGGCTTGAATATTTTGCATGGTATGCCT…
comp75103_c0	comp75103_c0_seq1,comp75103_c0_seq2,comp75103_c0_seq3,comp75103_c0_seq4,comp75103_c0_seq5,comp75103_c0_seq6	1846	1091.35	-	-	1072.23	1073.23	9.81	1073.23	1072.23	16.37	15.39	0.21	0.21	0.75	0.85	no	-1.19591	-0.12288	GTGCTTTATTTCAGCATTACATCTACAACAGTTTAGTGTCCCATGCTTCACTTGAGACAGTTGCCCCAATCCTGAAACATTACTTTATATAACCAGAAAAATAACTTCTCCAGCTTCATGTTAAAGTTCTGCTTTAGATTTGAGGCACGGTGGTTGAGCATGTTTAGAACAGCCCAGTCACCCCACAGACTAGCGACTCCATGTGCCCTATGAGTGTAAACTCAAATATTTTTAACATATTGATAAAATTTCTATTTGTAAATTTAAATTTGTTACGAATACGCTTGAATATAATTTACAAAATACCATTGTCCATATCAGTAAAAGAAAATATATATCCTGTGAACCTATGTAACCACATTTTGTAAAATATACATACATTGGGCACCAAAAACCAAT…
comp71853_c0	comp71853_c0_seq1	1845	1646	-	-	2412	2243	14.25	2243	2412	23.26	22.37	0.1	0.1	0.88	0.93	no	-1.2444	-0.032768	CCAACTCAAGCTATCTTTATTAACAATATACCATTACATAATATTTAATACCATTTATACAATGCATACACCTGATAACAGTTTGACAACCACAACTATCCATACATAATCTTCAAGATGGAAAGCACAAAACAATGACAATGTCCTTGCTTGGAATGTTTTAAGTTTTTTTCATTTTTTTTTTCAGTACCACATGTTGGCCAGTGTCGTTTCCCAGGAGTTGAGCTGCTGCTGCTATTCACAGGAAAAGATTGGGGAGCAAACTTCTAAGCTACATGCGAGGATACACAAGTTCCCCTGGAAAAGAATCCCTAATACAGAACTAAGGTGTTCTCGTATCCCCAATGATGCTTTAAATAAGATAAAATTGAATTGTATCTCAGAAATATAAAATACAAG…
comp69952_c1	comp69952_c1_seq1	1834	1635	FBP1	fructose 1,6-bisphosphatase [Marsupenaeus japonicus]	445	533	2.65	533	445	5.56	4.15	0.47	0.47	0.48	0.62	no	-1.29435	-0.065536	TAACTACTTTGATTAAGTATAATTGAAGATTCATTGTTGGGATTAGCAAAGATTAGTGCTTGGAAAAATGCCAGTATGACCATACTTTTAGCGCCACCTGCCTGGCCCCCCAAGATGGTTTTTATGTCGGAGCAAATGAGCTTCACTCGAAGTATTGGGAGTTTTGGCACTATTTCATTCACTCAGACGCAAATATCGGTCTAGTATTATGTCATTTTTTGTTATACTACCTTGAGACTTCTGACATGTATATCAGTGTTGTAGTAGATTATAATTGTTGTATAGGGCTCATATTAGCTCAATATGTATGTTCAGTCTGATGGAAGTATTACAGTTCTGTAAGAGGACAAAAAGTATTTGTGAACTTTTGTAAACAAATATGAAATAAATAATCATCCC…
comp71128_c0	comp71128_c0_seq1	1825	1626	-	-	2901	2876	17.36	2876	2901	30.19	27.23	0.19	0.19	0.77	0.86	no	-1.20748	-0.04096	ATATATATATATATATATGTGTGCATGCTTAAATATTCATTTTCATTTTTAAAATATTTCAATTGAGCTTTATCAATGCCTTGATAAATAAGCAAATCATGTACAGAGCATTGTTTCCAAGATTATGATAAAAAGTTATAAAATCGTGCAACTGAATAACCATTCTTCATTTATATAAATAATCTGAATTTCTTGTAAGTACAACTTGAATGAATAACATCCACCTTTACCATATTAATTTAGTACTTGCACAAGCCTAAATAATACATTCAAACTTGCCTATGACCACATCAGTGAAGCCAGGAGATGGTTTAACATTTTGCATATTTCTGGCCCTTGCACTAATCAATTAATGTTCAATCAATGCGGTTTGAACGGATGTGTAAAATTATTAAATAG…
comp37699_c0	comp37699_c0_seq1	1825	1626	-	-	443	403	2.65	403	443	4.23	4.16	0.07	0.07	0.92	0.96	no	-1.26713	-0.008192	CTTAGCACTTCTGCCCACCCCCTCCTCTAGATCTGTTGAGGCCTCCTCTTCTTATCTTAGCTTAGTCATCATACATGTCTGTCAGTTCACTGTCTGACATATAACAACCATTTTTTGAAAATCATCAAAACCCTTGTAGATGTTTACCTGGTGTGGGATTTTGGTCAGACGTTCATTGACACCTTCCAGCGGCCTTAGGCTGGCGGACGGCACTCGGTCAGAGTTGCCAAAGTCCACAAACCACATCAAAACCTGTTAGTTGAGTTAAGGGGTTAGTTAGACGAGCACAAGCAGCCACACACCTAAGGCCTAATATGCAGACGTAACTTTGCTGCTGCAGAGCATGGTCACACATGACTGCAGAACACTAAGAGGAAGTGCACTGGACAACACACATGG…
comp64349_c0	comp64349_c0_seq1	1825	1626	-	-	1320	1176	7.9	1176	1320	12.34	12.39	0.04	0.04	0.95	0.98	no	-1.12428	-0.0454656	GGAATGAACAAAAGAAAAAAATAACAATAAACATAAATATATATCTATATATCTATATGGTCTTTTAAAGCAATTACATAATGTCTTTTTAATTTATTCTCTTCCAAATTGGTTCTACTTTAACCCTTTACAGGCAAGACTACACCTCTCTCTCTCAATAAACAATATATTTCATGCAATTTTCTCATTTGTTAATGGAGTGGCTGAAACAAAAATGCTATGCTTTTTCCTGTAGAAAAAAAAATGAGAACTGAAAATCGTAATTACCATAAAAAACAAACCAAAGGAGAATGAGAAAGAAAAAAAGGGGGAGGAGAAAGACTAAGTCCCATACAAACAAACAAACAAACACACAGATAAACACTGACATGCAAAGCTCTTCTCTTTAGTTGTCAACTA…
comp76898_c2	comp76898_c2_seq1,comp76898_c2_seq2,comp76898_c2_seq3	1821	1431.17	-	-	2913.66	2717.68	20.86	2717.68	2913.66	30.84	32.74	0.11	0.11	0.87	0.93	no	-1.20653	-0.069632	ATTATTATTATTATTATTATTATAGAAAACATGGTTGGTACAAAAAGACCATTCTTTCATAAATATTGAAATATTGGGAAAAATTTATTCATACAAACTTTGCAAAGATTCTTAATGTTATATAGAGAGGCACAATATATCAGACCAAAATATGCCGGTAGACATGAGAAAATGGAATAAAAAAGTTCAATGCAAGGGTTGAGCTGATGAAGCGTAGCACAAATTGCATAATATATATAAGACAGTAGTGTAAATAGAAGCTTTTTTCATCAGGGAGCTATGAATTCTATCAAAGAAATCAATGAAACAGTGGAGTAAAAGAAGAAAACTCAATTTCTTGGTCCAGAATATGTCAATCTTGAAAGACACGTGAAGGAAGAGATGTCACAGACAAAGCTG…
comp73147_c0	comp73147_c0_seq1,comp73147_c0_seq2	1821	1025.4	-	-	1335	1242	11.98	1242	1335	21.93	18.8	0.1	0.1	0.88	0.93	no	-1.0573	-0.06144	GGGACGGTCTACAGACATGACTAATTACTACTTATTTTGATTATAATGCGTTAACCTGAGTTGCGTCTGCTTTGAGTCATTTGAGGAAGGGAGGGTACAGGATGAGGCCAGCGAATTTCAACCCTTATTTTCTCAACACCCCGAGTGAAAAAAGGAAAAAAAAAAATCAACTTAATTTCTCTACTTTTCCCCATTTTCAACAATTTGGCTGAACTTGCAATATGTGGCTAATAATTCTTGTTTTTCCTTGTTAGATTAATTTTTTATTACTTCATTCGTTACAAGGGGCGAAGAATAATAAGGTTTGAAATAGCTAGAGTGATCACATATATGGCGTGATGTGTATAGGCCGCTCTTAAGTCCTCACAGGTCATCGCGAGGTACTGCAGGATTTTCATG…
comp71948_c0	comp71948_c0_seq1,comp71948_c0_seq2	1799	1517.88	-	-	469	734	3.07	734	469	8.09	4.81	0.85	0.85	0.2	0.3	no	-1.29223	-0.0004096	TGCCCCCGTCGTGAGTGGGTTAAGTCTCCATTCCTCAGTACAACCTGGTCTCCTCTTTCACTGCTGTTGATAACATATTCAAACGTACTTGTTATTTTGTATATAATATATCTTCAGTTATCAGTAAATTTTTAGCACATGACAGCCATGTCTTTCACAGATCAGATCCATGATGCCTTGTGCATTATGAAGTGTTTAAAATTAATCTGATGTGCTCTTCTGCAGCAAAATATTAGTTTCTCTGCCCCTTCCTCTATCCAACAAACTTGAACTACTAATGGGAAAGGATGGTAATACTTACTCATCCGCATGGCAGTAGCCTCCACAAATAGCTAATACATGCACTCTGCCAGAACTGTTCATGGACTATATGATACCTGCATTGCATTGGCAATACAG…
comp71560_c0	comp71560_c0_seq1	1798	1599	-	-	611	827	3.72	827	611	8.83	5.83	0.64	0.64	0.33	0.46	no	-1.34047	-0.106496	AAGAAAAAAAAAAAAAATTGAAAATCCTTACGTGATTCTCTTTCCAGAAAGGTGGGGAGGGAGAAAGTGGAAGAGAGAAATGGAGAAAGAGAAAAAAAAAAATCACAATCTACATAATTCTCCCATATCTTAACTGTACCAGCACTTTATACAAGGGTTACAGCTAATTCTCCACATACCAAAGATATCCCTGAAGCTGGAGAAAAGATGCTAACTGGCATCAATCTGTTTGTCACACAAAAGTCAAGATACATAATCAAATAACAGTTTGTAGAGAGTTTGGATCAAGTTACTCCTAACAGCTAAACATGTGCCATTGTGATTTCTTTTTTACACGAAGCATCTACACTCACATGTTCATTAGAGTTACATAATAGTAATGGGCTCTGTCAAAATTAC…
comp65163_c0	comp65163_c0_seq1	1798	1599	-	-	615	731	3.74	731	615	7.8	5.87	0.46	0.46	0.49	0.63	no	-1.37074	-0.0004096	TGGACAGTGAGCTTGGTAATTACTATATACAACGTTCTGAGCAGCTATCACAAACACAACTGATGGAGGGAATGGTTGGTTAGTTTCAGTGCCAAGCTTGCCGAGGGGTCTTGAGCTGTGATTTCTACAAAAAACTCATTTCTAAATTTTTAATATATGCTTTACACAATGGGAAACTCTGTAGGATGAATCACCTCTGTCATAGAAAGGCTAATACATAAGCTTGAAAATGCATAAATAAGACAATACACATGCCTTTAAAATTATGTAAGGAAGGTATTAAGCTTGTGGAATATCAAATTTCAATTATTTACTCATGACCTGCAATAACTAATGAAATCTACTGCTTAATTTTATTTAAGGATATATATATTTATATATTTATTAATAGCATAAAAG…
comp76859_c1	comp76859_c1_seq1,comp76859_c1_seq10,comp76859_c1_seq11,comp76859_c1_seq12,comp76859_c1_seq13,comp76859_c1_seq14,comp76859_c1_seq15,comp76859_c1_seq16,comp76859_c1_seq17,comp76859_c1_seq18,comp76859_c1_seq2,comp76859_c1_seq3,comp76859_c1_seq4,comp76859_c1_seq5,comp76859_c1_seq6,comp76859_c1_seq7,comp76859_c1_seq8,comp76859_c1_seq9	1789	513.62	-	-	2959	2883.87	55.98	2883.87	2959	95.93	87.85	0.17	0.17	0.8	0.88	no	-1.3362	-0.10199	CCCTTCTCTATCCACTTCACTCATCAATGAAAATTAATGTCAATCAACCAAAACAAGCTACTCAACAGCACTTTATGAGAGTTTGATATTTCCTCCTTTTAACAAATGAGCACCACTCTTGTTTCTTGGGGTTGTAATTGTCCAGCTACAGACCTTGCCACTCAATAACCTACATATCCATTTTGGTCTACTAGACTCTTTACTGTGATGTGAAATGGAATCTAATCCTAATTTCTAATAACGATAAAAAAACAATAATAAGCAAGAATAAGTAGAGTTAATAATAATAATCATCATAATCAAATGAAAAACATACTTGTATATTTTTTTCTATGGATTATAAGACAAAACATTCACTGTGCAACTTAGAAATATGCATCCAAACGAGAGTGCCAAGAC…
comp59827_c0	comp59827_c0_seq1	1789	1590	-	-	3477	3203	21.27	3203	3477	34.38	33.38	0.09	0.09	0.89	0.94	no	-1.01409	-0.053248	CCCAAATATTAGTAACTTTTCCCATTTTTCCATACTGAGAGATAACCAAATGGAAAAAAAGAGAGAAAGAAAAAAAAAAGAAAAAAAAAGAAAGGACACTTTGGAATTCATATGAAAAAAATGGGTTTGCACTTTGTAAAACAACTAAAGCAACCTGCATGCAGCTGACACAACATGTTTTCTTTGGCTTGATGTCATTAACAAGAAAAACATACTTATCACGTTTTAACCTGCTTCAATTTTGACAAGTCAAGAAGAGGTGCCAGAACCCTTGCCAGGGAAAACTCAAATCAAGTGAATGCACAAAAAACAAAAACAAATTATCAATATTAAGTTGTTTATGTATGAATATAATATTTGCACTTTATTTTCCTTTTCTAAAGTCTTTAAAATTCATAA…
comp66939_c0	comp66939_c0_seq1	1787	1588	-	-	520	547	3.19	547	520	5.88	5	0.28	0.28	0.67	0.79	no	-1.24921	-0.0278528	TGAAGACTGGGATTGGAGGATTCTGTGGGGGAACAACAACCAGTATCAATACAGAGCCTTGGATTGTGACGTCTGATTCAACTCGCCACACAAACTCAATTGGTCCTATAACAGCACAATATCAAACTGAAACAATGCGGAGGGTCACTGAATGTCTCTTTTGACTGGACTGTGTGGCTGGTAAATGTTATAGCAAGATATACTATCAAGGAATCCAAAGTGCTATAACATTTCTATTGTTTCAGATTAACACTGATTACTGACTTCATATAATTGAGATCTCTAGAGTGCTCTCTCTCAAAATAAATAAATAATTAGTGATTGAAATATGGTACTAACTTAGAAGCAAATATAAGTCTAGTTAGTTTTCAGGTTTCACTCTTCTCCATGATGAAGATA…
comp52350_c0	comp52350_c0_seq1	1786	1587	-	-	956	956	5.86	956	956	10.28	9.2	0.21	0.21	0.75	0.85	no	-1.29699	-0.114688	GTCGGTGATGTTTTATTCCAACAAGTATAAAGCAATGACAGAGCTAGTTATAAAGCAGGAGAATAACAGATGTTTCTGGGATGTTGGTATAGGCTATATACAAAGATACACTGGAGTGATGGGGATGGTATGAGCTGACACCCACTGCCTGCAGCGATACTATCGTCACACATACAGGAGGATGAAGGATGAAGGATGCCTCATGAGAACACAAACACCTAATAAAAAGGGATTAAATCATCCTACAGAGGACCGAGAGGAGCTCATGCCTATCTGATGAAAAGTTTCTTCAGCTGATCTCTATGGTACACATAATGCTGGTATTGAGCAAAGACTCGTTATTTGAATTCTGTAGGTGAGCAAAAGTTAACAGTAACCAGCACTCCCTAGTTAGGTAAT…
comp73614_c1	comp73614_c1_seq1	1783	1584	-	-	715	856	4.39	856	715	9.22	6.89	0.47	0.47	0.48	0.62	no	-1.20052	-0.0004096	TGCACACAGGAGGAAATTTGCACCAGTTTAAGGTCTAATAATGCAGTGTTCTGCATTCTATTTTGACCGTTAGTGCACCATCATTTTTTTTTTACTTTTATAAATGTTTTGAAGACTGATAATCATATATGATCAGAGTACACATAACCTATAGATATAATATGTTGACACATTTAGGATTACAGTGTATTCTGAGAATTTTAGCAAAGTTATGGAGCCAATCCCTGGAAAAGATTAAATAAATAACCACCGAGCCAAAGATACGGTAATAGTTTCTCACACACCTGAATGCTTTCAAGGCCACAGGTATCAATGAATGTATGAGGTTACACTTCAGTTTTTGTAAAAGATGTTTAGAAAAAAAATTATATATAACACATCACAGTACATCTAACAAGC…
comp73334_c1	comp73334_c1_seq1	1782	1583	-	-	620	756	3.81	756	620	8.15	5.98	0.49	0.49	0.46	0.59	no	-1.25119	-0.0004096	CTTCCATTAAGTGTATAGGAGTATGTGCACATTTCTACATTCCTATTATTCTCGGTTTAAGTTATACTAGGAAATATTAAATTCATGAATAATCATCAGAATTCATATTCTTGTGATCAGAAAACAACAGATATTCATTTATCATATTTATTGCCGGTATAAAACAATACTTGTACCATAATCAGAAAAACAGAGACTAAGACAGATCCATTCTGAAAAATAATATGATATCCAAAACTGTATTGCTTTGTAAACAAGATTACCACATTTCTTTCAATGAAATAGTTCAGCAGAAAATATTCTTCACATTTTACCTAAACATCAGGAAAATAAACTTAAGAAAAGCATTTGCATTATACAGAATTGAAACTTAAAATAATGCCAGATCATTTCTTGAAA…
comp64707_c0	comp64707_c0_seq1	1779	1580	-	-	729	712	4.49	712	729	7.69	7.04	0.17	0.17	0.8	0.88	no	-1.08264	-0.077824	ACTCGATCTGAGCTTGGTCCTTATTCACCATGTGCCCAACCACAACAATGACCACCAGGCAATAGAAGAAACTAACAAGTTTGGACAAGGCTTGATTAGCTGACCAAGGGGATGTGAGGCAGGCATGCTAACCATTGTACTAACCAGAAGGCTTATCAATCAGGGATTTTCCCTACATTTTTATCAATAAGAATAGGACAAGTGGTGTCTGCTAATATTTCTAGTACTGATTGGAAAGTTTCCTCGAGCCACTACATCAGCCCCATATTGCCAGGCCCCTTAGAGGTACTGTATAGGCATGGAAGCTTATTGCCATTTTTCTTCCTATTTGAGGGGTAACCAAGATGGATTTTTCAACTTTGATGTTATACTGTGCAGTCTGTATGTGATATATGCAAT…
comp72376_c0	comp72376_c0_seq1,comp72376_c0_seq2,comp72376_c0_seq3,comp72376_c0_seq4,comp72376_c0_seq5,comp72376_c0_seq6,comp72376_c0_seq7,comp72376_c0_seq8	1778	549.79	-	-	1173	1067	24.71	1067	1173	28.55	38.78	0.07	0.07	0.92	0.96	no	-1.23491	-0.045056	GGCAAGTTAAAAATGTTACCACTCTGGTAAGCAGACATACAAAACAAATTTCTTCTAAACCTAATGTAAATAATACCCATAGGCCAATTATTCTTCACTCCTGCTACAAGTTACCCTTCTATAATCTGATCAGCATCCTGTGCATTAAATATGAGACTAAGAGATTGAGATACTCTATTCTGCCATCTGATCTCAAAATGTCCTTACACTTTTGCTAGCAGATGATTTAGTTTCACATCTTATATTTTGATTGATACACTCCTCCTCATAAATATCTCAATTCTAAATTCATCTAGAACTACAGTCAAGTGGCTTAACCCATTCAAGTCAGATGACATTATATCATGTCAGGGCAATATTTTGCTCACTCCAGATGACGTTCTCTCACCACATGATCTC…
comp68232_c0	comp68232_c0_seq1,comp68232_c0_seq2	1775	1523.66	-	-	616	612	3.99	612	616	6.76	6.26	0.2	0.2	0.77	0.86	no	-1.34884	-0.069632	ACCACCCGTCACGAGAGGGTTAAAAGCCATTCTCCTTCCCAGATCACTAATCAAAGGGACAATCTACAGGCCTCCAGATATTTTCTCACTTTTAATGAATGGGATTAAACACAACAGTGATTTCACAAACATTTGTATTAGAACTAGAGGGCAAAATAAATAAATACAGTCCATACAATAAAAAACAGGTATTATAGATGCTGAAAATGCAAACATCATAAGAGGAAATTTAAGTGGGAAACAATGGAGTGATTCATTATCAAGAGATCATTAAAACAAGCAGGAATTCATAGCAAACACATATGTCATCGAAGGGACTTTTATGTAAAGTACCTAAACACATGTTCTACCTATACTATCAAATATTTAGCTTCCATTAGCATTCATATGCTAGTAATT…
comp61909_c0	comp61909_c0_seq1	1774	1575	-	-	956	1033	5.9	1033	956	11.19	9.27	0.32	0.32	0.63	0.75	no	-1.13632	-0.0004096	CATTCAAATAACAGAACAAAAGGAAATGAGATAATTAAGCAAAACCACAATAAATCAGAAAGAAAGAAAAATAAAAAAAATAAAAAAACAGGAGAAAACATATCTATTTCTAGAGTGTCTTATGATAGTGTGCTCAAGGGCTGCATGTTCCTCAATGTTGCACCCCTACAATAACTACAGGGTAAGCAGAAGCAAACTTGATTAAACTCTCAAATTTCAAGAGTTGCATATAAAAACTAAATTGACAAGCACCACTGCAGGAGTGAATCACATGAACAAGACAACTAGCTGATAAACGTCTCCCCAACTGTAAGTTGGGAGGCACTTTCTGCTAGTTGTTACAGCCTGCAATGGTACAAAAAGTTTACTTCCCAAACACCACTTACCCTACCAAAGCCC…
comp76127_c0	comp76127_c0_seq1,comp76127_c0_seq2,comp76127_c0_seq3,comp76127_c0_seq4,comp76127_c0_seq5,comp76127_c0_seq6,comp76127_c0_seq7	1770	469.58	-	-	614	644	9.25	644	614	37.43	14.52	0.28	0.28	0.68	0.79	no	-1.17315	-0.0999424	CCTAACCTACTAAATTATACATGTGTGATGGAAAACACAGGTGCATGACACACTTGTCAATACACCATTGTGTATTACATGACTTTCTAAAATGACTTCATTATAGCAGTATGTTGTTGTTGTTTTTTTGTTGTTTTTTCATATTCATATACTCAAAATGGTCTGATACAATAAATATAAAAAATCTGCTTGCTTTCTTTTAGAATTTTACTCAAAGTGTTTTCTACAAAAAGACTGCTACAACATAAACAAACATGCTGGGACTTTGCCAATTGGGAAAAAAAGAAAGGATATCACAAAATAATCTCAATTTGAGTGAAAAGAATAATAATTGCCTGAACAACATAATGAAATAAACTAGCAAACCACTGTACCGAGAGAACAACAAAAACTGGTATA…
comp61399_c0	comp61399_c0_seq1	1770	1571	-	-	1530	1378	9.47	1378	1530	14.97	14.87	0.06	0.06	0.93	0.97	no	-1.31648	-0.036864	TGATTTATTAAACATGATAAAGCTCTATTTTTAAGTTACATAATATGTGAGAAAAAACAACATGGAATGGGGAAGGACTGAACCTTTTTATCATGAAGCAGTTTTCGTCCTCCCAGCTTCGAGGATCACACAAAAGTGGACCTTAATGAGTAGTGAAGTAAGACTCAAGAATTCCCATTCATACCACAGAGAAAGTGAACGCTATCGAAAGGTTCAAAGTTCCCCGTTTCATTTCAATCATCATGGTGATCATATTTCAGCCCCACGTGGAGTCATCATAAAAAAATTCTCTCTCTCACCGTCACAAAATAGTGAGAGTAGCACTTGTAGCACTGGTACAAACATACCTCGAGGCCCGACCGCGGCTGATACGTTAAAGGTCCGCGTTAAAGGTCCGTA…
comp59931_c0	comp59931_c0_seq1	1769	1570	-	-	643	729	3.98	729	643	7.93	6.25	0.39	0.39	0.56	0.69	no	-1.17362	-0.0004096	TATCATGTAGGAACATAGAGGCAAAGGAACTAAAAATACCATGCAAGGATAACAAAGGCTTTCGCCTCACCATGTCATGTAAACAACCCGTGAAAATTGACCACGTTCGCAGTGTGTGATCACTTCACACTGTTCAAGACAACTAAAGTTCTCATCTTATTCTTATTTTCACAGCTAATAATGTGGAGTCAAATAATTTGCAGTAAAATAATGCAAAGAAAATTAAGATAAGCTGAAGAATGTATGTGTAGGAAAAAACACAAGTGAATTACAGATATGGAAGATTTGTGAATGTGATTTCTATTTAAGAGTGGCTCTTTCATGCAAAGGTTTTATGCAGGTTGTATATATTGAATTCATCATAGTACTCTATAATACAATATTTACTTAAATATGAAA…
comp75687_c0	comp75687_c0_seq1	1762	1563	-	-	635	1042	3.95	1042	635	11.38	6.2	0.92	0.92	0.17	0.26	no	-1.15121	-0.0004096	TGCTTCCTTACTACAAAGTTTGCTTAGCAAAGCTCCTTTATGTGGACACAGACTGACAAACCTGTATCTTATAAGAAGAATTATAAAATTATCTCTTTGGACATACTGGTCTGCTGTTTTATCAATGGCAGAGAGAGGTTCATAATTACAATTCATAAACAGTCTGAAAGGCAGTGAACATTTATCAAAGACGTCCAATAAAGAATGCATAACATTACCCACAAAAACAAGACAAACACCTGCAGTTTCTTAATTTTTGTTAATGTGTTCAAGTTAGGATCTAACTGCCTCTTGTCCTATTTTTTCCAAGATATGTGCTTATGGACTTGTATATGATTTGACTTTAGTAGGATTTCTCATAGAGATGTGCTGATAGTATCAGTATTAGTATGGATAGTG…
comp73557_c0	comp73557_c0_seq1,comp73557_c0_seq2,comp73557_c0_seq3,comp73557_c0_seq4,comp73557_c0_seq5,comp73557_c0_seq6,comp73557_c0_seq7,comp73557_c0_seq8,comp73557_c0_seq9	1757	244.61	-	-	1074	955	47.05	955	1074	61	73.84	0.04	0.04	0.96	0.98	no	-1.17084	-0.155648	AAAATAAAAAAATAAAAAAATAATAAAAAAATAGTATCTGTCTTCTCATGAAACTATAATATATCTACTATACTGAGCATACAAGGTTATCAATTGATTACAATATTGCTAAAACCTATCAAGTGGTTTACATGTGGCACACTGCCCATACGAGTGATTTCGGCTGTGGTACACATAGCTATGATTTCTGTCGGCCTTCCTCTTCATCAAAAATAACTTGTACATATTTGTATCTAGTTGGTTTGGCCGAAAAACTTAAAAAAACAAAAAGAAATTCCCATGAAATTATAACAATTTTACTATATTGAGTATACACAATATAACTAGGTTATATGGTCTCCATACTACAATTTCAATCAATCAAAACATTGCTAAAGCCTGTTACATGGTTTATGGCAA…
comp59635_c0	comp59635_c0_seq1	1754	1555	-	-	1303	1166	8.15	1166	1303	12.8	12.79	0.05	0.05	0.95	0.98	no	-1.34093	-0.147456	CCCGCACCCGCACCCGAAAGAAAAAGTCACATACAAAATAATAATGTTCAGTAAAACTTCAATTTAATGAACAGTTCCAACAATAAATAATAAATAGTGCCTACTGTGCATGCACATGCAATATCTGAATACCAACATTTAGTGTTCTTGTTCGAGCATTCTTAAGATTTGATTAAAATGCTTTTACAGACATACAGCACTGGGTATTATTTTGCATATTTGATTATTATGTAGAGATTCTGTTGTAAGGGACTTCCAATATAAATTACAGTCGCCTGTTGAACTTACATGCACATTTCAGATATCATCATTAATACTGTATATGATACTGCAGTGAACTAACCCATCCCTTCATATATGCATTCTATAGATTAATATTATGTTTCTTAAATTAAGATA…
comp76427_c1	comp76427_c1_seq1	1746	1547	-	-	1594	1658	10.02	1658	1594	18.29	15.73	0.26	0.26	0.69	0.8	no	-1.10795	-0.0004096	AAAAAAAAAAAAAAAAGAGAGAAGCCACAAGAAAGGATAGGACTAATGGAGGTGTGTCCCTCTTAAATCACTTGAGATGTACAGGCATAACAAGAGTTTTCTAATGACTGTAAAAAAAAGAAGAAAAAAAACAAAAACAGATGGGAATCAAGACAGAGATCATGGCAATAGCATAACTTTAAACACATCAATATTTTAAAAAATATAACATATATTTAACTGTGGCACACTTATATTCATGTTTATTTTATATAATGGGTAATACTGCATCTTCTTCTTTTATTTAGTATTACCATTATCATCACTGCCTGTATATCATATTCCACAAGACTTGCAAACAGGATACCTGCCAGGACAAACCACAGTTAAGAAGCCAAGACACACATCAGTCATACTTAC…
comp63759_c0	comp63759_c0_seq1	1741	1542	-	-	924	818	5.83	818	924	9.05	9.15	0.03	0.03	0.96	0.99	no	-1.17613	-0.0004096	TGGGGAAATTTTGGCATCAAATAACCTAAGTGACTTAGTATGGACTAGTTAGCAAACAAAAGAAAAGATAAGAACAGCATTTTACGAATTTCCATACAATTAAGACTAGAATCCCTTGGCAATTATACCAAAGTAGAACAAATAAGGGGAGTGGGGGAACACACACAAAATACACATAAAATATTTCAACAGACACTTAAGGTAAGCTTTGTTCATGGCAATTAATTACCTTCTGTAAAAAGGAAAATTCTCAAAATGTCCATTTGTAGAAAATATTACAAAATGTAAAAACATAAAATATAACATTACTTGAAAAAAAAACACAAAACTCTTAAAGCAGTCAATTGTGTTTTCACTGACCAGCTTTACTGTATTTTTTCATAAGCTCATTGACATGTA…
comp75285_c0	comp75285_c0_seq1	1734	1535	-	-	1022	1050	6.48	1050	1022	11.68	10.16	0.25	0.25	0.71	0.82	no	-1.27594	-0.0565248	GTGGCAGGTTTATGTTGTATGGCATGGTGCCACCCACATTTACGAAAGATGGTGCCTTGACAGCAAATCATGCCATTTGCTATCAATGGGATAACATTTCAAGGAATGTTTCTGTGATCACCTACATATAATGCATGCAAATGTCTTAGCAAGGTTAGAAGATCAGACTCCTTTCCATGAGGAAGATGAAAACACAATAGTAACACAAATAATACAGATTTACAGGCTTTTTTTACAATCATTCACAAAACTGACTTAGTTTTCTCTATAACAAATCTATAATTTCAGTCAATATAAAAAAATCATAAAAATGACTGATTTGGCAAATCATATATATTCAAGAATAGGTTGGTCCACTTGAGTTCTCTCTCAAATGTACATAGTATTGTGTGATAATTA…
comp57243_c0	comp57243_c0_seq1	1733	1534	-	-	365	996	2.31	996	365	11.08	3.63	1.65	1.65	0.01	0.03	yes	-1.1081	-0.0004096	TGCACACCAAATGGGTCTTTTGTCTTCATACTGGCCCTCAACATTTGATTAAAGTACTTAAGCTAGTTCACACTTTACTCTGCGAACAAAAGCACTGTCGTCTATCACTTTACATGCCATTGATCTAGTATCATTTCAACTACTCATCATGGTCTGAGATATTTGGTCCACTAGGATTAAATTATACTTTACTTGGTTTGAAGAATATCCCATTCATTCTAGTAACCTTACATCATGCATTCTACTCTATCAAGTCATAAGAAAAAGAAGAAAAAAAATGGAGAGAGTAATAGTGAAAAAAAAAAAATTTGGATTGAATATTATTTCTCCTCACAGAAAATAAGAGACCTTGACATCAAATCATCATACTGATAAAAATCATATTTTGGGTTGTATGCA…
comp64257_c2	comp64257_c2_seq1	1730	1531	-	-	721	859	4.58	859	721	9.58	7.19	0.46	0.46	0.49	0.62	no	-1.08318	-0.0090112	AAAATGCAAAAATATGACAAGGATTTTCCACTATAGTTTCCTTTTTTTGTGTGAAATCATACTTACAACTTTGGTCAAGAGCAGATTTGTAGAAAACTCGCCAACTGTTCCTTTGAGTGTTCAAGTAACATTATTGCTTACATGACAAAAATTTCCCAGGTTGCACAAACTAATACTCTACACAATTTCCACCACAGACAGCCTTCATAGTATTAGTCAATATATATTTAGTCTTTTGTGATAAAAATACAAATCATAACTTATGATCTTAAAAATTTGCAGATCCATGAAACAAGAAAAGAAAATGTGCTTATTCTGATTCACACGTCTGTACACACTTCTCTGAATACACAAACCAAAATTGGGCTTCTTAAGATAGTAATATCATCCTCGCTCAAA…
comp70483_c0	comp70483_c0_seq1	1730	1531	-	-	2516	2202	15.99	2202	2516	24.55	25.08	0.01	0.01	0.98	1	no	-1.25342	-0.008192	CTTATAATTCAGTATCATCAAACTTTTACAAAAATATTTAGAAGAAAAGGCCATCGCAGACAGCATGGATTAAGAGGTGCATTAGAACAGGAATGTGACGTTTTCATTTTAATAAATGCTCATCATTACAAACTATAAATTCACCATAATTTTTTCACTCTTCTTTTTCTTTATTTTAAATATTATAATTAATATTACTATAATATATCAGACATCCTTATCAACAAAAACAAAAGAAGAGAAAAAGTCTACAGCGTTAACAAATTGGGGGAGAACAAAATAGAGGAAAAGAAAAATATTACATCAGCATTATACAAAGCTTCTCTTCCGCCCAACTGCTGTCGTCATCAGATACATCAAAATCCATTACCAATATATAATTTTTTTCCACGTCAAATT…
comp74214_c0	comp74214_c0_seq1,comp74214_c0_seq2,comp74214_c0_seq3	1729	518.77	-	-	585	652	15.66	652	585	16.51	24.57	0.36	0.36	0.59	0.71	no	-1.26809	-0.1024	GAGTTTGTTGGTTAAGATTTTTTTTTTTTTTATTATTATTTCTTTAGCCCAGTTAAATTGCACAAGAGAAAGTAAGCCTGGAAACCTGACTACACAGTTATCGGGTGAAGGGAATATGAAAAAAAATAAATAATGGTAATAATCTATAGAATCACATTTCTACAAAAATTTTACTAATAATCCATGAAAACTTAAATCAATCACAGAAAAGATACATTATTTACTCCTCTTACTGGGGTTATGAGCCAGCTGTTTCTTGTCTTCTCCACTAATAAGATTCTGACTTCATAATTCAAGGACCCACAAGCTTGCAAGATGGTATTCCTAAACTTTATAATTTCACCGTTACAATTACCATTGCTAAGACAAAAATGTTTCATTTCAGAATCATAATAATCT…
comp75010_c0	comp75010_c0_seq1,comp75010_c0_seq2	1728	1321.45	-	-	466	561	2.96	561	466	8.6	4.65	0.47	0.47	0.48	0.61	no	-1.19788	-0.0905216	GTGATTTCTATATTGATCCAATTCCACAAAAAAAAGATGAAAGGAAATTTATAGATGTAATCAATAAAAGAAATATAATACAAGTTTCATTCAGAGCACTTCCTCAAGCTTACACCGACCATGTAACACACACAAGCCGATTTTGATTGTGTGTGTTGTATCTTACATGTATTTAGTACATATTTTATTCAAGCCTGTTTTACCCCACATAATTACCCCAATTTACTTCATGCCCTTCCTTACTAATTCTTAACTAATTGTTTGCGATGGAAATAGACGATTCATGGAATACACATCAGGAAGAACTGCAAATGAACCTAAATTATGGGATTCAGTGGCTGTGAGAAACTGGAATTCTACTCTATTTCATTGGATGAACTGCTTGACCAATGGCAAGGC…
comp71160_c1	comp71160_c1_seq1	1727	1528	-	-	699	880	4.45	880	699	9.83	6.98	0.54	0.54	0.42	0.55	no	-1.21139	-0.008192	ACATGCATATATATACACATTAAGTAAACTTTGTTGAACATCTGAATTAGTTGAACATCAGAATTAGAGTTTACATCTGAATCTGGTGAGGTGTATTTGTTTCAAGAGCAGCTAATATCCCTAATTATTCTTAACCTAGCCTCATTTTTTCATTCCTATGTTAGGATATTTAAGAAAACATGGATGTATACTTATGCAATATGAGGTTATGTAATGTTATATGTATATATATTTTCTTCTCTTTCTTTTTTTTCTTTTTTCAACACAAAAACAACATGACATTAACTAGGGTGATGTTAAACAAGGTTCAACTGTATATAAAAACTGCAGAGTGATATGCATACACTCTCTCAAACCTATACTTATATCCATATTCCTTTCATTCAAACATCTTCCATG…
comp60009_c1	comp60009_c1_seq1	1726	1527	-	-	6319.23	7012.1	40.26	7012.1	6319.23	78.38	63.17	0.36	0.36	0.59	0.71	no	-1.06404	-0.167936	GGTAAGCATATATTATCAAAGGAATTAGGAAGTTTGAATTTATATACCATCATGGAAGACACAACTTTCCAATCATATATATGATGATAGCATATACAAATATATCAGCTGAATATCCACAGATAAAATTATACATTTAAAACAACCATATTATGATATTTTAAAGCAATTATGCTTCTTAAAATGCAACATTAAGAAAGCTTGTTATAACTAAGTCAGGACTTGAAACTTCTGACAGTTCTGAGCCAAACTTCCTGCACCTGAACTTCTAGGATTTGGTGCCTCTAGTTTTGCTCTGGTTTAGCTATGATCGGTACATGATCAGCAGCATAACTAGTGCAATTAATATTACTCTGCATCACCTGATTCACAGCATAAAAGGTGCTTTTAGTGTTTGCT…
comp74337_c0	comp74337_c0_seq1,comp74337_c0_seq2	1721	1493.14	-	-	1719	1674	11.42	1674	1719	18.77	17.92	0.17	0.17	0.8	0.88	no	-1.22761	-0.012288	TGTGTGTGTGTGTGTGTGCGTGTTGGCCTCTGTGGAGCTGCACGCAAGGTTTTTCACTCTTATGCAGAGACTTGCACTACAAAAAGATGAAGAATAAATGAAAACAAGTAATCAATGAGAGACTTACTTGCTTACTCAATAAATCAAAGGTTACCATGTATAACAGTGACTGGTCAACTTGCAATTGTGTTTGCATAATAGACTGTGATAAAGTTTTCTCTTGGTGATATATAAAGACAGTAAGAAAAAATTGCATTTATTTTGAACTGATTCCTACCCATTATATTTTTTCTTGCAATATTGCAATCATAAAAAGACTTTCACCCCAAAAGGGGTGACATTGCAATAGTGTGTGTATGAGGATTGTTAAAAAAATTATTCTGATGCTAACCAACAAAA…
comp74145_c2	comp74145_c2_seq1	1718	1519	-	-	1257	1211	8.05	1211	1257	13.61	12.63	0.15	0.15	0.82	0.89	no	-1.20366	-0.0004096	TAAATTCATGGGAAGACAAGCAAATTGGTAAAACATGGTGTCACAGTATGCAGGCATAGGATAAGCATGGGCATATCAAAGAAAGGCAACTACATATTGGGAAGCAGAAAGCAAAAAGAGCAGAATTACTGGAAAGCACAAAGCTCAACAGACAAAAGGCAGTCAAAGAAACGTAAATGTTTAAAAAAAGAGATAAAGAAGAAAATGAAATAAAACACCCTTCTAGAAACAAGCATGTCACCATCTGAGTTTGCATTGATTTATAAATATTTGCCGTTTCTCAGAGGAGTAATCAAAAGCAGATAATATACACACCAACCACCACCTATGACCAGTCCACACATGTAAGAATTGACTAATTTCCTTGTGTGCAGAACTTTGCATTCTCTGAGGCAGATC…
comp54645_c0	comp54645_c0_seq1	1713	1514	-	-	694	688	4.46	688	694	7.76	7	0.19	0.19	0.77	0.86	no	-1.08644	-0.222822	CACTGCTAAAACCAAAACAATTCTTCCTTACACATCACGCTATTTGATTAAACTGGATCTTACTGTACTTTGCAATCCAGGGCGCTCATAGTGATTACCTACACGAACATTATCATATATATATATAAAAAAAAATGTAGAAAAAAAGATCACATTCCTACATCAGCACTATTGTCTTACTCATGATTCCTGACACATGAAACAAACATAGGATCACGGGTTAAACATTATTTGTGTATTAATCATAAAATATTACTAAGAGGAGTAGCCCTGTACATACGTAGCTTCTATTTTAAAACACACAAACATACACATGAGCATCTTGTGAGCATCGTATTATTACCAGGAAGGAATACCCCTGGCCATGTACAAACCTGCGTAAAAAAAGAAGAAAAAAAT…
comp71431_c0	comp71431_c0_seq1,comp71431_c0_seq2	1711	1510.18	-	-	1156	1426	7.44	1426	1156	16.13	11.68	0.51	0.51	0.44	0.57	no	-1.32295	-0.0524288	CTCATAGCACAATAAAATAACACACTGATCCAAAATCCCCGATCATCATAATGCTCGTCATCAGGCCAGAGCTCCTGTGTCATGTATGTCATGGCACCTGTACGTAATGGGTTAAAGCAGGAGGTTGGCCTTTTGTGTCTTCTTTCTGAAGCTGGTGCTCAGTAGAGACCACAGATGGGATCCCTTCAAAGCTTTCTTTCCTGCTGGTGCTTGGAGAGAGTGGTGCCATCTGTTTGTTTCTAAATAAAACTTACTTTGGTGGATATTATGGTATTTATAGCAATTATAATAACTAGTATCATCTGTCACTAAATAATTATTGCTCTTAGTGTAATAAGGAAATACAGTACACCACTCTCCCCTAGCATCAAAACAAGATGAGGACTATCATCATGAACG…
comp73390_c0	comp73390_c0_seq1	1703	1504	-	-	4869	4731	31.49	4731	4869	53.69	49.42	0.16	0.16	0.8	0.88	no	-1.10761	-0.0196608	TCCACATCTACATGTCATAACCTGAAATTAATTTGCTACATCCTTTGACTCAGATATTCTTCCCTGGACCACTCATCTTGGCTACCTACAAGGTCTTCCTTTCACAAGGGCCTCTGAGGGTAATGGCTATGAGAAGGAACTTACCTTATGGGTCAAAAGTATGCCTGATATGAACCTCAGCATTTGAGGAAAATTATTTCTTGACAAAAAGAGCAAACTTACCTCTAACTTTTAACATTGATTACATTTGACTTTTACAGTTATCATCGTTGGTTGATTAATGTAATTCAAAACTTACAGGAAACTTACATATTTCTTTTAAATACTTTGTGCTTTCCCTTGCAAGTGAAAAAATTCAATTCTACTTTTGACTGATATAAAAATATAAATGCAAATATT…
comp76747_c0	comp76747_c0_seq1,comp76747_c0_seq10,comp76747_c0_seq11,comp76747_c0_seq12,comp76747_c0_seq2,comp76747_c0_seq3,comp76747_c0_seq4,comp76747_c0_seq5,comp76747_c0_seq6,comp76747_c0_seq7,comp76747_c0_seq8,comp76747_c0_seq9	1700	411.59	-	-	1495.74	1635	35.51	1635	1495.74	67.5	55.72	0.33	0.33	0.61	0.73	no	-1.17147	-0.0004096	TGAAATTTGTAGTTATTCTGCTACTAGCAAATGCCACAAGTGCTCTTGGAAAATAGAAATTGCAATACATAATCAGCAATTTTTGAAATGTTATTTGAGGTGGCAAAGAATAGGCATTGCATATTAAATCTTGATAAGATGTTACTACACCTTACAAAAGTATTTGTAACTAAAGTACTGTCATTCTATAATTTCCCACATAAATTCCTAATCCTTGAACATTATCTTAGTTTCCTCCACTCATAGAATCCATAAACCTTTTGAATGTAGGACCGTTGTGTCTTGCTTCAGGGACATGCGTGATAATAGTGGAGGAAGTGCAAGGCAGTTTCATCTTTCATCTATAAAGCAAAACCTTTTGGTGAGAAGACCATGGTCCTTAACCTGTGCAATGGGGAA…
comp76663_c0	comp76663_c0_seq1,comp76663_c0_seq2,comp76663_c0_seq3,comp76663_c0_seq4	1693	601.6	-	-	1531	1608	22.22	1608	1531	51.49	34.87	0.28	0.28	0.67	0.79	no	-1.32892	-0.0004096	GCCCACAACATGTTTCACAGCCAGGTAAAACCACTTTTTTGGTTTTGTCTTTCCACATGCAAACATTAAAACACAACCAATCAAGAATGACTGCATCTTCAGAATAAAAATATTACAAACCTAATCATACTTCTCTATTCTATTGTAAATAAACACCTCACAAAGTCCCATCTTGTGGTGTCAATTTACTATGCTTGGTATAGTGAAAAGTATGCAAACTCAAAAAGGTACAATTTTCCTATTTCCAACAGATCTCTTTTTATAACAGAGCATGGTAAATAGCCTATAGAAGATAGAAGCTAAATGCGCTTATCAGTAACAAGCACTTTCTCTTTTTAGTGTAAAAGGTATTCTGTGTTTTCTATGAAAGCACAGAATATCCCATGGTTTTACAGAGCA…
comp76465_c0	comp76465_c0_seq1,comp76465_c0_seq2	1693	1480	-	-	999	893	6.63	893	999	10.2	10.4	0.04	0.04	0.95	0.98	no	-1.27403	-0.0053248	AAAAAAAAAAAAAAAAAAAGGCCAATCATAAACTCAAAATATTTCAAAACAAAATACAATAAGCAAAGAAAGTGTTGGTCACTAACAACACATTTCTGCTTGCCATTACCTTTCTTTTCCACAAAGCGAGTGAGCCCATGACCATGCCTCGTGAAATAGGCTCTCCTCCAAAGAGGCGCACTTGTGAAAGATAAGCTCTGGCTATCACTGCCACTGTCACTTTTTTACTCCATGGTTTTCCTGTTGTTCAAGAGAGCTCGTAAATATTAATATCATGCTTAAATATCAAGACCTTTTACAATAAATGCTTTCAACAGTAAATTGGCATTTACTGTAACATTACTATTAACATCTATTTAGACTTTCATAATAAATACTTATGACAAAATCTAGCCACAT…
comp72150_c0	comp72150_c0_seq1,comp72150_c0_seq2	1691	1492	-	-	583	726	3.8	726	583	8.31	5.96	0.52	0.52	0.43	0.57	no	-1.17282	-0.0004096	GCCATATCTAAGAAATCACACATATACTGCTATGCACAAATAAAATTTACAAGAGGCATTTTACAGTGACTTATGTAATTTCTTTTCAGCTGATTTTAAATAATCTATGAATTGTGTTTAGAGATTGAAACCATATTTGAATAAACTTTAAACTCTACTTGAAACCATATACTCCTTTGTATCATCAAAGATGATAGTCACTAAGCTATGCTTAAACCATATTTCACCTGTGCATGAATATTATATACATAGCATCAGGAAGGTTTTTCAAATATACAATAACTATTTTTGCTGGTATGTAATATGAGTAAATACAGCAACCTATAACAAATTCAGTTAAGAATCATCATGTACTGTGGTTATGGTAGTAATGTGAGAGTGGCTTTTAATAAAAGAAAA…
comp60740_c0	comp60740_c0_seq1	1690	1491	-	-	312	548	2.04	548	312	6.27	3.19	1.02	1.02	0.13	0.2	no	-1.37028	-0.06144	CAAGTATCATAATATAGATTTTGACAAGTAGATTCAATAAATACAGTTCCTTTGTGTGTGATTGATTTGCAGAAAGTAGAATTGATTATTTTGTGTATTTCTGTGTAACACAGTGTGTTCTTTAGGGGGTTAAACTACATAAGATATTGATATTCTTTCTTTTATTTTACTATAATAATGATTTCCATGGAATGGCTTCAAGTGAAATAGAATGACTGCATAACTCTTTTTTTTTATTTGTTTTTTCGTTAAAAATCAGTGGCTTTTGATGCAATGATAATCCACACCACTTTCAATTACCTACATCTGAAGAAAATATAAATCCTGAAACAATCCTAGCCTATCACACCTCTGTCAACAAATCAAGGTATTCTTCCTTTACTTGAGAAAAGTTCATAC…
comp76655_c1	comp76655_c1_seq1,comp76655_c1_seq2,comp76655_c1_seq3,comp76655_c1_seq4	1689	697.34	-	-	1202	1434	19.93	1434	1202	30.29	31.27	0.46	0.46	0.48	0.62	no	-1.28512	-0.028672	CCTGATGTTTTTTTTTTTTTTTTTCATTTTTTCATTTTCTTTTTCACCTTTTTGAGAGGGCCGGGCTATGGAATTTGACTATCTTTTCATCCTTCATACACATCTACTAAACCTAAGTCCTGACATACATCCACAATACTATTTCTTCCAAAGTGCGAGTATTTCTCCTCCCCTCGCTGTACTGAAATCGAAATGGGATGCACTGTCACGGTTGTATCTGGAACGTAAAAATCCAAACTACACCATACTATGCAATAACTCGGAAGGGATACTGATGTGGTCCCATATTCCAGTGATGATTTGCAACAAGGTCATGTTGAGCAATAAAACGTTTGTGACATTCCTAAAGTGAGTTAGTTGGGTACAATAAAAAAAAAGAAAAGAAAAGAAACCAAATCA…
comp70793_c0	comp70793_c0_seq1	1689	1490	-	-	705	648	4.6	648	705	7.42	7.22	0.08	0.08	0.9	0.95	no	-1.23534	-0.126976	TGGGGGAACCAGTAAAATTAAATCTTTCTTTCATTTGATCCAGGCAAAGTTTAACTATACAGGTTAACAGGTTTAAACACCAAAGTTTAGATTTAATAAAGAAATAGTTTATGAACAAAGTATATGCATCTTAATATTTTAAATTCAACTACTAAAGGCCTTTGGTTTCATATTAACTCTCACATTAAAGAGATAAAAATAAACCCTACTCCTTCTTTTAGTTTTTTCCTTTGTTTTAATTCACATCATCAACCCCAACACTGAAAATCTATTTCTATTGCCACACACTATACAAGCCATTTAAAATACTCTGAACACACTCCATGGCCTTATATACACAGCCTCTTGGCTCAAAGCAGTACACAATAATGTACCAAGATTTCATAGTCTCAGAGAAAA…
comp70098_c0	comp70098_c0_seq1,comp70098_c0_seq2	1685	1486	-	-	334	360	2.19	360	334	4.13	3.43	0.31	0.31	0.64	0.76	no	-1.1694	-0.0790528	TGTATGACCTCCCTGGTACTTTAACATTAAACAAGGTCCTCTTGCCAAGTGTGTGTAGATTTATCAGCCTTTGGCAGTGGCAAAGCAGAATGGCTATGGTGTCCTACTATGAACAATTATAATTCTAAGTTGACAGCCATGCAGACCTGTATGGAAAGTACAATTTTTGTGAAGATCTCAGGTGAGCACAAACTCATGAGTGTGTAGTGTGCAGCAGTAAACACACACACACACACTGCCAGTGTGCACTTGTTAAAAATTCCTTAATTAGCTATAAGTTCTAAGTCCTCCAAAGACCAATGCCAATTTTATGAACACTCGCAAGCAATGAATTTCTTGACAATGTCAAGCCTGATTCCACAAATGGTTTTACAACAAATTTACTTGTACAATGAGTAA…
comp74992_c0	comp74992_c0_seq1,comp74992_c0_seq2,comp74992_c0_seq3,comp74992_c0_seq4	1680	1426.99	-	-	688	647	4.66	647	688	7.79	7.32	0.12	0.12	0.86	0.92	no	-1.35737	-0.0004096	CAGGGGATAATTTTACTATGACAAACATACAACTAACTACTCTCTATATCAAATGAATTGTACAAATAACTTTGCACAGAAAGTTTGGTTGGTAGTCAAAATTATGATAAATCTTCTTAGACTTCATATTATTGATTTACAGAACAAGGCATTAACTCGATCCACAGTGAAAAGATAAAGTTGAGATACAAAGCATACTATTTATAGACAATTAATGATACAGGAATCTTTCATCAAATTCCTTAATGCCATGACATAGAGCATCTTGTGTAAATACACATACAAAATACACACAAAAAACTATGTATTTGCTTAACTTTTTGGAAACATATTATTGGACATTACTCGACATACTTCGTAGGATGGGTATGTACATTTTATTAAAAAACAATACCTTTC…
comp74333_c0	comp74333_c0_seq1,comp74333_c0_seq2,comp74333_c0_seq3,comp74333_c0_seq4	1679	1018.54	-	-	2839	2672	26.64	2672	2839	45.59	41.8	0.12	0.12	0.86	0.92	no	-1.2046	-0.0004096	CTCTTCTATAAAACATTGTTATCTCTATTTTTTTCAAGGTGCTGTTTGTGGTGAATTCAAAATTCAACTCAATTTAGGGCCACAATTTATTTACGACCAAACAACATGCTTGAAAATTGTCACAGGACAATTATGTAATTCATTGATGCAAATATATATCAAGGCATCACGCTAATTCCATTGTGGTATCACGCTAATTCCATTGTGGTAACACGTTATTCCCTTTGCGAAAAGATATATATAAAAAAAAAAATAATAATAATACATAACAATAAAAATAATAATATGAGAATACTATAAATATAACCCGTTCAAATGAATTCTGAAGTGAGGCTCTTTCCTCAAGCCTACTTAATGCATAGGATTATTACTTTGTAAAGTGTCACAAAAAAAGAGAGA…
comp76199_c0	comp76199_c0_seq1	1677	1478	-	-	882	931	5.8	931	882	10.75	9.11	0.28	0.28	0.67	0.78	no	-1.33089	-0.0004096	TGTCTATTATGCCTTTCTTTTCAGGATAAAGATAAATGCAATTTCTCATCTTGTGATCTTTATAATTCCTATATAACATCAGGTGAATCCTATAAACAAAAGACATCTGGCTTTGTATCATACAAAAACAGATGTAATGGTAAACTAATTGGAAGCTAGGCACTTAATAATGGCTATTGTGGAAACAACACTTTTTAAATGCATCTTTTTCTTTTTTTCAGTGCTTTCACATATCTATTACAACTTTGGTCATCAAGGATAAAACTGATCCCATATATTTGTGGAATGTTTTTTCCTCATTGGAAGTACTTGTTGTGATTGACTGAATGCAGCAACATGGAGGGGCTGGTATGCCACAGGGAAAGTGCCAATCCTTGGGGCAATGAGCAGAAATATACT…
comp68868_c0	comp68868_c0_seq1,comp68868_c0_seq2,comp68868_c0_seq3	1674	893.06	-	-	730	675	7.19	675	730	14.42	11.29	0.09	0.09	0.89	0.94	no	-1.08292	-0.06144	TATGTTATTCCTATTGTCTTCTATACCACATTCTCATGTAATCTTTGTGAGTGGAAAAATGTATCATTATCATCAAGGAAGTCAACTGGCACACCTAAACTACAGTAAATCAGGTGCTATATATATATCCCAAATAGTCACAAAGCATATGACAAGGCATAATCCTCTCATAAAAGAATGATAATACACAGAAAAAAAATAATGATAAGAAAATGTTCTTTTGTAATGAATGCATCTAATATTTCAATTGCAATCTTGAACATTAGAAACAGTAACATTTCACATTTAGAGCTTTGTTTCGATATGATACAAGATGTTATCACAAAGTAAGGACAAGATAATTTAATCTCTCTAATGTAAAGCGAAGTAAGATCAGACTTATATGATTGCAAAAGCTAC…
comp72324_c0	comp72324_c0_seq1	1672	1473	-	-	3014	2804	19.9	2804	3014	32.49	31.23	0.1	0.1	0.88	0.93	no	-1.21455	-0.065536	ATAATAATAATAATAATAATAATCATAATAGTGATTCACTTGCATACAGGGAAAAATATGGACTAGTAGAAAAAAACTAGGAGAATTTGAGGATCTGGTTCCCTGTAAGACAGACTGGGGTTCAGCGCCGAAGCCAAGCCCCTTCGCGTCAAGCACAGTGTCATTCCAATTAAAACCTATGGGGAAAATTCGCATCAACACGGTATTCATTTTATTGGTTATGCACCTTGTTGGTACAAAGGGTTTCTCTTTCTCTTTTACCTTCACATGCTCCCTCCCTCCAGCACCAGTGTAGCTTGGTGCACATGATTACGATATGACTGACTTCACTTGCGTTAATATATATAAAAGGAATGAAAACAATCAGGAATATGAACTTTAAAAATGTCATTAAAAGTT…
comp76644_c0	comp76644_c0_seq1	1671	1472	-	-	10240	9356	67.67	9356	10240	108.48	106.19	0.08	0.08	0.91	0.95	no	-1.23274	-0.0987136	TCCCCCGTCGGCAACGGGTTAATTATTGAAAACTATCTACTGTGTCAACAGCTTGGTCAGAGAGAGAGAGAGAGAGGAGTAAAAATGTACTATGTTGTGTAGTAGCACGCCACTGCCTCAGAGTACAAATACCCCCGGTGGCAAGACATACGAGCTGTGAATACACATTTGTTCAATTCCATCGCTTTCATCACGTTACATACCCAGATTTTGCATTGACCAATTCTAAGACTGAGCTTACTTCTTTTGATATTCAGTCAAGTTTTTCATAACTTTCCATTTTTTCCGATATATTTTTTTGTCCAATACTATATAATAGGTATGGCATCATCTTTTCTATTTAAGTGGTATTTTTAACTTTAGATTTCATGGGTCAAGGAAAAAAAAAACAATATCCTC…
comp71449_c0	comp71449_c0_seq1	1668	1469	-	-	645	741	4.27	741	645	8.61	6.7	0.41	0.41	0.54	0.67	no	-1.21317	-0.090112	CCTACATATATTGAGACTCGCATAAACAGAAAACAATTTTCATTGTTATTTTTTCTTTTTCTATTATCATTAGCTGATCTTCAAAGTGTTAAAAAATGCATTGTGACCTTCCATCTAAATGTATAGACACCATTTAACTTTGGTAATTTTCAGGTAAAAACATTACAGTACCACCAACTATTGGCTTAATTTATAATAAGTAATTTCAGTAAAGAATTCACACTGTTCTTTAAAGCAATTAAGAAAGTCATACAAATTCCCAATTCTTAACTTTCTTATCAGCTATCCAGATTCATTTGTCTCTAAAGACTAGCTGTGACATGGAAAAATGAAATCTATATCACATCTCTCACAACATGGGGAAAAAATATATCAATGGCAAAAAAAGATCAGTTCATC…
comp36372_c0	comp36372_c0_seq1	1664	1465	-	-	559	745	3.71	745	559	8.68	5.82	0.62	0.62	0.35	0.48	no	-1.32226	-0.028672	CAGGGGAATGGAAGGTATTGCCTTCAGTTGAGGAACACACAGTAAAATAAAGATAGGCACACTCACGAGGGCGGCATGACAAGCCAAGATCTGCTGCTGGGGTGGGAGTCAGCCTGGGCTGCCCTAACTCTCAACACTACACAACCATTGCTACCACAGCTACAGAATACATAACGTCATATCCCAGACCGCCATCCCACACCACCACCCACTTCTAGAACTCTGCACACATTCCATACATATCACGAGGAAGTCAGAAAACAAGTAAAATGCTTGTCATCTGCCAATTTTTTCAGCAATAATGACAATGCTACTGATTCACTCAATTCAAAAAGCCATGCAGCTTTTCTCCATTAAATCAAGTAGCTATGACAGAGGCTAGGAAGGCATGAAGATGGT…
comp74338_c0	comp74338_c0_seq1,comp74338_c0_seq2	1664	1463.1	-	-	460	552	3.05	552	460	6.45	4.79	0.47	0.47	0.48	0.61	no	-1.2073	-0.065536	CCATTATCAAATCTACAATCAGAATATCAGAACTTTCAAAATAGACTGTCAGATAGAGATCTTCATTCATAAAATACATGTTCAAGCAAAAAACATAGAGTCTTTTCCAACACTTACCATTATATTGGTCAAGTATTCATAGTATATTCTACCATATACAGCATCAGTTTAATTTTATCTTAGATAATACACCTCACTTTTAGCTACCTCATGTTAACCCAACCTCTGAGAAGGTAATACAGGTTTCAACATCAAGCCACACCCAAAGTTCTAATGTTGGCTGTCATTAGAGACAAAAACAGAAGCCATTTTGGGTTGGGCTTTTATAATAATCTATCAAACAGTTTGGTCTTTGCTGGAATTACATTGAACTCACAAGATTTTTTTCAAATTTTACTT…
comp78791_c0	comp78791_c0_seq1	1664	1465	-	-	8068	7093	53.57	7093	8068	82.64	84.06	0.02	0.02	0.98	0.99	no	-1.24303	-0.028672	GTTCTGATCTACTGGTAACCCCTGGAGCCACTGCATATGTTTATGTAGGAGCATGAACATATTTTGAAACACACTTCACCACAAGCAGAATAATTTGCAAACGGATATTTACCAAACACTCTACACTTACTTCAAACATGGCAAAAGGATACTCTGCAATCTACAAAACACCAGTGCCTGGCAAAATCTCTAATGAAGCCAAGAAGCCAAAATGTCAGTGATTTAAAGCACATGCAATATATTGAACTGATAACCGAGATCTGGAGTTCACATCATAATTAATGTTAATTGGGAAAAATTACATACATCATTTTCACAGATTTTTATTTGACCAGAAGAACCTTGTACTGAGAAGTTACAAAAGAAAATAAAAAAGGTACAAAGTACTAAATATAAAAG…
comp61964_c0	comp61964_c0_seq1	1662	1463	SERP2	hypothetical protein AND_009911 [Anopheles darlingi]	6306	7396	41.93	7396	6306	86.28	65.79	0.44	0.44	0.51	0.64	no	-1.27713	-0.0270336	TTGTATTGGATTAATTACTAGGGTTTTCAAATCATCCTGTCTTTTATCACTTTTTTCACATGCTCTATCTGCATGCAAGCCTTATATTCATTGACTTATGCATTTGTTTGCCAATTATTGAGAGCATTTGTGATCTGTAATGAAGCGTTGATCAATGCAACACCCATTTCTATTTGCACGTGTTCTCCCGCCATACACTGCCTAAAATGCTTATATTTACAACCCGTCCATGTATCAAATTCTGCCATAGTAACAAGTGGAGAGAGGCCGAGAAACGATGGACTCATAATGCAGGAATGAATGTGTATAAATATAATGCAATATGTAAGAGCAAACTAATTTGTTTTCTAGGGGGCCTACAAAAAAGATAAGTATTTTTTTTTTACATAAAGGCAGGAC…
comp63101_c0	comp63101_c0_seq1	1661	1462	-	-	628.39	619.58	4.18	619.58	628.39	7.23	6.56	0.19	0.19	0.78	0.87	no	-1.07662	-0.0004096	TCTCGCTCCTTGCCACTCATCATTACAACACCAGATGTCAAAACATCAGAGTCCAACATGTGCCTTGTTTGTGGAATTCCACCTGTCTCAGAGGAATCTCCAAGAAAGTAAGTTTTTACAATGGTCCTGCATTACCTTTCATTTCCCTTCCCCTTCATAAGGGCGATGGAAAATAGTATTTATGATTTTTATACTTTTTAAAATCACAATTACTTGTTGTTTAGTAATTCTTCAAATTTACAGCTTTTATTAAATCTTGATTTCTGATTGTCAAAGTATCATTTGACATTTTTGTTTAGTTAAAAATGATTTTTTTCAGTTTCTTCGGAAAAGCCTTCGAACAAGCTGCAGATAAAACTGGCTCCAAAGCTGAATTAGAATTTTTTGATACAAATAGTA…
comp65887_c0	comp65887_c0_seq1	1659	1460	-	-	451	422	3	422	451	4.93	4.72	0.11	0.11	0.87	0.93	no	-1.32336	-0.0004096	CCTGAAATTACTTTGATATACAAGTATATACCTCTCCCTTTGTAACATAGCCATATCAATAATTTTTCAGTAATTACATGCAGATGTCGTCAATCTATTCCTTGGCATCAGAATAACAAGTAACTTTCTTATGATGTGAGAACTGCAATAATAGACCTGCAATGTAAGTTCATTCAACTATTAATGATATGAAATCAACAACTTTCTTACAACCACCCAGCACGGGCATCAGATTAGTAATTTACGAATGGTTGTCCACAGACCCAATTACTATTTCTAGTGCTAGTGTGATAAGGCAAGTAAAGTTTTCATGCTCAATAAAACAAGGCAATTGCTGTTACACTGTGTACAAGTTATACCCGAAAGAACCTTTGTCTCACCTTTAACATTTGTGCTTTC…
comp70482_c0	comp70482_c0_seq1	1657	1458	-	-	488	482	3.26	482	488	5.64	5.11	0.19	0.19	0.78	0.87	no	-1.25891	-0.0004096	GCATTATACATTTCACTAAAAAATAAATGGTCAAGCTTTGGAATTCCATATGGAGGGACAACCTACACGCTCAATACATTTTTCTGACATTTAGGAAGACATACCATTGCAAAGGTATTTTTGCTGAGGACTGGTATTCAAGCACTGATAAATCTGAAAGTTTGTCATCTCAATTTTTCAATAACTTTCTCAAAATTTCCATAAGGAAGACTGTTTAACTAAATGTCATTTGTTTTCTGACAATAATTATTTATGGTAAACGTCCTTAGTTTTCCTGCCATTACCTTTTTTCACTTCACATCTTACCATAATATCCAGAAGCTTCTGTAGATATTTTATCTGTACAGAAATTGGGGGGATTAACTAAATATATACTTACTTTACATATGAATTTGAATC…
comp75281_c0	comp75281_c0_seq1,comp75281_c0_seq10,comp75281_c0_seq11,comp75281_c0_seq2,comp75281_c0_seq3,comp75281_c0_seq4,comp75281_c0_seq5,comp75281_c0_seq6,comp75281_c0_seq7,comp75281_c0_seq8,comp75281_c0_seq9	1656	386.12	-	-	644	761	16.37	761	644	33.33	25.69	0.45	0.45	0.5	0.63	no	-1.27525	-0.028672	GGTGGGTGTAAAGTGGCAAAGGGAATAAAGTGGCACCAGTATTAAAAGGTCTGTTGATGCAGGTAAAGTATCTCTCAGGGAAGCCAGGTTCTCTCAGATTTCAATACAAATTATCGGAGGTTTGGTTGGCTGTTCTGCCATCATTGACAATGGATTTGGCAAATGAACACCAGTAAATGAAGGGGATTTTGGCAGTCCAATTTGTATCAACGGAAGGCATTACCACAATAGTAATGATAGCAATATACACTTAGTGGGGAAAAAATCAGTTATGGACTATAAAGTTAGGTTAAAATGGAATCTATAGTTTACACGAACAAAACTTCTATACCACCTCATACCATGGAAGAAGTCAAGTTGCAGTACCGAAATTTTCAAAAAAATTTATAAATTATATTC…
comp75137_c0	comp75137_c0_seq1	1653	1454	-	-	2103	2492	14.07	2492	2103	29.25	22.08	0.45	0.45	0.49	0.63	no	-1.43281	-0.0004096	TTTTGTCTTTTTTTTGGTCCGCAAGTCTATCCTTCATGTATATCAATAGCCTTCCATTCGATCTAAAATACCTTATCCTCTGCATTCATGACACTCCATATAATAACATATAATATAAGTCCCAAATACAGTGCTGTTTATTCCACCGAGGGGAAACGTGAGGCAAAAATATGTCATATTTTGTGCAGAGTTGCATGAATCTATTTTGATATGTTTTCTTAGTTTGTATGTGGGACTGGAATGTGTTATTATACCTGTGCAAATATCTTCAAAAAAGGGAAACGAAGTCTTAATTCCATGTTAGATACTTCACATAAAACTGTGGTTATTTGATGCTAAGCACAAATATTCCTTAACTCTTACTTCAACTATCTATGCTCTATATATAAAAAACGTAGC…
comp74549_c3	comp74549_c3_seq1	1652	1453	-	-	1069	940	7.16	940	1069	11.04	11.23	0.02	0.02	0.98	0.99	no	-1.24534	-0.0004096	ACACACACACACACACACAACTCAGTCACATTTGTAAATACATTTGTACTCACAAACACCCACACATCTGCATGTAAGTTGAAGCATAACCAGATTTGCTTGTTAAAAGCATTGATTGGTAATATATTTTATTAAGCTCTTTTTAGACAAAATATCTAAAACAGCACTACTTTTAATAAGGCATACCATTCAAAATTGTTTCACTCATAATAAGATTTTTTCATCATATAACCTATGACTTTTGATTGCACGCTATGCAATAGTTATGGGACTCAAACATCTGTATCACTGTGATTTTAAATGTGTTTTGCAAATACAACACATTATGTGATAAAATTAATTAGTAATGAAAAGAACAAAAAATATTTGCCAGTATCAAGCAAGTGCCTGCCAATCTGA…
comp68179_c0	comp68179_c0_seq1	1644	1445	-	-	10570	9287	71.16	9287	10570	109.69	111.66	0.02	0.02	0.98	0.99	no	-1.25719	-0.12288	GCCATTAATATCTACTGAGGCTTAAGAACTAGTAATTATTGCTCGATGTAGCGCCTTTATCTAGCGCCGGCCGTCTCTAGGGTGTGAGAATCTAGCGGTACAGGCTACTCTTTAGCTTATTATTATTATTATTTTTATTGGGTTTTGTTTTTCTCTCTCTAGCATTTTTTATATTTTTATTACTGCCGCTTCGCCATAACTATGTCACTAAACTGGCACTAGCCACGGGAGCAGGCGAAACTGAGCCTTAAGTCACCTGGTAAAAGGGTTTACAATTTCCCCAAATTGTGTGACGAGTTTTGAAGAAAAAAAAAAGAGAAAAAAAATTGAGGATGCAAAATAAGTAGAACATATTTTTCAACAGTACGTAAATGATTCTGAACGTTCTCATAAAATAAG…
comp74789_c0	comp74789_c0_seq1,comp74789_c0_seq2	1642	1362.76	-	-	537	743	3.86	743	537	9.25	6.05	0.67	0.67	0.31	0.43	no	-1.13907	-0.008192	GCAGAGGTGAGGAATAACACTCATCCTAGTGATGAAACCCACATCACCTTTGTCCAACCACCAAAGATTCTTGGTGTCAATCCATTCTCAAATATGGAGTATCTGCCTAAAATACAAATGCATACAATCCGATGCTGGATTTTGCTGGGGCCCAGGCAGTAGCAAATTATAATTATGGCTATGCAACTAGTTGCCTGGACTTTTGTTTATCCCAAGGATAGTAGCTCTACAGAAATCTTTTGTAGCAAGACAGCAGAATGAACATAGCTACAAGAAAAACGAGGAACAGGAGACTACAAAGAACTAGCATATGAAACTTGGGCATTCTGAGCACTGACTTGATTTGCATTTATGCATATATAATCATACCATGTATCTATAATTTTTCTATTACATACA…
comp72400_c0	comp72400_c0_seq1	1640	1441	-	-	516	450	3.48	450	516	5.33	5.47	0.01	0.01	0.99	1	no	-1.38548	-0.004096	TTCTTGAATAAGGTGTTGACTAGTAATCTTGGTGTGGCATCCGAGTGCTGTCATAATTTGATGTTAGCACTACCCCCCCTGCCATCATTAAAAACAAATTGATGATAAAAAAAGAAATGGTGAGGTAGGCAAATATAGCACCAAAAATAAGTCAACTGCGAATACTAGAAGTTTCCATTTTGTCACAAGATGAGAGAAATCTGCAAGACCTAAAAAGATGATAATATTCTCATTCTTGGCAATATGTGTTCTTCCTAATACCCTGACTAGTATGTGTGTGTATTTTGTATGCAATTACTTTAGTATCATAACAAAATACAGAATATATCGGAACAGTTGGGTCAGTACAAAAATGCATCCACATTTCCATACAAGTTCTCTAAAATATAATAAAAAAAT…
comp75957_c1	comp75957_c1_seq1,comp75957_c1_seq10,comp75957_c1_seq11,comp75957_c1_seq12,comp75957_c1_seq2,comp75957_c1_seq3,comp75957_c1_seq4,comp75957_c1_seq5,comp75957_c1_seq6,comp75957_c1_seq7,comp75957_c1_seq8,comp75957_c1_seq9	1637	567.38	-	-	1451.05	1590.14	19.01	1590.14	1451.05	69.21	29.83	0.34	0.34	0.61	0.73	no	-1.02774	-0.106496	CCCTTGTGGTTAGGTAGCTTATTAATAAAATTATTTCAAGTTGTAATTTATTTCTATTAAATCCTCCATATAACATGTTTAATTTTATTTTTCAGTGTCCAAAAACATGACATGGCTGTCTTTTTCTTAGTCTTACATCAGAGTAATCAAATATAAGCTTCTTATATTCTTTTTATTCTATTTATCAAAAATATTTGAAAAACAAATATATTTTGTTTTGTTATTTCAGTAATCTTAACTCTTAAATCTGTATAATTGGTTAACCCATTCACGACGGGGCTTATATGTGCGTAATGCTGCTCCCGCCCGGCTTGATAACAAAAGCATGAGACCTCTCCCTGTGTAACGCTGTGCTGCTCCCCTCAGAGCACTTTTCAGCCACCCCATTGAACGGGGTGA…
comp74768_c1	comp74768_c1_seq1	1637	1438	-	-	2936	2675	19.86	2675	2936	31.75	31.17	0.07	0.07	0.91	0.96	no	-1.20277	-0.110592	GTTTGCATTTATTTACTTTGAATCAACATTCTTTTCTTAATCACAAGGCAACACACAATAAAGTTAACACTGGTGAAAATCAGATCTTATCTATTTACAATGAAAATCATTCAGCAGAAATAAAAACACACTGAAAACAGCCTTTTGCATTTCTACGTGTTTATCATACACAATACATTAAAAAGGAAGCTTACAGAACAAAAATATCATAGAATATCAGTATGCACTACAAAAAAAAAAAGAAAAAAAAAAATCTGTGACAAGTTAGGGGAAGCCAGAAGCTTCTTTGAGCAGTCATAGGATGCAAATCAAATTCGGTCGACAATTCTTTAATCCAAAAATAAGATAGATTTCTGCAGTGGAGGACAGCAGCTGACCAACTCAACCAGTGGCTCCAGC…
comp59299_c0	comp59299_c0_seq1	1635	1436	-	-	1185	1202	8.03	1202	1185	14.29	12.6	0.23	0.23	0.73	0.83	no	-1.23482	-0.0536576	CGATAATATTTTTGCTATATTAATCATTCTACTAATAATTTTTTTTTTAAACAAAACAATCCTAGAAGAAGATTCTACCTCCACTTGATTTGCAAACAATATCCTTAACTATATCTGGTTTAATTTCCTTAAATAACAAGAGATTAAGAAGGAACATTAGCTTTATTCTATCTACTTAAGCAGGAGCACCAGGCTTCTACCCTAAGTGGCCGTAGGAAATAGAATATTGGTCATTTCACTTTGAAGATTCTACCAACATTATCATCAAGAAGTCAATATTCATATAATTCAGCAGTTGGATTCTTGCCATGCTATTTCTATAAGAGAATCCCTTATAAAAATATGTATTTACAACATGAGCTACTCTGCATACTGGATATGTGTACCCTTAAGAAATGA…
comp71442_c1	comp71442_c1_seq1,comp71442_c1_seq2	1630	581.5	-	-	1063	997	14.67	997	1063	37.14	23.02	0.11	0.11	0.86	0.92	no	-1.38992	-0.008192	TGAAGAAGTTCTCACCCCAGAGCCTGAAATAAGGATCATATATTTTAAAGTTCTGCGCATTACAGCTTGGTAAAATAGGGGGGTGGGTGTTCAGCCTCAACCTAGTATAATTTAAATGGTGTACAAACTGTTGAACGTGTCACTGGTTAATCACTTAAGCTTTTTATATTTTGTAGACTACATATCTAAAACCTTAACCAATGATGGGTCAAGATTTTGGGATGCATCACATTAATCTCCTTCCATTGAGAAGTCGAACCAGGAACAATCCTGGTTCGAGGCAAGTAGGAAGGCAAGTAATTGCTTATTTTTTCTTAGAAATGGTTGTAAACTAATCAAGTTTCAGAACTACAGTAATATAGACTTCCTAAGAGGATCGCAAAGACATCTATTCCTACA…
comp73369_c1	comp73369_c1_seq1,comp73369_c1_seq2	1626	1236.18	-	-	166	516	1.13	516	166	8.42	1.78	1.84	1.84	0.01	0.01	yes	-1.21728	-0.0004096	ATCCAGTTAATTAAAGATGAGTTTATTCCAGACATTTATTTTGATAAAATTGGAGTACACTTAGAAGTTTAGTTAAAGCTTGAAATAGCCAAAAAATATGACTTCTTTGCAAGACGAAATATATACCACAGGAAAATAGTGCACATACGTCCCTCAGAACAAATATATATTACAGTATTTCTTATTTACAATTCAATATAGTATACAACAGTAATAGGTAAATAGTTTATATACAAAAAATATACATCGCTTTACCTCATACAACAGGAAAATATTTTTTTCTTTTCATTCATGCATAAGTGTGACTATTAACTTAATATTAGACAACAGTTCTCACTTGGCAAGCCTTAGCTAACTAAAGGGTTAGTTTTGACTTCAGAATAACAGGACTTGTTTCAT…
comp67956_c0	comp67956_c0_seq1	1626	1427	-	-	4238	4984	28.89	4984	4238	59.61	45.33	0.44	0.44	0.5	0.64	no	-1.14321	-0.155648	GAGTCTTAGGAAAGCAGGTACTGTATAAGCCTTGTTTCATCTCTAGGTTTTAACCCAATGATGACAGTGTGTCACACCTGTGTGACACACCGTTGTGACGTCCCCGTGGCAATATTACTTAGGCCTGGCATAGGGGTTGCCAGTTCTCGCCGGGCTAGTCAGGATTGGGTTAAGAATAGAAAAGTCAGATTACTACATCTTTTGTAGTTGTACTCTAGAACATTAAATTTTTGAAAAATTGATCACTTTACAAAACAAAACAAGAACTGCATTAAGAAAACATGTTTATCTGTTAAATATGTAGTAAATTTGGCTAAAAGGAAGGATTAGTATAATATGAATGAAAAATTAAGTAAAGACTTTATTGGACATCATCTATTGCTTTGCAGGAAGATGGTG…
comp57310_c0	comp57310_c0_seq1,comp57310_c0_seq2,comp57310_c0_seq3,comp57310_c0_seq4,comp57310_c0_seq5,comp57310_c0_seq6	1622	1005.34	-	-	4206	3896	37.57	3896	4206	72.14	58.96	0.1	0.1	0.88	0.94	no	-1.21687	-0.0004096	AAGATTTTTTTTCTTTTCTTTTTTGAGGGGGTATTATACTTACAGAGTTGAAGTGGTGAATTTACATGGGCTAAATAATACGTCAACTAACCTAATTAAAAACCTGTGATTATCTTAAGCCGCAGAGCTGAAAAGGAAGGGTTAGATACGCTTACCACTAAATCTAATCCCATTCCATGTGTGACCAGATCAGCTGTTTTTTTAGAGAAAAAAATTAAAATTAAAGAATAAAAAATAAAATAAAATCTGAACACAGAAAATAACACAATTCTAGGCTGATAAAAATTGTTTTATCATTACAAGGTGAGAAAACACATTACTAATTCCTTAATATAGTACAATTAAAAATTCTCAGCTGATCATGGCACATCCACCTCCAGTTCCCATCCCTGATAAAAA…
comp19406_c0	comp19406_c0_seq1,comp19406_c0_seq2	1615	1391.39	-	-	611	649	4.32	649	611	7.87	6.78	0.29	0.29	0.66	0.78	no	-1.26562	-0.0004096	TTAGGTTAATAAAACACCAATATCTGTCTGACTAATTTGATGTTATTACAGGACTTATTGTTAACAAATATATAAATATGTACAGAATCTTGCTACAAACTATTTCGCTGTCTTTTGTAACAAGATACAATAGGAATCTTTACACAGCATGGAATTGTTACCTTCATGGGGGCAACTCTGGCTTGGTTTGTGCTTGTGGGACTTTACCAGCATTAACTATATTTACTAAACATCTCACTCCATGGGTCAATGGTTCCAGACCACACTGTACCTGGAATGAATGCCTTACTTTGGATATCTGTCAGTACAAGGCATGGGTTAGTACAATGCAGCACTGGTAAACCACGACTACAATAGCTAGCAGGTATCTTGCATATCTCAAAACTTCCTTTCAAATAT…
comp64890_c0	comp64890_c0_seq1	1614	1415	-	-	319.99	405	2.2	405	319.99	4.89	3.45	0.55	0.55	0.41	0.55	no	-1.29753	-0.004096	TGGGGAAAGGGATAGAGCTAGTGGAAAGGAGAATGTGCTGTACAAAAAAAAGCGTCATAAAGTTATAGATTCATCATCTTCTCTTGTCACACCAGTCCTTTTGAACGACATAATAATCTTATCTCGACTGAGTGTACGAACGGACTACATGCGTGGCAGCTAGGACACCCACATCCGCAGACACCCACAGAGTATGGGATGAATCACTCTCTGTTCGTTTAGGAATATAAACATTATAAAATAATTTCGAAGTGACGCTGACGAAACTTATAAGATTATCCCATCGTGAATTTCGACAGAATTACATACATTTCCACATGATATTGTTTCCTCTGAGTATTGCTAAGAGCTCCCTAGCAATGTTTTGGTTAAATTTGCACAGGTTACTGATTACAACAA…
comp75319_c2	comp75319_c2_seq1	1612	1413	-	-	4392	5282	30.24	5282	4392	63.8	47.45	0.47	0.47	0.47	0.61	no	-1.1015	-0.004096	AAAAAAAAAAGGGGGGGGGGGGGGAGAGGAAATAAAGTGGTTCAGGCACATTGCTTTCTCAAATCAACCAGGTCAAAAAATTAAATCCTATAAGAAAACTGAGCAATCATATTTTCCTCGACATAAGAAAAAGGATTAGTGATCATGCAGCACAAATTGACACTTAAATCCCATGTAGAACTGGTAATATGGTGAAATTAAATATCGGCCAAGTCAACTGTTAATTGTCAGTTGCAGGAACGCGAAACATGTACTGGGAAATGTGCTCTGAAAAATAGTTGGGACTAATTTTTCCTGAGTATGTAGATCCCAGAAAAGAGAAAGATACTACTGTAACTTTATAATACTCAGTGGTTCCAATTTGCTCAATTTTACTTCCAAGAAGCTACAAGGCCATGT…
comp73556_c0	comp73556_c0_seq1	1610	1411	-	-	830	1039	5.72	1039	830	12.57	8.98	0.53	0.53	0.42	0.56	no	-1.11757	-0.0004096	CCCTGACATTGTAATTATCAAGCTGTGAAAAAGAAAAAAATACCTGCTTGGCATCAGTGACAACTGATTTGGGCCTTAATATTTACTTGCAAATACTACAGCAAACTACAACTACTGTGTTGCATTCTGAAGGAGAATTTCTTATATAAAGAAGAGTTTAGGATAGTTCAGGTAGAGTGAGCACAGTTCCTTACTGCTGAACTGTATATTAAATGATACAATACTGCCAAGGTATCTTCTACTTCTTTCATTGAATTTTACTACTTTTTTAGTTGCCATTCAAAAACTAATCATCCCCCCTCCCCCCAAGAACCATAGAGAATGAGGGCTTGTGATCAACGTCAAATAATTATAAAACTTCCTGGATCATAAAAAAAAGGTAATATCACTTGTCACATC…
comp76461_c0	comp76461_c0_seq1,comp76461_c0_seq2,comp76461_c0_seq3	1609	1039.32	-	-	3346	3144	24.16	3144	3346	73.37	37.91	0.12	0.12	0.86	0.92	no	-1.24625	-0.0749568	GCCTCCAAACCTATTTTTACATTTTGCCATTACATTATATATGAATGCATCAGATAATACAAGATATGTCACATGGGAGTTGCTTTAGTAGCTCTCCATATGAGAATTTTCAACAAATTTTAATCAATGACTTGTGAAAGGTAAACATTTATATTATCTATGGAATGTTTCTCGGACATTTCTGAGACATGTGATAATGCTAATGCTAGAGATAATAAAAAATATAATAGTAATGGTAATATAAGTAGTAGTAATGATAATAACAATTGCAACTTTATAAAAAGGAGAAACAAAAACCTGAGAGGTTTATGTAGCATCACTTAATATAGTACTCTCTGCCACAGTTTTAAAATCAAAGAGGTATGGATAAGTCAGAAAAAAACATGACAAAATTTCCTG…
comp63907_c0	comp63907_c0_seq1	1607	1408	-	-	6752	6058	46.65	6058	6752	73.44	73.2	0.05	0.05	0.94	0.97	no	-1.24768	-0.158925	ATATAATAGAAGGATAATGAAAGCACCTATAAACTCCAACCACCACATAATAAATATATATGTATATATATATATATGTATATATACATATATATACATATATATAAGTATGTATGTGTAATTATAAATAAATAGGTGAACAAATATGCATGTGTTCATAAGGTATCATTTATCTAAAATTATTTACTATCATGTGTGTGGAAGGGGTGCATGTGCATGTGCATTAGTGAAAAAATATTTTATTACAATAATCCTCAACTGAACTCTTGAAAATGTGAGACTTAATCGTCATTAAATTCAACTCTGAAGAAAAAAAAAGAATGCAACAGAAAGTCCTTCACCCACAAAAGCTTTTCATAAGACTCCCTTGGCCTTGAGCGATCGTACCATTGGCATTGT…
comp72065_c0	comp72065_c0_seq1	1605	1406	-	-	460	634	3.18	634	460	7.7	4.99	0.67	0.67	0.31	0.44	no	-1.125	-0.16384	CTGCATCACAGATTGAGGAACTGAAATGTATGCACAAACAATGTGACATGTACATAGCTTAAAGTATTCTTATTTCATTAATTTTCCAACCACAAAAGATTGTCCCTCTAAAAACGCCAAGAAAAAGATAATTTTTCTAAGTACATTGCACCGTTTGAAAAAGATATCACTGTGAATTTATCACCACAAAATATCATTTGCAATCTGTGTTTTGCATGCTGCGTGCACAGTAGGTGACTAAAGCTAACAAAACATTTTAGTCTAAGATGGGGGAGTAATACTGCACAATGTGACCTTATTTTGAGAAATACAGAATTCTATCTGCATAACTCTTCTATGACAGTTTGGCATACATTACACCTATATCACAAACTAACTTTAAATCATTCTAGATAGATC…
comp72731_c0	comp72731_c0_seq1,comp72731_c0_seq2	1604	1337.26	-	-	303	366	2.32	366	303	4.45	3.64	0.48	0.48	0.48	0.61	no	-1.13529	-0.0036864	GCAACTTCCTACTCCTCCTCTTCAACCCCATGTTAGAAGTATACCTGCATAGGGATTGGCCAATCCAGTGCAGTAATAGAGGACCATCATTATAGAGCATAACTACCCAAACTGCTCAGGAAATCATTAAAAAAAATCATTAAAAAAAATCCACAAGAAATTGAAATAATTCTGCAAGGACTGTAACATTTAAAGAAGCTGGTCGAACCTGTATCTACAGCTTAAACTGTCTGCAAACAAGCGAATCCCCTTAGACCAAAGTGGCAGACAGTAAGAGATCTGTAATCCCAACTTAACCTATTTCCAATTCATCTTGCCTCTTTTTTTTCTTTAACTTTACTGTACCAGTGATACAAATACTTTGAAGAACCTTAAAAAAAATATGCATAAAAAATAATT…
comp73625_c0	comp73625_c0_seq1,comp73625_c0_seq2,comp73625_c0_seq3,comp73625_c0_seq4	1604	592.09	-	-	522	576	7.41	576	522	19.7	11.63	0.35	0.35	0.6	0.72	no	-1.17114	-0.01024	TGATAATATACATACAGTAATTAAGAGCTGAAATGTGAGACTTCAGACTTTCAGGTATATCCCTTTAACGGGGAAAAATGTGATGATGAACTATGAAGACTGAAATACAATAAATTCCTGTTGTATGTACCTTCGAATTTTACTAAGTGGGTGATCATGCAAGCAGTTACTGCTAATGGCAATAAAATAAATACAAGCTTTATTTTAAAGCAAACATATGCTATAACTAAAACCATGAATAAGCAATTCTGAAAATTCTTATGTCTGAATATATCCTGCTAAGTTGCCTGTGATTTAAACATTTTCAACAATAACACAAAATGCAAAACGCAACATAATCAACCAAATTTGAAGTTAGTAGAAACTCTACATTCAGTTATCCTCAGTCACATAACAATG…
comp76794_c3	comp76794_c3_seq1,comp76794_c3_seq2	1602	1283.64	-	-	8895.95	7881.48	67.31	7881.48	8895.95	104.96	105.62	0.03	0.03	0.96	0.99	no	-1.21443	-0.016384	AAAAAAAAAAAAAAAAAAAAAATCCATCTGTATTTTCATATTGCTGTCCGTCAGATCAACAATTCTTAATAGTTTGCTTTGCATGGCCATTCAAGCAAAATAAAGCAGCATCACCAAAGAATCTGAGATTACTAATAAATCATCCTCTTAAAATAAAAGTTAAACAAATAACCATGAAGTGATGGTGCTAGTCCTATCTCACTTAATTCCAACCTGATATGATCCTCAAACTTCATTGAACTTCCATGCATCCATAATACACGTACGTCTATCAGCACGATGCCAAATGCTTTCACGAAGCGAAGGTAAATCACAACCTATTCAGTTAAGAAAATATCGCAAAATAGCCTTTGGGTTAAATATTTAACTTGCTTTTATTATCTTCTTTAGATAAATTTT…
comp73308_c0	comp73308_c0_seq1	1599	1400	ND4	NADH dehydrogenase subunit 4 [Marsupenaeus japonicus]	20436.7	17829.1	142	17829.1	20436.7	217.36	222.82	0.01	0.01	0.99	1	no	-1.14423	-0.032768	CTTCTTTTTAAAATTAACAAATTTAATGGCAGCCAATGTAGTATAAGAATTAAATACTCTCGCACTTTCCCCGAACAGCAAGAAAATAAAGCCCTATAGTACTTACCATGTTGGCTCAGTGAAAACATATATAGTGTGTAAGCAGCTCTAAAGAAAGATAATAAAGAAATTGCTACCATTCTGATTTTTCTTCAAGATACCACTCTAATAATTAAACTAATTTCACCTAACAGATTTAAAGTAGGAGGGGCCGCTATATTTCCTGCCCTTAACAAAAACCACCAAAGAGCTATTCTAGGCATAAAATTTATCAGCCCCTTACTAATTAATAATCTTCGACTCCCAACTCGCTCATATACTATATTGGCCAAACAAAATAGCCCAGAGGAACATAATCCA…
comp74492_c0	comp74492_c0_seq1,comp74492_c0_seq2	1590	1129.26	-	-	908	810	7.63	810	908	12.56	11.97	0.04	0.04	0.95	0.98	no	-1.2424	-0.0200704	TGCGGGAACTTCATTTTCGAGCGTTCGGCGGAACGGCTTCTTCGTAGATGTGAGTCTGGCACCAGCAAAAATGTAGGACCCACAAGCTGCCGATAGTCATAACCCACTAGCTTTGTCAGTTGTAACCCGGTGGGAAATCATATCACCCGTTGTAAGCTGGTGAGAAATCCCAAAATCCAAATAGAGAAATGGCCAGGCTTAAACTGTAAGATAGCTAAGAAAAATGCCTCCACCCTACAAGTGGGCTCCTTGACATTGGAAACTAATGCACCAGACTTTGCAGATAGCTGTGACATCAACCATAAGCTATAAGAAACACTCCATAAAATTCATTGGCCGCCGCAGCAGCACCAATGGTCGCTATCAGTGGCCCTAGTTAACATACCATAACACATACCA…
comp64025_c0	comp64025_c0_seq1	1589	1390	-	-	335	529	2.34	529	335	6.5	3.68	0.87	0.87	0.2	0.3	no	-1.30522	-0.0004096	CTTGCATGAACCACCTATATCTACACCTAGAACTGGTTGCTAGGGCAGGGATAGATACAGTAGATATAATAGTTTTCTCCCCAAAATCCAAAATGGCAGCTAACCTTTCTATAAAGATCATTGTTCATGTTTCTATGAATGGTCTTTACACACAGGTTTGCTTATATTTGAGAGTTGGGGGAAAAAAAACTCTTAATAAATAAAAAACATAAAGGCACTTTACGTAAAATACCAGGAAGTGTCTGACACACTCAAGTAACACACTCACAAACATAATAAACAAGGTACTTTATAATACTTAGATAAAAGAATTGCTCCAGATGGGGTAGCAAATGGAAATAATGATGAGAAGTCTTTAGAAATGGCTTTTAAATATCATTTAAACACTGAATGAAGTGC…
comp75327_c0	comp75327_c0_seq1,comp75327_c0_seq2	1586	1387	-	-	781	694	5.48	694	781	8.54	8.6	0.04	0.04	0.96	0.98	no	-1.2411	-0.0004096	AGGCAGCCTGAGCAGAAGCATACAATAAAAGACATATGATAACCACATACCCACATATTTTCCCTACTGCTCTCATCATTACATTCTATAAAAAAAGATTGTCTTAATACCATTCTCTAACTCACTAGATCAAACAAAAGTCTTTTAGTGATAATAAAAACTATTAAGGGAATCATATGCTGTACTATGAAAGCCCACAGTCTCACTAAAGGTTATCTGACAGGGAAATGGCAAGAGGCAAGTTCTACATTTCTATTTGTATGATGAAGCTGTTTGAATGCCTAAATAACACTGTTCATCCATTAAGCTTTCAGACATGGTGTTGAGCACTTCACCTGCAAGCAACCAAACTTGAAAACTTCCAACAGGACATATGAACAGTTTCTAAAGGAAAGCAAT…
comp70370_c0	comp70370_c0_seq1	1585	1386	-	-	2435	2940	17.09	2940	2435	36.2	26.82	0.48	0.48	0.47	0.6	no	-1.13751	-0.0004096	AGTAAATTAAAGACTCTTTATTCAGAAATACAAACAAAACGTATCAGTATTTATATACCATAATTTTTCTATGATCTTCATTCTCTAATTTTCATACACTAGTGTATAGAAATAATTTTGAAGTGATTTTAGAGTACATATCCATCTTTTCATGTATCAAGTGGGGATTCCTATTTTAATGAAATAATAAAACAAGTTTAATGATCATTTATTATTTACTTGGGGATTATATATACATAAAAAAAAATATCTTGAACCATTACTAAGTCTTCGGTACACAGAATCATTACAGTTGATGTTCTGATATTCAAAAAGCAAACTGTTATCACCAAATACTGTGGTCAAATATTTACTCTGAATTTACTTCTTGTTGTGAAGTTCAAAATTTCAATTATCTTA…
comp76486_c0	comp76486_c0_seq1	1585	1386	-	-	3048	3566	21.39	3566	3048	43.91	33.57	0.43	0.43	0.51	0.64	no	-1.28253	-0.0004096	TTAAAAAAAAAAAAAAAAAAAATGGATGTATTTTTCTGATAATTTTTAACTTGTGAAATGTAGTAAGAGTGTGCATGATATTTGTTTAAAAAAAAAGTTAAAGTACACTTGCAGGAATTAAAGACTACAGACTGCACACAATATGCACATCTATAACAAAAATAATATTTAGTTGGTTATATGATCAGATACAAATAAGACTTGTTGCGATATACTTTAACTGCATGTTAACAATCAACAGGCAATTATGAACTCAAACATACATAGCAGGTGTGCTTGAAACACATGAAATTTAGGTGCAACAATATTAATTAGCAAGTTACAAAGAGTCTAATTCAAATCTTGGCCTGAATATTACACACATACTATCTGAGACACAATGAAATTTTATATCCACAA…
comp76289_c0	comp76289_c0_seq1	1583	1384	-	-	1076	983	7.56	983	1076	12.12	11.87	0.08	0.08	0.91	0.95	no	-1.34733	-0.0258048	GCGCCACGTAGGAATGTATCCACTGTAAATTTCGAAATGATATTGGTATAGGAGTACTTGGGAATCACAGGAAAGGGTTTTTTTTGGGGTTAGTTATCCGATGTTTTTGACATTTTCAATTCTAATTATGGGCGATGCAGTTTGTCCGGTCATTTATTCTATAGTTCCACATTCTTAATTGTCATTACCATTATCACCTTCATCAATGTTAGAATTTTCACAATCATTATTCCTGTATTCTTCTGAAAGCACAAGTACAAAATATATATTGGTCAGTAGCATCAATCCCATCTCTGTCCTATACCAGAGGTTTTCAATCTTTATAGGCCACGCACTATATTCCAGACTATAAAGGGTCCATGCGCCCACTTCTACGTAATCCACCCTTGTTATCAATTA…
comp76000_c0	comp76000_c0_seq1,comp76000_c0_seq2,comp76000_c0_seq3,comp76000_c0_seq4,comp76000_c0_seq5,comp76000_c0_seq6,comp76000_c0_seq7	1580	921.45	-	-	1011	981	10.58	981	1011	18.33	16.6	0.16	0.16	0.81	0.89	no	-1.11448	-0.106496	AAACACACCACCAAAACTGCTGGTAATAATTGTAATTTCTGAGGAAAATAAGGAAAATCACACTGAAAAAAATCTATCTCATGCCATATACGTCACTATGTTACACGAGCCTTTTACCAGGCAGTTTATAAATGAATATAATACATTTTCATTCAGCTGTCTGTACAATATTCAAAGCATTTTGCCGTTATCTATTCTTTAATTTTCTTTTATCTCATTGGTTTGTTTATGGGAAAAAAAATCCTTGGAATGTTTTACATAAGTCCCTATACCACTCTTAACTGTTTTGTTACTTCTTCAGTAAAATATAACTGGAGGCTGGCTAAATAAGCTATGCAGCAGAATTGAATGAACAAAAAATAAATCCAATTGTAATATCATAAAGTAACATTAAGATAG…
comp69599_c0	comp69599_c0_seq1,comp69599_c0_seq2	1578	1338.44	-	-	1032	1145	7.28	1145	1032	15.06	11.42	0.36	0.36	0.59	0.72	no	-1.22059	-0.0212992	AACATGAATGGTTGTGCCCACCTGTTGGGTATAAAAGAATAAAGTTTCAAAACGGAGCAGACAATTGACAAATTCCCTCTACCATTAGCAAAATCACTTTCCTGTAAAAATAGTTAAAGTAACCAAAATTATTAATAAAAATTACACCCAATTCAGTTCCTTAGTATTTTTCAAATTATGACAAATTAACATTAGCTGAACCATACATATCAATAATAATAATTCAAAATCAAATGCAAAGGAGTAAAATCCCAATAATGTTAATATAGCAAGGCAAAAGCAAAAGGAAAAAAAGGCTACTCTTAGAGTTCTAAAAGAAAAGAAATATATAAAATCAATTACAGTAAAAAAGACAATACAAAGTAAGCATATATGCAATAGGAAAATGTTTTCTCCTAC…
comp64419_c0	comp64419_c0_seq1	1577	1378	-	-	1260	1180	8.89	1180	1260	14.62	13.96	0.11	0.11	0.87	0.93	no	-1.01052	-0.0004096	AACCAACATTTTCTTATTTTCAGATGAAACAAACAATAAACCCAAGAAAAAATAAATTTCCAACGTTCTTTCTACTGACTATTCATATTCATATGTATTTTTGCCTTCGTCTGAGGGAAATTCAAAATCTAATCAAATTCATAAAAGTCTACTGACCTCTATACCTAGGGAGTCAAAGTCCATAATTTTCTATAGCAAACCTTGTTCAGGAATAAAAACTGTGTCAACCTAAAATACTGACCATAGATAAGCCAAACCATACACCATTAAAATGTATCTGGTTGACTAGGAAATAAACAATAAAAGTGCTTTGCACAAATAAAAATTAACCGGCCCTCATTTACCTCAAATCTTGACAATGACACAAAGTCTAACCATATGCAGTTGGACCATAAAACA…
comp61519_c0	comp61519_c0_seq1	1573	1374	-	-	586	619	4.15	619	586	7.69	6.51	0.29	0.29	0.67	0.78	no	-1.31116	-0.0004096	AATCATAATAATAATAATAATAAACAGGTTGCATTCATAAAACAGTTGCATCTTTTGGTCTCACTTTACTAAGCAAGATGCTATAGAAATTTAGGTCGCTGTTCAAGGGGGATTTAATCCTCTCAGTTGTGTGATATACTTAGCTTCTCTTTACCCTTCTCTTCTTAATACATGTCAATATTTTCTGATACCTGTCTCACTTAGCAAGAATAAATTATTGATATGAATATGCTTAATGTCTGATTCATTACCTATTAAGGATACAAATATACAGATCAAATTAAAAACTCACTAGGGAAAAATTGTTCCAGGAATTAAGTACATGTTTCCTTGGGGTTACTGATGCAACGGTCTTAATCAAATTGGGGCCCTTCTCTCCCTTTCCTGTCTTCTCTCTTA…
comp69305_c0	comp69305_c0_seq1	1570	1371	-	-	1155	1124	8.19	1124	1155	13.99	12.86	0.17	0.17	0.8	0.88	no	-1.01889	-0.0004096	TGCATCATCTACAGGTTTAGATTCATCATAAATGGGCCTGAGGACTTAACCTCAAATCAAAATATACCTTTTGCAAAATCAGCATAGCCCATTTTAGTATGGTGACACAATCATTACAAACACATAAATATATTGTCGTAACCATAATATTCTATGTAGTCCTGAAGCTACAGAAATTACATAGAGCAAGCCTATTAACTAAACCGACACAGGTGGGTAGGCTTGATAAGATTTAATTATATAGTATATAGTAAAATATAGATTTTTTTAATAGAACAAACCTATTAACTTTTCCAGCACAGGCAGGTTTGCTTGATTACATTTTACTATATAGTATAGTGACCTGGTAACATGCCATTAAAATGCATGCAGGCCTGGTACTACAATCACTATAGAAGG…
comp76173_c0	comp76173_c0_seq1	1568	1369	-	-	385	849	2.74	849	385	10.58	4.29	1.35	1.35	0.04	0.08	no	-1.08673	-0.22569	TATACTTCATGCCCTCCCCTACTAACAAGACTAACAATTCTGAACCAGTTGTTTACAATGGAAAACAACACCAGATTCATGCAATATACATCACGAAGAATTGCAGACAAAAAATTAAATTGCAAGATTTGATGGCTGTGAGAAACTGCTACTTTATCCAATGTTTTTATGTGATTTGTGGCTTCCCCAGTCTAACCCATTTGCACTGGGGCTTTTCTAAAGCCATTCCTGCCACTAAGACAAGATGAGAGGAGTACTTCAATACCAACTTTGTCATATTTCACCCTACAATTATAATTCACGGCCTCTCCTATTATTGGGGTCCAGATTGTGGGGTATTGGGGGGGTATCTCAGATAAAGTCAACTATACATTAGTACTACAAAATGAGAGTTTATCT…
comp68561_c0	comp68561_c0_seq1	1568	1369	-	-	484	519	3.44	519	484	6.47	5.4	0.31	0.31	0.65	0.77	no	-1.22303	-0.053248	CAATGTTTTATGGCTACATCTTCCATTATTGTAACAAAAAAATATGCTGCCGCATAAAGTACAGATACAAGTATAATACAAAAAAATCTTTTTCATCATACTTCTGGTGAGGGAAATCTTTGCCCTTGTCATGTTTATTTTGATGTTTCATTTAGAAAATACTGACATTACCAACATCCGTTCACCAGAAAATTATGTGAACCATAATCTGATGTGTACATTTCATATGCTTAATGGAAGGAAATAGGAATACACTTTATATTTCCATCATAATGAAATTAATATCATTGAGCATTCACAACATCCTTCATCTGTAATAAACACATATTGGTCTTCTGGATATCTTGGAATGAATCATTATATTGCATTGAAGTAAAACGCATTCTTGACACAAACTGG…
comp75321_c0	comp75321_c0_seq1,comp75321_c0_seq2	1567	713.19	-	-	772	899	11.02	899	772	20.6	17.29	0.43	0.43	0.52	0.65	no	-1.27931	-0.0004096	GTGACAAACGGTATCAAAATGAAAACCCTTATCCCCATTTATTCATAAAGAGGATACAGCTTACAATACAAATGGTTTGCGTCTAAAAATTAGTAAGTTCACGGTACTCAATGCGCCACTAGCGATCAAGTTCTGTCAAAAACTATTCGTCTGGTGAGGTTTCTGAAAAACGGCAGATGAGGATGAAAACAAGAATGGAACACAGAATAATGATAAGCAAAGAGAGGAAAATATAGAAAAAAGACATTGAAAGAGAAGAGAATCGGTGAAGCATTTAAGCACATAGAAGTGTGTGCTGATGTTCTTTAGCATGTGTTATCATAAATTCACTACATCCTGTTTGAATATTATAGAATACAGTCACTGGAATATTATCACAAAGAACATTCAGTACAAAGT…
comp75677_c0	comp75677_c0_seq1,comp75677_c0_seq2,comp75677_c0_seq3,comp75677_c0_seq4,comp75677_c0_seq5	1563	732.24	-	-	704	1375	7.83	1375	704	39.77	12.29	1.17	1.17	0.08	0.13	no	-1.18189	-0.012288	GAGCCGATGTCGAAGCCGGCGTTCCTGGAAGGCGAAAAAGGCGGACGTTAAGTGGAGGGCGAACCTTATACGGGCAAGAAGAGGCGAGGCGTCCTTGAGATGCTAAGTCTCTGTCACTCCAAACACTAAAGCTAGTTTGGCCACAGAGCATTTGTAGAAGTATTATGTCTCGTGCTGCGATTTCACAGCTAAACTTATATTGTATTATATAGGGTTCGTGAATTGACGACATTTCTTGCCACCATGCGCAATCAGCAGCAACTCTGTCTTGTAAGAGTATTTTCAGTCTTTGATATGAATTGATGTCAATATCCTCGGACACACAGTCATTGCCTACTGCATCGCTTTATTAGTTATGCACCGACCCACCATCCCGAAGCCCACCATGCTCAAAGTATG…
comp67028_c0	comp67028_c0_seq1,comp67028_c0_seq2	1558	1094.12	-	-	474	603	4.42	603	474	8.98	6.94	0.55	0.55	0.4	0.54	no	-1.2475	-0.0004096	CATCTCTGTCTCCTGATATACAAGATATTAGTCTAAAAGAAGTCCAACTTGATAAAAATCTTACTATTTCAAGACTTTTTATATCCAATGAAAAATATAAACAACAAAAAAGACTTTAGTGCCACTCAAGAAACCCATGAATATACACATGCAGTTTCCTGCTATGGGTTAACTTGATGAGCAAAAAAGAAGAAAAAAATCAAACCAGAACCAAAACTCAAGAATAAATGCATCACACAAAATAACGCTCTTACCATCTTATATCCATTTGTTTTCTGTGCTTTCCTCTAACGGATTGAATAATCAAAAAATGAACAAACATATCTTGATTCATGTCTTTTACTTTAATTGCTTGTTCTTCTTATTGGCATTAGAGACATTCTGCCAGCCTATCCATGA…
comp71541_c1	comp71541_c1_seq1	1558	1359	-	-	772	793	5.53	793	772	9.96	8.67	0.25	0.25	0.71	0.82	no	-1.24488	-0.0004096	ATCCCCAGCAGGAAGAGCAGCAGAACCACGACATGATCACATCATTAATCGTTAAGGAGTTAAATAAGATATAATTATTCACCTACCTTCATCATTTCTTTCTATCAGATCCTATACATATATCTTTTCTACAATCGCAGTTTAAACCAGAATTTAATAATGTGAGAATCAGAATAACTGATATTCTATAGACCTTTGATAAGTTGCCACTACATTTTTGCTCTTCATCTTTAATCCCGTTCACTCTCAAAAGAAATAATAACATAATAAAAGAAATAAAATGTTTATACAGACTTGTAACTGAAAAAGTTTGTAAAGCACATTGCGTAAAATGATGTTATGTACTGCTATGCCAAGCCCATCTTCGGGTGTAAGTGATTATGTGACAGGAAATGGGAC…
comp71112_c0	comp71112_c0_seq1	1555	1356	-	-	395	571	2.83	571	395	7.19	4.45	0.74	0.74	0.27	0.39	no	-1.24389	-0.0004096	CCTCAGTGAAGAAGTAGATACAAAAGTAAAAATACTGTGGGTGCTGCAGATACCCTTCCCACTAGCAGGTGTGACAGTCACGGGCAGAGCTTACAAGATATTACAGTACAGTGACTATTTGGTGTTAGACATTTCTGATGATTTCTCAGGCAATAATTCTGATGCTCCCAAAAACAATATAAAATAATACACATTTCCCAGCTTGACAAATTAGTTCTTAATGAAATGTAGCTACATAAAGAATATCAATGGTAACCTTGTAAAAGATCTGATATATTTTCTCTCATGTCTCCACTATCTGCCCAGACTGATTGTCACAAATACTTTACAAAACACCTGCTGTAAACTAACAAAAAGCATTAATTGTTACCAAAGTACACTGTGCCAGTCGATACTAAA…
comp69594_c0	comp69594_c0_seq1	1554	1355	-	-	889	861	6.38	861	889	10.85	10.01	0.16	0.16	0.81	0.89	no	-1.16579	-0.0434176	CTCTTTTTTTTTTATTTCATTACAGCAGCAAGAAGACATAGATCCTGCATGCATTACTGTAGGTCACTAACAAATATTCAAAAAAATATGTGTAAGTACTGGGAACATAAATCAAAACTACTCTGGAATTAAAAATCACAAATGTAAAAACTATAAATATTTAACCAAACATTTTCTGTTCAATATAAGAAGGAATATAGGCAATAGAAATACAATATACTTTATTACACAAATGCTAACTCATAAAATGTATAATCAATATTCTGCTGAAGCCATATATACTTTATGAACTTCAAATAATACTTATTTTATAGCAGTTTCAGTAACAATATCTATTAGATTTTCAAATAAATGCTATAAGACCTAGTTTCCCATTACTCTGCCTTGCAGAACTGAAAT…
comp74168_c0	comp74168_c0_seq1	1544	1345	-	-	686	817	4.96	817	686	10.37	7.79	0.46	0.46	0.49	0.62	no	-1.3362	-0.094208	AATAAATAAATAAAATAAAAATATTGATCACACTACAATACACCAGATGTCTGCAAAGGTCTACCAGTAGTTAATGAAATGGCTGCTATAGGCATAGCACAACCAGTGATATCTGTGATAAAGGCACAGTGAGTCACAAAAAACTGAGGTAAAAGTTCTTTTGAACTCTTGGTGGTCAAATGTCCTAGCATGCAGTGCTGACAGCAACTGAGGTGCCTCCCCAAAAAGTACAAACACAAAATAAATTATCATTGTTTTTTTTCCTATCTCTGTGATCAGAAATAATCTTGTCTATTGAATAATGCAAAGGGGGAATAAAATACTACAAAACAGAAGACTTAAATTCAAATTACTAAACAGGAATCACTGATAATTTATCAACTACCAGTGTATTATTTT…
comp73674_c1	comp73674_c1_seq1	1543	1344	-	-	672	738	4.86	738	672	9.37	7.63	0.34	0.34	0.61	0.73	no	-1.26034	-0.0057344	GGGACAGATAGCAAGGAAGGACCAGACAGGGGCATATGCACTTAAAACCTACAACTGAGATCTATGATGAACTGCCATCGAGGAAGAGGTGAAATTTGGAGATCATTCTGAGAATATCGTTATGATCAAATGGTAATGGTATCGTATTATTTTACTTTCTATTACAGGATGTGATATTATCATTGTCATTCTCTTTGGTGTTATAATCAAAATTATTTTAGTTTAACGACAAGGTTATGACAGATGCAGTAAGTGCACACGAACAAGAGGCATTTTTCTCTTCTTTAGCAGGGTCATTACTACAATCATCAAATTATTCCTAATTCAATTTTTCATCACTGATTAATATTCAGCTCCAATAGCACAAAGCAGCAGCAACTAATGAAAGCACTTAGCATA…
comp73696_c1	comp73696_c1_seq1,comp73696_c1_seq2,comp73696_c1_seq3	1541	1003.03	-	-	3553	3191	35.27	3191	3553	53.07	55.35	0.05	0.05	0.94	0.97	no	-1.10737	-0.0004096	GTTATATATGTATTTAATCTTTAGACAAGAGGTAAAGTGATAAAATCAAACAAAATAGATCTGTGGCAGCTGTATTTCATGATTAAAACATTCTTTTGGAGTACTTCAGACAAAACAAAAAAAAACACATTCTACAGCCCTTTGTCATACACTCAATAATACGAACCTTAAAAGAAAAATAAAGGTAATAATACATAAATGAAAAATAAAGATAGATATCAAAATTCATATCCTCTCCTCCTTAACAAACAAAATAAGAATAACTCGCTAAACAAACATGACCATCCTCCTGGGTTGGCCAGGCTCTTTCTGAAATCGCTTCCCGAGCATTTTTTATTTTTTATTTATTTTTGCAGATTGTCCCGGTAAAACGCACGTGATCCTTTGCGTACAAATTGG…
comp75080_c2	comp75080_c2_seq1	1540	1341	-	-	2041	2196	14.81	2196	2041	27.95	23.23	0.31	0.31	0.63	0.75	no	-1.07852	-0.0032768	AAGAAAAAAAAAAAAAAAAAAACTTTCACAAAACACAACGCCACAGATTTGAATAACACATCTTTTTTGTATTTTCTGAACTTTGGAATTACCTTAACTCTAGATGAGGTGTTGTGGCCACAGGCTGACACCAAGGCCATCTTGACATGGTGTCACCATCTGTGGCTGCTACACCATCTTCAGGGCCTAAACTAAGCAAGTGAGTCATTCCCTCACATTTTTGAGACTTGGGTGGATATGACAGTAACATGAACTCTGCCGTTTCACCATAAGATGGCCTCAAGAGTTGTGGTACATGGCAAACAAACATGCTACTACATCCACACCATTCACCTTTGGCCATAAACAGTGCTGCCATGCCATCACCACTACACACATGTGAGTGGCTGGTTGGGGCTG…
comp51330_c0	comp51330_c0_seq1	1534	1335	MT-RNR2	SHLP3 [Homo sapiens]	11817.8	19030	86.11	19030	11817.8	243.3	135.12	0.89	0.89	0.17	0.27	no	-1.41219	-0.0057344	CCCCACTCCACCTTACTACCAGACAACCTTAGCCAAACCATTTACCCAAATAAAGTATAGGCGATAGAAATTGAAACCTGGCGCAATAGATATAGTACCGCAAGGGAAAGATGAAAAATTATAACCAAGCATAATATAGCAAGGACTAACCCCTATACCTTCTGCATAATGAATTAACTAGAAATAACTTTGCAAGGAGAGCCAAAGCTAAGACCCCCGAAACCAGACGAGCTACCTAAGAACAGCTAAAAGAGCACACCCGTCTATGTAGCAAAATAGTGGGAAGATTTATAGGTAGAGGCGACAAACCTACCGAGCCTGGTGATAGCTGGTTGTCCAAGATAGAATCTTAGTTCAACTTTAAATTTGCCCACAGAACCCTCTAAATCCCCTTGTAAA…
comp75437_c0	comp75437_c0_seq1	1534	1335	-	-	1708	1564	12.45	1564	1708	20	19.53	0.08	0.08	0.9	0.95	no	-1.24542	-0.0004096	CTTGTCATTTTATTTCAGCATGAAACAGCAGCCATTTTTTAGTCTATTCAGACCACATCACTGGTTCCTATTCTCTAAAATCAAATACATATTACCAAGGAGATGATGAACCTCCAATTATTTATACATTTAAAGATTTGTTGTAGAAAGAGATAATAAATGCTTAATGTATTTGTAAAAAATCATAAACATGTCACTACATCACATACCAAATAATAAAAACATTTTTTTTATTTGGCCTTGAAGCTGTAGGAGTTGTAGCAGTTCTTACATTAATACAAAGGAGGCATCCCGATGATAATACCCATTAATCTTCTTATACTGAATTTTCAGTTAAACCTAGAAAATTCCAAAGGTTTACCTAATACTTTGGTTCTGCACAGGTATACAAGCAATAAA…
comp64473_c2	comp64473_c2_seq1	1533	1334	-	-	615	605	4.48	605	615	7.74	7.04	0.18	0.18	0.79	0.87	no	-1.24019	-0.073728	GGCAAGTTCAAAGTATTTCAATAATCTATATTTTAGACGTGTCTAACATCCAAAATATTATCCTGTCTTTTTCAACAGTGACCACGTCCAGTTGATAATTTTACTGACAAAGCAAATTAGCTTTATTGTTTGTAATGGACAATGTACTCAAGCAGAACATATATATTTCTAAAAATCTTTGTGGATTGCTAAAAAAATGTCACAACTGATTTATATTAAGTATACATAAACACCATACACTTTAGGTTCAAATCTGGTAAATTTGCCTTTCCACTTCATAGAATCAGTGTTTCTCAATTTCCACAGTACCCTTCATAGAATAAGTAATCTTCTACAGAATCCCTCTGTTGGGGACACACTTTCACTGTTGCTCATATTCTATAAAGTTAATTACTCGCT…
comp54699_c0	comp54699_c0_seq1	1531	1332	-	-	454	478	3.32	478	454	6.12	5.2	0.28	0.28	0.68	0.79	no	-1.19532	-0.077824	CCCTCTTCATCAACTCCATCAGCACCATCATAACATAAGATCAACTTCATGTTATAGGATAAAATTTCATGTTATAATTTGCAGTGCAGACACAGAGTTGTTTGACCTCTGCTCTGTGTTCTTTGCTACCTCTTTTGCTAACTCAAAAGATTCTTCTCTTTTATGCCAGCTGTTATGAGATATATACAATCCACTAAGCTTTTTTTTCAACTACAATAATTTCATTCCAAGGGTATGTTTTATTTCTTATTTGTGTTTTTTGTGCTCAGTTCTGCTTCTCTTTCAATTTGTCTGCCCTCCCTCCTTCCTCCTTTATCTATTGGCTCACAAAGGGACAAGAGAGGGGCTGTAGTTGAGTGTATATGAGTGAGTGTGTATCTCTTTCTTAGGTATTTTGTG…
comp69688_c0	comp69688_c0_seq1	1531	1332	-	-	505	443	3.69	443	505	5.68	5.79	0.02	0.02	0.98	1	no	-1.17771	-0.0004096	GGTGCAGCAATGAGGGTGTGCTGAAAGAAAATTTACTCCATTGTACAAATTTGACACACAGACACTGAAGTTTACCGTGCATAAATTATGAGTCATCTTTCGAGTGAGTTTTTTTTCCAGTAAAATAAATTTTTAATATATTTTGGGGGCATACAAATGTTTGTATCAAATATATGGAGAGTAATAAAATTAAGTGGATGGATTTCAAGAAACTATTTTCCTTTGTAAAAAAAGAAAAAGATAAGAATATTTAAATATATGCCTGTAAATTTACAACTAAACACACTGGTCCAATCTCTCATTTCATTAGTCGGACAAATCAATTTTTCATGTTTTTTCCCTTTACATCAAGACAAGCCAGTCAGATAAGGGAAAATACCATATTTGAAGATTTTTTAG…
comp73928_c1	comp73928_c1_seq1	1526	1327	-	-	1155	1068	8.47	1068	1155	13.74	13.29	0.09	0.09	0.89	0.94	no	-1.12267	-0.018432	TGAATGATAATACAGTAAAGCCCCCCCCAAAAAATGCAATGAAATGTCACCATTTTTGAATATTTAAGCTACCCCCTTCCCAAAACTAAAAAAAGGGGGAAAAAGGAGAACAAAGGGAAATCCATCAAATTCTAGTAGGGTTTAACCCCCCTCAAATGTCCTTCATATCAGCATCTCTCCATTCAAATGAAAGATGTATAACTGCACATGTGCTGACAAAAATACAGTAACAAAATCTGAATAAAAATATGAATAATGATAATATTGGTAATGGCCATAATAATAAAGACAACAACCCTTAATGACAACAATAATCCTCAAAATAATACTGAAGACCTACAACAACCTTGCAAGCAAAGAATGCTCCTGCAAAAGAACCACAGACTTTCCACTCCTTGT…
comp62238_c0	comp62238_c0_seq1	1522	1323	-	-	425	384	3.12	384	425	4.95	4.9	0.06	0.06	0.94	0.97	no	-1.04516	-0.024576	TTCAGTACGGACCATTGTGGAACCTATGCAAAAATAGTATGTATATGTTAAGCTCACGTTCCAATACTCGTTTCTTCTACAACCCCATACTTTAATCTCATCTGAGACTCTACCTTTCTAAGTAGCCAATGCTGTTAAGTTATCTTTTAACTGAAGTCTGGACTGAAAGGTCGTTGCATCATCACTGAGCATATTTACGTTGTAGACCTGTACTTAAACTTAATGGCGGAACACAGAGCACGGATTTCTCTCATTGGTCGGTGTTTCGCAGTATAGTACTGTTATACATGTTTACCACATGTGCCATGATGGTTTGCAGCTGCTGACTGCCACATCAACAGTCTTGGCGATGGAATGCGTCACCTTGACCTCTGTGCACCAGTCACTGGTTTTCTTTCT…
comp22596_c0	comp22596_c0_seq1	1519	1320	-	-	348	410	2.56	410	348	5.3	4.02	0.44	0.44	0.51	0.64	no	-1.2572	-0.004096	CCCTACGGCAGCAGCTCTCCCCCTCTCAGACCCTCGTGCCCGCAGAGGGTGGGGGTGGACGTCGGGCGGGGCACTCAAACCTGTAGGGCGGGAACTCGCGCTCGTGAATACACGCGCTTGCATTCGCGCTTGCATTCGCGCTCGCACCCGCGCCACCTCAAGCGCTACTAGCTGGGCTAATCAGGCTCTACTCACCGATCGCGCGCGCGAAATGAGGGGAAAGAGAGCAACGAAAAGGAAAACGTTTGGCAGAGTGACTCAAGGGAGTTGGAACTGATCGACAGTCAACCACACCGGTTCCTTCGTTGGAACTGAACGCCAAAAATTACGAAACACTAAAAAAGACTTTTAAAGGGAATTTTGAAGCCTTTGCATATTCATAGAGGCGCTTCTTTAAAA…
comp72579_c0	comp72579_c0_seq1	1519	1320	-	AAEL006757-PA [Aedes aegypti]	1440	1469	10.61	1469	1440	18.99	16.65	0.24	0.24	0.72	0.82	no	-1.19681	-0.008192	AATGAAACTATAAAGTCAAAGTCAAATGAGCACCGCACAAGAAAACCAAAGAATAAAAATCATCAGCTTTATTTTCAAACAGAAAAATACTAAGGTCGACAATCAAAATTCTTCACTCTACAGCATTATTGCCCACTTCGTAAGCTCAAAAAATAACACACTGTCAAACCCTCTATAAAAGTGGGGAAAAAACATAACTCAAATGACTATATTACACTTACATATATATACCCAAATTTGATTCACAATATACAAAAATACAATGGGCATTTTATTCTTTGTTTCCACTCTCTAAATCAATAAATATACCACAGTCTATGTATACATGAAATGTCTGAAAATGTACAAAATATATAACAAGAGAGCTAATACAACATCATTTATCATTCTTAAATAATA…
comp71072_c0	comp71072_c0_seq1	1518	1319	-	-	819	856	6.04	856	819	11.08	9.48	0.27	0.27	0.68	0.79	no	-1.14081	-0.004096	ATGGATTCTTGGACAAAATGACAAAGGCAGGAGAACAAGCCAAAATTTCTTAGTAGGGAAAGCAAAGCTTATCAAATAAAGTAAGTTAACAGAAGATTAATAAAACTCCAAAAGAATTGAGTAAATAATAACCTAAATGATATGTTAGATATAAGATTATTTGCATTCCTAGTTTTTTTCATTAACCCATTAACAACGGGGCAGATTTGGCTGCGCCTGGTCATTTCACCTGGGTATTTCGGAGTGTGCAGGCCTTACACAACTGGCTTTTTGTTAATTGAGGCAGTGCCCAGCTGGTACCTGCCCGATCACCAGGCGAGACGGCCAGACAAAGCCATGGCGAACCATTCGTGTCATCCAGCAGGAAGACCAGTCAAGCTATGACATGAGAATCACGTC…
comp68829_c0	comp68829_c0_seq1,comp68829_c0_seq2	1517	1318	-	-	708	624	5.23	624	708	8.08	8.2	0.02	0.02	0.97	0.99	no	-1.28786	-0.0008192	AATGATATTTTATTACTGAATCCTAACCTTACTAAATGTCTAGACGCGTGTGCTACCGCGTGGTCGGGTGAGGACTGGGTGGTGAACTGACGTCGAGAGTAATGATAATAATGACCATTGCACGGGGCACGGGAGACACTTTGTACTGCTGAGGACCGCCACGGGCATTTGCCCACACTCCCTGGGGCAGACCACAAGACCCTAGTTATGCAATACCTACACACACTGGTCATGGTCCGGCCTGCCCTCAAGCTTGGCCCTAGCTGCCCTCTAGATAGGATTCTTGAATCGATCCTGGGAAAATTGCTGGTTAAAACTCATTAAAATATGAAAACTACTACTCTAAGCTACTCTACTATCATCGTTCCCCCATTAAAGTTGGGAACGCTATTTAAGTAA…
comp71617_c1	comp71617_c1_seq1	1514	1315	-	-	530	485	3.92	485	530	6.29	6.15	0.08	0.08	0.91	0.95	no	-1.35216	-0.114688	AGAGAGAGAGAGAGAGAGAGAGCTGCCATATATTGCCAATAGCTGCCATTATATTACATAAACAATATTAGCTACCTTAGTCACCTATCTAAAAGCTGTAATTTATTCACTTTTGACAGATAAGCTACCAAAGGCTGTTCATTTATCTGAATAGTTTCCAGACTATCAGATACCAAGTAAAAAACAACTCATATAAGGCACCGATTGATACCAAAGAATTATTTTCTTTTTTTCCTTTTTTAGCAGCTGCATCTAATTTTGTCTGTTTGTCTCTCGTATTCTGTCTTGTTCGTTTGTCTTGTGTGAGAAATGTGATATAGTCTGATATTAATATAACTTGAATGTCAATCATACAATTGTAGTTCTATGAATACAAGTACACGAACCTGCACAATAGCC…
comp70568_c0	comp70568_c0_seq1,comp70568_c0_seq2,comp70568_c0_seq3	1509	1301.12	-	-	456	493	3.43	493	456	6.42	5.39	0.32	0.32	0.63	0.75	no	-1.39985	-0.0016384	CACACACAGACACACACACACACTTACACTTGCACTTGCACTTGCGCTTGCGCTCACACTCACTCACTCACACTTTTTTGAAGATGATCACAAATCTATATATATGAATATAATCATTCCAGCATACCTCCTCCCCAGGCAAACATAAATTACACAAAATATTGGTACAATTTTGGTACATTTATCATACTAACTGTGATAATGTTAAAACATTAATATTCTATGTGAATGGGAAATGTCTTAGAAAGGCCAAGAAATCCTAATAGAACTTCAATATTAGTCACCTTTTGCATCTACCAAAAATAAGATGTGTACTCTTGTACACAGCACTGCATAATTTTTTTTTCCAAATAAAGCTGTAATTTTAAAATGTTACACAAAGGGAGCAGTATAAACAGT…
comp71533_c0	comp71533_c0_seq1,comp71533_c0_seq2,comp71533_c0_seq3	1508	444.63	-	-	213.29	562.56	4.08	562.56	213.29	25.24	6.4	1.61	1.61	0.02	0.03	yes	-1.07757	-0.0282624	CGACGGTCAGACAGTCAACGAGGGTGTTTCCTTTATCCCAGTCCTCCAGGGTAGTTAACCGGCTGTGTCGCCATTTTTGGATATTCTGTGTCGAGCCAAGGAAGTGAACAACGGGGATACGATCACGAAGACAAGAGTTAAGTACTGAAGTGCCTGACATTCTTTGCTTAGGAGCTGGACGTGATCTAAAGAACATTTTTATTAAATCTGATCAGACCTTTTTAGTGAACTTGGCTGGATTCCTTTTACCTAGTCTTTTTATACTTTGTGGTAGGAAGTCTGTGTTTTTTTCATTTTAGTACACCAGACTGTTGTTTTCTTTTCTGCCGTATTTAGATTTTGTCAATTTTTAAGCCTTCAGCAGTGGCGTCAGATTTGCTGATCTAGCCTTTGTTTTTA…
comp76985_c0	comp76985_c0_seq1	1508	1309	-	-	1709	1685	12.7	1685	1709	21.97	19.93	0.19	0.19	0.78	0.87	no	-1.33989	-0.0004096	TCTCTCTCTCTCTCTCTCTCTTACTTTCTTTCTTTCTCCCTCGGTTTCAAAATGTGGTGCTAACAATTCCCATTGGAAAAGACTATTGCATAACCTCAAGACTTTGAATCAGCGCATAGTCATGTATGCCGATATACATATACATATATTATTATTTAAAGAAATCATTCTAATATCAATGACTTCTAATAACATCTGAAGACTAAGGGTGATAATGTTAATGCCTATGATATTATGATGATTATTTGAATCTGAATTACTGTTGTAAGCATTTTTTTTATCCTATCACTGCTACTAACACTACAGTACTTAAAACAATGTAGCCAAAAAAGAAGAAGCTAAAACTACTTCTACTGCTAAACAAAATAAGAGCAACGATAACAACTTGACTGTGAACAA…
comp20309_c0	comp20309_c0_seq1	1508	1309	-	-	26610	26085	197.74	26085	26610	340.12	310.3	0.18	0.18	0.79	0.87	no	-1.29465	-0.0004096	CACGACGCTCTTCCGATCTGTGGGAGTGTTTATTTAAACTTGACATGTAGCCACAGTACATATGCTCTAAGTTTCAGGCATCAACCACTGAATGTTAAGAAGTCAATAGATGTCTCTCCTGAAGCCTAGCTGGAGTTGAATGGCTTCATCACCACGGAAATGTACATGCAAACTGATCTGCCTAATAATAATAAATACATTAAAACTTTCAATAGCTTCAACTTAAAAATACAAATACTATCCTTCATAATAAACTAAGATACTAAGTATAACTATCTTTCAAGCTTGAATTAGTGTCCACTGGATGGGTTTCTCCTATCAATAATCATAAAAAAGTGATGACAAAATAATAACAACAATAAACTAATGATAAACAAAAAGGTAAGTAATTTCCATGGT…
comp76725_c2	comp76725_c2_seq1,comp76725_c2_seq2,comp76725_c2_seq3,comp76725_c2_seq4,comp76725_c2_seq5,comp76725_c2_seq6,comp76725_c2_seq7,comp76725_c2_seq8,comp76725_c2_seq9	1507	728.85	-	-	4452.7	4413.29	55.83	4413.29	4452.7	110.48	87.6	0.19	0.19	0.77	0.86	no	-1.40358	-0.0425984	TCTTAGGCCTAATCGGTGCCAACATGTATGTCTTGACACCCGTACGCAATGGGTTAAAACAAAATGTTTGAATTTGTCAAATTATTAATTCCATGTATTATTTTCAGTTATTGTAGGCCTATGACGAAGCTGCATGAACATTATTCTCGCTTATTTCCTGTGAATTTTATTGATTTTTGTCATATTCATATGAAAATGAACAGTTGCCATCACTCTGATCATAATAAGTGTACATGCAAACTAAAGTGTCGCCTTAAATGTTGATTTTTTGCTGAGATAAAGCGAGATGAGAGAGTCATCGCTGTAGTTGCCAGTGGACATACCAGTGCTCCAACCACTGGTAAATTTAGCATTGTATTCTATCATGGTAAGTTGTTCATGAATACCGATGCGGTCTGT…
comp56504_c1	comp56504_c1_seq1	1500	1301	-	-	323	304	2.42	304	323	3.99	3.79	0.12	0.12	0.86	0.92	no	-1.22468	-0.180224	CTGCCAGGAAGCACCGGGTAGTATCTATATACGCACTTTGAGCAAGGTTTGATGCACTGTCTGAAAGGCTGTCCTATGCTCATGATTCCTTTATGATGCTGCATGTAAGCTGCTCTTGTGCTCCACCCTTTCTAGAACTTTCTATAACTGATTATAAATGATACATATGTAACCTGCTTTTTAACTATTTTTAGCCACTGGGGAGAGAAAATTACCTCAGATTTTTCTTTCTTCTCTTTTCCTTTTTTCATTTATCTTGCCAACTCCCCTTTCAGTTATTCAAATTTCCTTATGTCATCTTCTTTCAAGAATGTGGGGGGGAGTTGAAGACAAATCAAAAGGCCAAATCCTGAAGCCATTTTCTCAACCTAGTCACACTGGTTATGTTTAAGTAACACT…
comp76271_c0	comp76271_c0_seq1,comp76271_c0_seq2	1499	1296.12	-	-	926	850	6.93	850	926	11.23	10.87	0.08	0.08	0.9	0.95	no	-1.22714	-0.104038	GTCAAGGATAACTATGTTTTATCTCTCTCTTAGGAACAGCCCAACATTGACAATTACTTTTTTACTTGTAGCTACTGATTATAAGGAAGATCTTATCATCAATTTTGATATTGCTTGAGTGTTTAAGTAAAAGTGAATATTCATTAGAGTAATTTTTATTATAAATAACTGACATATTTGGATACAGGACAAGTCATGATGTGTCAAATTTAAAATACAACCGAATAACCACATGGTCCTTTGATCTACAGCAGTAGTTCCCAAAGTGGCAGTGGAGAGGTCCTGGGAGTCAGGGTGGTGGCAGGGTGGAATCACAACCAAGGAAGCTTGTACATTGGCTCATTGACTAAGGTATCCCAAGCACTTGTTTTCCTGACTCTATCAGAGCCTTCGTAACGC…
comp72529_c0	comp72529_c0_seq1	1496	1297	-	-	770	860	5.77	860	770	11.32	9.06	0.37	0.37	0.58	0.71	no	-1.2773	-0.13353	AACACACACACACACACACATATACTGTATATACATACACCTCCATACGGAATCAATACTTTAACTAGAGCCAATGGCAGGGGTAGGGGTTTTAACTTGATAACTGCTGTTAAATACTTTGACAGATGTAAGGGCACTGGTTCCAAATATATGTCATACCCACTCCCAGGAAAAGGGGTTGTGTTAAATGGATAAAAGCAAGAATGATCTGTACCATAAGTATGAAACTGCTTATATCTGATAGTGTAGCTTTGATATGGAAGTTGCATGTTGCATTCTCAGTCACCTGGAAAAGTGACATGATCTCTCTTGGCTGGTTTTGGGTTTCAGTCAACCTTATTTAGAAAGGTAGAAGCAGTAAATGAACTGCAGACATAATTGCTCAGCATACCAAGCAAG…
comp62466_c0	comp62466_c0_seq1	1496	1297	-	-	448	480	3.36	480	448	6.32	5.27	0.31	0.31	0.65	0.76	no	-1.2681	-0.0069632	TTAATTTCTTCATTCACCAAGAATCTGTTCAGAATAAATTGCTGTCCCTTTCGATCCAATAATCAGATGTTCATTCCTTATCCTCTAATTGACTTTTCTTGTTCCCTCTCTGCCCTCTGAACATCAAAACCAAAAACAAACAGAAAGCCCTCCACCAGTGCTCTCACACTGCCACTCTGAATTCAAGTGATGAAGCTCCCCAAAATATGCCTACCTGCGCGCGCCTCAAATTCTGACAGTTTCCCATCTCTGATCAGCACGAGTTCCATGTTCTTACGCATGACCATGGTCACCTGTTTGTCCACGGAAGAGAGTAACCAAACTCATGGATTAAGTCTGACCACAGAAACATTTCCTCTAGGAGAGGTTTATGAGGATGCAAGTATCTACAGCAGGATT…
comp67155_c0	comp67155_c0_seq1	1495	1296	-	-	491	593	3.69	593	491	7.81	5.78	0.48	0.48	0.47	0.61	no	-1.1793	-0.0098304	CTTTTATCATCATATTAGCAGGTCAATGACAGGGACTGTAATTTTATGTTTACAAACCTCATGCCTTATTAGTAAAACCTTTTCCTTTGAAAATCACATTCATCTATTGCTACACTTAACCTTAATACAAGAGTTTAGTATTCTATAAAATATATATGCCTTGAACATGTTTGATCAAAGCACTACATATAAATTTAATATGACCTATTCAAAATGGATCTATGAATGAACTGACTAATTAAAGCTGATGCGGCGTTAAGGAATTTTGCACATGGGAATTACTTTTTTAAGGGAAAAGCCTAGCAATGTTTGTTTAGGGAGGAGGTAAAAACAAACTGAAACTTAAACACTACATTTGAGAAAAGAAGTGTTAAAAAAAAGAAAAAAAAGAGGTATTCA…
comp66038_c0	comp66038_c0_seq1	1493	1294	-	-	712	878	5.35	878	712	11.58	8.4	0.51	0.51	0.44	0.58	no	-1.2754	-0.0749568	GGACCTATAAAAATATGCAATATCACATGTAAGTACACAGAACTGGGAAGGAACCACACAAGCCCGTAAGAACTGAGAACCTTTTCGTTCTATGGGTAGCTTGCTATCTGTACCATACAGACACAGTTCTGCTTGATAAAGCTCCAAAATGGAGTAACAAATTAATTCCTTCTATAAAACCTATGAGAACAGGATGATTTGAGTATATTTCTGTCATCTACCTGTCTCTAATTGAAAGCTCTTTTGTAGTTAAAGCTTAATTATGATAATACTTCTGCTCATTACAAAAGCAATTACAAGACAATAGAACTTAGCAACAAAATGTTCTTTCTGAGATTTACTCTTTCTTAATCATCCTGATTTCACAAAAGCTTTATTGGAAAAACTAAGGAATCTTTG…
comp76533_c0	comp76533_c0_seq1	1493	1294	-	-	1641	1473	12.34	1473	1641	19.43	19.36	0.05	0.05	0.94	0.97	no	-1.16093	-0.172032	CTGGCTGTAGCATACAAATATCTCCAATAATCTAAGATAAAAAAAATCACATGTAGCATCGAGGTGACACACGCCCCTCTTGGTATGAGAATCCATAGAACAATCATTCTCTTTAGACACTAAGCAACATCATTCACCCTGGGTCACGTGATCTGTGCTCGTGTGAATTGCAGGTTCGAATCACACGGGCTAAATCAAATCAAATCAAATTAGATAAGCTAAATTATTGAGTTATGTGATCATTTAATCATCCTTTCTCTTTAACTACAATATGTCAGATGTTTAAGTTATTCCAAAATCATTAAAAAAAAACGAAAAAAACGAAAAAAAGCTAAGTACTCTTTGTCCCAAGTACTGAAGCCGAAAAAATGAAGTTGGTAAATACTTAGGCATGAAGAG…
comp73829_c0	comp73829_c0_seq1,comp73829_c0_seq2,comp73829_c0_seq3,comp73829_c0_seq4	1492	711.46	-	-	299	281	2.31	281	299	29.52	3.62	0.12	0.12	0.86	0.92	no	-1.34796	-0.0004096	CTTGGGTGTTTACAGTATTATAGAAAGTGACTGAGGGCAATATTTACTGCGTCGATATGTACATTCTAGGCCCAGGATACCTTACAAGTAAATACACAATGTGCATTTCCAGTCACTTGGAACAACCTGAGAGTACGAGGTAAAGAATCATTTTACTTAATCAAGTTACCTACGTGACATTGGAAACAGACGTTACACAGGAAAAAAACGAGGAAAATTCTGTATATAAACAAACATTATCAAAATATTTCAACCTTGTGTTTAGATAATTTGGGAATCCTATCATGAAGACTGGTATGCAGTAAATGTCTATATAAATTATCTAACAATAGTTCCAACTAAAATATTTATCCTAATATCCATTTGAGTTCATGCATTTTTCACAACTAAATTTTATGA…
comp68592_c0	comp68592_c0_seq1,comp68592_c0_seq2,comp68592_c0_seq3,comp68592_c0_seq4,comp68592_c0_seq5,comp68592_c0_seq6	1491	628.7	-	-	406	788	6.81	788	406	19.84	10.69	1.16	1.16	0.08	0.14	no	-1.13745	-0.0004096	CTGGATACTCTATTGCACACAGTTCTACACACCTCTTCATAAGATGAAATTCAACAAAACTATGAATTTTGTGTGAAGAGGCCACCGTTGACTACATTATTTACAAAGAAGCGTGCCAAGGCAGAGAAGTTTTTGTGTTCGAAACTGATGAAAATTTGACATACTGCAATATGCCATTCTGCAGACTGACTTTTAAAATCTCACATACCATAACAATTATTCATTTCCAGGTAGAAAGAAAAAAAACAATGTTCAGGGCAAAAATAAAAGATCATAACAATAATCTCTTTCACCTCCGTAACTGAATATCCTTGGCCTATATGAAATGGATGTCCTGAATAAATGAGAATGCGACACTCCATACAGATTCAGAGGGCAAGTAATCAGCTTCAGGATTAA…
comp76073_c0	comp76073_c0_seq1	1487	1288	-	-	1411	1475	10.66	1475	1411	19.55	16.72	0.27	0.27	0.68	0.79	no	-1.28596	-0.0405504	GCAGTGACCACACCATGGTGCATCTGAAATATGAAAATGAAATAAAAATTGTGCATCTAATTCTATTATCAAATTTCCTGAAAACTAGTAATTTTATGGAATACCAATAAATTCCATGTCAAGTCCTATGATATAGCTTGGCCTTGTAGTAACAATAACATGGTAATACTATACAACAAACTCAGAAAAGAAGTGTCAATAACATCCACAATGCCACTTCCGTTATTCCTACGAGCACATGTCACTCATTAACGGTCCGCCATCCCCTCGATGAGGAGGTGCGACGTGTGCGAAGCGAGGCATGGCAGCGGCGTGAGGTGGCGGTCGTTCACCCGCAAGGCGATCCCGCCTCTTCCTATCGAGAGTTCTTTCCGTCGCCCACTAACACTTTCACATTTC…
comp72944_c0	comp72944_c0_seq1,comp72944_c0_seq2	1486	1188.37	-	-	251	416	2.08	416	251	5.89	3.27	0.93	0.93	0.16	0.25	no	-1.07369	-0.032768	CTGGGACATCTGCCTGAGACGAGGAGTTTCATGATCGCCTTGGTCTTTGCACTTTCGCTGGTCCAGAAAAGACCAACAAACCTCTACTTCATATATTCTATAAGATAGAGCTTGGTCAGCTTCTTTATTTGACTGCAAATCAAGTAGTTTTATCTTACATTATGAAGGTTATGTCAACTTTCTGCAGGAGTTCCGAAGGTATGGAGGCCATGGCAATTGTTGACTCCCTGAAGGTGTATCTTTGATTAGTGATTGTGGGCTCACCTTCACTTTTTTGCAGATAGAATGCTATACCTAATAGTATTGGTTTGTGCGTTATTTAAGGGCAATACTTAAATTTTACTTTAACTCTGCATGATCCTATCATTTTTAAAATTCTCTCCAAGATTCTGATATAAA…
comp73219_c0	comp73219_c0_seq1	1481	1282	-	-	706	750	5.36	750	706	9.99	8.41	0.29	0.29	0.66	0.77	no	-1.10446	-0.0466944	GGTGGGCATAACTACAATATAAAAGGTGTTTGTAGAAAGGGAAAAAAATCATTATTAAATATTGTACATTACAAAAGAAAGCAAGAAAACAAAATCACACAAAAGAATTCAGCATATTTCACAAGCATACTGTGAATTTTCACCCCAAGACACCAGACTTTGTGCACCTTGTACACTCACTGTGGCTGGGTCATACCCTTGCACGTTTTTATAGTTCATGGGCATGGTTGAACTAAAAAGAACTGAAATTGAAGGTAATGGTGGTGTTTGTGTGGAATTCTAAAGCTTGTGACATGGAGAGGCTGGCACAGACAGAATTGGAACAGGAAGAAGCAGACAGGTTTCTGGGGGAGTGGACAGAGTGAACAAACCCTGGCATCTGTCACAAGCAGATGAACC…
comp68005_c2	comp68005_c2_seq1	1481	1282	-	-	1330	1239	10.09	1239	1330	16.5	15.84	0.1	0.1	0.88	0.93	no	-1.24479	-0.0004096	CTCCCCCTAGAAACCAATGTGAATCACTGGAAATAAATAAAGGATAATAAAAATAAACAAAGCCAACCTTTATCTATATTTTTTCTTTTCTTTAAAATACAGCATACACAGACACACAGTGAATCTTCAATAACAAAACAGTTACTGCAAGAGCAACTACTTTTAACTTTACATATTAATCTTTTCACCCTTACATTCCAGTACAGGTGGGGGGTCTATATATAAAGGAGGATTCTGCAAGAGAGCAATATAAGGGAGCCTATATAGGATTGTACAACAGGGTGTTCTAGTGCTTTATTGGACAGGGATGGTTTAAGGCTCAAGCGTGTGTTTTTTGCCCAGCAGATGTGGGCATCCAACCTTTTTATATGCAGACTTTGTACAGATGTGTTATTAATA…
comp20708_c0	comp20708_c0_seq1	1479	1280	-	-	1066	1069	8.1	1069	1066	14.25	12.71	0.21	0.21	0.75	0.85	no	-1.15178	-0.108954	TGTCACTTTTATCTCTTTTATACTTGCAGTTTCTGTGGTCCAACCCACTGTGCTATTGAATGTGTATTTTTGTGTGAACACTTACTGACTTTCATGCTAGGCACTTTCAAAATCGCTCTTGCCAGATAAGGTGATGTCTCTAATCTACACCTAAAATACAAATATTTTCCTCTTCTTCTATGTATAATAACCAAATTCCAAATCTTAACATTTTTTCTTTATCTCTCTTTTTTTTTTTTTTGCACATGTCCGATAACATGAGACCTATATCCCAGGTAACAGCATACTAAGAACCCTTTTAAAGGCAGTAACCCCAAACACATTGGGATACAGTTGGACCACTGAGAGTTTAGGCATGTTTGGTTATGAGGTCAAGTGTTACTGAAGAGAGACTGCAAG…
comp73589_c0	comp73589_c0_seq1,comp73589_c0_seq2	1472	1270.46	-	-	370	354	2.83	354	370	4.75	4.45	0.14	0.14	0.83	0.9	no	-1.15887	-0.0004096	GTCAACATACTCATTTTACAGGAGCCATTTCCTTTTCTATAATCATGGAAGAGCACTAATCAATTGTTGATAACTGTCTGAAAGAAATATATGAGCCGCTTTTTGACAAAGCTCAGAGCTGTCTCATAGTTGCTCATGGGTATGGTGTGAGTCTATCTTTCTCTTGGTAAACTAGTGACTGAGAATAATAGTAAGTGGCAAACTAATGCTTATATTGTGGAAACAGATATATGTTGCTCGATTCCATTATACTTATATTTGCCTTCTTAACCTCATTTGCCCTAATTACCCAAGATATAGAATATACATTAAATATATATCTGAAAAAAAATTCAACCATACAAGGGATGAAGTTAATGTCTAAATCTTTCCTATCGACATATATCAATGTATAAGCTA…
comp64556_c2	comp64556_c2_seq1	1470	1271	-	-	1482	1399	11.34	1399	1482	18.79	17.8	0.12	0.12	0.85	0.92	no	-1.06712	-0.06144	CTTACAATAAATTTTATTATAAAGATAAAAATATCTGCAATATATTAACTTTGCAATACTGTCTCTGCCTTCATGACCATTTTTTGCATTGCTTCAAATTTACTGTGCAATAAATGGAAAGTACAATATACATACATGGATTATCCAGCATTTCTAAACAAATGGCTATAATTTTTCTATGTTCAATCTTTGGTAGTCCATAAGGCAAAGAACATAAACAATAAAATATATATTACTCTGATATACAATGAAACGTTACGACTGTCCAATTTCCAAGTTTAGACCCATACTCTTTTCTAGACATGATACAGAACATTTGATAAAATGGTTAACCAACCTCAGTAAACTTAGAATCTATGCCTTTCACCAAATTTTGACTTGGACAGGACTTAATGGAAA…
comp73681_c1	comp73681_c1_seq1,comp73681_c1_seq2	1463	1070.58	-	-	788	878	6.88	878	788	14.59	10.8	0.36	0.36	0.58	0.71	no	-1.30494	-0.0004096	CCCCGTCGGGAATGGGTTAAATATAAATCATGATATATACCTAAATACACCTGTAAAACAGCTTTTTCAGATGCATATACTGCTTTTCTGACAAATAAGTACCTTTTTGTGTGTATATTACATATGAAAATTTGTTATGGTATCTGTATGGAAACAGACGTACTGTGGAGCCAGACACACACCATAACCAAAAGATGCTGACAATTTCATATATATATATACATGAAATCAATTATCTATGTTTATGATTGACAGCTGTGACAAAAAATATGGATCTCCTTACAAAAATAATGAGTTCCTTTCCCTACACTTGTTATACAATTTGATATTACACCATAAAACAGTCTTACTCCAATCTTTAATCATGAACTCTGCTGTGACACGCAACCTAATTTGTAT…
comp68716_c0	comp68716_c0_seq1	1458	1259	-	-	343	345	2.65	345	343	4.68	4.16	0.21	0.21	0.75	0.84	no	-1.26745	-0.069632	AGGAGGTTTGAGGATGAGGGAGGGAGGAATGTCAGAAAATTATACAAACATGGATAATCTAGCTATTATGTATGTTTTTCTGCTTATCCTTGAGGTATTGGCTTATGCTGCTCTCTGATTATGGCATGAACAATGTACCCTCAAATTGCATATTTACACTGAATCATAAGCATTAATCATAACTTCAACTGAGGTCCGAATTAACATTTTGGTTGGTGTTATCAAAGTCATCCATTAACAAAATTCTGGTAACAAAGGGTAATATTCACTATAAATTCATGTTTAAATGTTTATGGCCTAGGTATAAAAGGGGCTATTCTTTATTTAGAAAGACCATGGCAAACAACGAAAGGATAATAATGAGAACTTAATATGTAAAAAAAAAAAGTATTAACTATC…
comp70515_c0	comp70515_c0_seq1,comp70515_c0_seq2	1457	1248.26	-	-	565	556	4.44	556	565	7.54	6.96	0.18	0.18	0.78	0.87	no	-1.27028	-0.04096	GTGTGTGTGTGTGTGTGTGTGTTGCTTTCAGGGGCGACCAACCCTTGCCTTGTATGGGTGTAAAGATTGTTAGGAGAATTGAGAGAACTCGGGGCCTGACTATAGCAGCCACTAAAAGTTCAGTAGCCACACATGCCCGACGACAGTGTGCTCGTTGACCTTACATATGTATGACAAGGCCTATTTCAGTGTCCAAGCTTGTCGGTATTGGTCTGAGGAAGTGTGTATATTCATACTCTTACAAAAAGTGCGGAGTTTGACTCGTGTTTTAACGCATTATGAGAGCCCTGACCCATGTGCCTCAGGAGAGACATTCATACCATGACTTCCTAGATTAATAGAGAACAGTACAAACAAAGTGCATATGGAAGAGAGAATGACTTTTGTCTGCTTTGAGAA…
comp68944_c0	comp68944_c0_seq1,comp68944_c0_seq2	1457	953.97	-	-	461	444	6.9	444	461	6.02	10.83	0.15	0.15	0.82	0.9	no	-1.14666	-0.0004096	GTACAATTTGTCTGTATGTTATATTTTCTATACAGATTCTAGAACACATGCTATCCTTAAGCAGCATTTGTTTAACAGCTCTATTTCTACTATCATTATTGTAGCAAAACAGAAGTCAATATACAAATGTGGCCATCAAAAAATCTATAAACCTCAATTCATATATAAAAGTAACTCTATGATCACACACACCCTCCCTCCTGCCAATAATAGCAAGGTGTATTGACAAAGTGGACCAAGTCATGTGTGTCTCCTTAAACACAAGAGGGTACAGGGCAGTGTGAAGCTTTTATTGTTTTACACTAAGGATAACAAATTGGCTGTGAAATTACAAATCTTATTCTATCATTATTTTGTCTTTTATACTCTTACTTGACTCTGGTTTTATTATTCCATTAC…
comp70261_c0	comp70261_c0_seq1	1454	1255	-	-	623	819	4.83	819	623	11.14	7.58	0.6	0.6	0.36	0.49	no	-1.2599	-0.065536	TGAAAAAAAAAAAAAAAAAAAAGTTACTCAACCATGTGCACATCATTCAAGTTTATAATTTATAATTAAAAGTTAAAGAAAAGAGAATTAAGGAAATCAATGCATATAAGAATGATGAAAAAACATGAACTGATAAATAGTTTCTAAAGCAAAGGGGAAGGTATAACACCATTTACACATGAGATCACTGAGATGCAGCAAAACGTGTGACAAATATTATGCTACAAGAAAGTTTTTTTTATTATCATTATTTTTTTTTACATTACATGCTTTGTTGATATGCTTCACTTAGTATAGTGGCATACACACTATGATGGTCTAAAATATTTCTATTTTCTTAGTATTTCTATCGGTTCTGTTTCAGTTTGTCAATTACACTATAGTGCAAAATTAATGATT…
comp66392_c0	comp66392_c0_seq1	1454	1255	-	-	953	1107	7.39	1107	953	15.06	11.59	0.42	0.42	0.52	0.65	no	-1.22874	-0.0004096	GTGTGTGTTTGTGTTTGTGTTTTTCTGTGTGTTTGTGTGTGTGTGTGTTCGTGATTGTGTATGTGTGTGTGGGAGTGGAGTTGGGAGAGGGAGTGGGAGAGGGAGAGGGAGAGGGAGTGGGTATGAGTGTGACTAAATGATAGAGCATGTGTATTTCTGCATCCAAGTGTGAACATGTGAATGTAATACATGGGCAAGGCTAAAGGTGATTTTGACAAGATTAAACTGCGTCAGAGGTGGAATGTCTCTGTAAAAGGGAACAATGAAATGGGAATAGATATGAAATAGCAGTACCATGAAAAACAATACATTTCATAACTAGATATTGCCTTTTTTTTTTTAATTCCATTTCTTTATAAGAGGGAGGGCATATGTGACTTGTTGCACTTTTGCAACTTG…
comp68498_c0	comp68498_c0_seq1	1454	1255	-	-	537	578	4.16	578	537	7.86	6.53	0.31	0.31	0.64	0.76	no	-1.06346	-0.0004096	CTGGAAACTCAAATATATTCCCATCCTCTATGGGTCTAAATGCAAAATTCACTGAAGAAATTTATTTTTGATACTAGTGTATAAAAAAGAATTTGTATCATTATATCCTCTTTGTTCCACACCTTTGTTTATCACAAACAAAATGTAAAGTAAAATTCCATTCTAAACAGGAATCAATAGCTTTGAAATCTTTAGTCCATAAAAAGTATCAACTTTGAATATTTTGCTGGAAATTTAAAATGTTTGAACAACTACTCAACAGGGAGGCTAAAGATGCTATGATTTGCCCGTGACAAAGCAACAACATAGATTAAACACACAGTACACGCCATGAAAGTACATTGTGTAACATCACTTTCATATGAATTCATAATATCACGAATTGCATTAAAATCCATG…
comp75887_c0	comp75887_c0_seq1	1454	1255	-	-	5248	5264	40.68	5264	5248	71.59	63.83	0.21	0.21	0.75	0.84	no	-1.32102	-0.0004096	ATGTGAATGTGAATGTGAATGTGTGTGCTTGTGTGTGTGTATGCGGTAAGGTTTATGGCATTTCTTAAAAACCTTTTTGTTCAGATTATAAGACAAAATTGGAAGCAATTCATTCTTTATTGAAACATTACCAAAATAAAATATGGTATAGCTTTTCCATTAATACAGCTTCAAACAGAGACTTTACTTAAGTATCTACAATAGGACAATCAAGGAAGCAAAAAACAAAAACAAAAAAAAAGGGTCGTAAACAAAAAGAATATTTACAAATATCAGATCTACTCTTCAAAAGAGTATTTTGAATAACAGGCATGGAAATAAAACAATAATAAATACTCTTCGAAAAGATATTATCAGGATCTGTAATATCTAGAGTGTAATAATGTTATGTGTGAATGC…
comp72914_c1	comp72914_c1_seq1	1454	1255	-	-	4598	4120	35.64	4120	4598	56.03	55.92	0.05	0.05	0.94	0.97	no	-1.27739	-0.0004096	CTTATACTTTTGTTTACTTTCATACAAATAACTTTATGGAGTGAATAGTAAGGCATAGATTAAAGAAGGCGTCTTTTATTTAGTTTATTTAAGACCAAATCAACTGGTATGCAGAAAATAATAATAGTATGTGAACAGTTGAACATAATGACAGATTTGGCAATGATACAAAAGAAATACAAAATGCCAAAAATAATTTTAAAATGTGTAATATATATTATAATGAAAATCAACATATAGCAAGTGACATAAATCTTATTATTTTGTTAACACTTGCCTATAGTCAGTGATTAATTTACATAAAAAATAAAATAATGATTATTCTTTCCATGGACTATACAGAGTCTTCTAAGAAATGGTTCAATGTTCAAGTATTATATTTTCTGGTCTAAATATTCA…
comp72015_c0	comp72015_c0_seq1,comp72015_c0_seq2	1446	1247	ATP1A2	sodium/potassium-transporting ATPase subunit alpha-like protein, partial [Corbicula fluminea]	503	619	3.92	619	503	8.47	6.16	0.51	0.51	0.45	0.58	no	-1.22488	-0.0004096	GGTCAGTACTTATTTTTGCAATTCTTATCATTTTACTTTTTCCTTAACCTTCAGTATCAAATTAATGTTCTGGATCTTCTTTTACACAGACACAGAGGTAAAAGTAGTGTACTCTGTGTAAAAGTGCTGCATCTGGATGTGCTAAAAGGCAACAAAATTAAAAGGAAAGGGGAAGATAATGGCCAATGCAGAAGGATCCTATATTTATACATGTCTGATTTTATGCAATCTAAGACTCTTGGTCGATTTGAGTCTCACTCAGCTTCAAAGAAAATCAAGAAAATAAAAAATTGATAAAAAGCAATGGGGTGGTGACTTGCAATGGTCAGGCATAAAATGAAAAATATCAAAATATAAAATTTACCGTAATTGTGCCTGTCTTGTGAACTCCAGACCATC…
comp64119_c0	comp64119_c0_seq1	1441	1242	-	-	1095	958	8.58	958	1095	13.17	13.46	0.01	0.01	0.99	1	no	-1.33233	-0.188416	GCTTCTTCATAAGTATACAAGATATTAATGAATCTCATATGAAAATAATAATGCACAGACTGACAGAATCAATAAGAAGTTAGCACTTTTGGTAACTGTACACCTTTCTAGAATATGGATGGAATTGGAACATTTAAATTACCTTGAAAAAAAATTCACAATAAATATGTTTAGGGGGGAGAGGTGTTAGTAAGCAAAGGAATTCTTACTGCAGAGGTACAAAACAAAAGCATGGTAACTATCAGTTAGCACAAATACTCTTATTAAATCTGCAAATGTTCACGGTATAAAAGAGGCAATTGAAAGTTTCATCTTTTTTTTTCCTGAAAAATAGACAGAGTTCATAAAAGGGCTTTGAGTTGTAGTCATCAAAAGTTACAAGTATGGAAGAGGTTGTGA…
comp76137_c3	comp76137_c3_seq1	1439	1240	-	-	444	494	3.48	494	444	6.8	5.47	0.36	0.36	0.59	0.71	no	-1.26554	-0.004096	CTCTCTCTCTCTCTCTCTCTCTGCAACTTTGCAAAATAACTCTTGCTCTCACATTGTCACAGTCTCAGTTCTTCTTGCGCGAGAGGAAAGAGTCGTTGCCAATTGCGTAACGTCACGTACTTTGTTTCCAAAGTTCCGCGAAACGTATAGGGAGGGGAATGGGAGAGGGGGAGGGGGAGGGGGCGAAGATTCCCCTTTGGTATATCTAGAAACTCGAGGGGAAAAATCTTATATACTACTTGAATAACTAGAAATGTGAATGAGAAAAGTAAGAGGGAAAGGATGATGAAGGAGGAAGGGGGGGGGGTAACATGACAGGAGATAATCACATCTTATGGAATATTCTGCATATGCACAACAGCAACGGTCGGCGGGTGAGTAAAGCCAAAAAAAAAGAAA…
comp76036_c0	comp76036_c0_seq1,comp76036_c0_seq2,comp76036_c0_seq3,comp76036_c0_seq4	1437	601.61	-	-	2625	3170	46.4	3170	2625	82.87	72.81	0.48	0.48	0.47	0.6	no	-1.15229	-0.0004096	TAATATGTATAAATGGGGAAGAACAAAAATTCAAAATACAGGTACTGAGCTCTAGGTAAAACTCTGTAGTTATTTTCATAAAATTACTGTAACTACACGTTAACGGCAGTAAGAGGCATGACAAAAATTACTGACTCTTCTGATACTTTCCATTTTACGATATCAAGGCACTATAATGTAAAATAACTCTTATGAATTCATCTACTTTCCTAATCAAATCAATAGTCCATAAGTACGAAAAATAAATATTACTAGTTACTACACTTCATTATTGCTTTGTCCCTACTATCACATTCAAATCAAACTTTATACTATAAAACTGCTATATACAGTATGAAATTCCAATAGCCAATCTTATTATAGATGATATTCCTCTCTGAGAGAAATGTTTATAGCTTA…
comp19414_c0	comp19414_c0_seq1	1436	1237	-	PREDICTED: O-acetyl-ADP-ribose deacetylase 1-like [Saccoglossus kowalevskii]	452	520	3.55	520	452	7.17	5.58	0.41	0.41	0.54	0.67	no	-1.27854	-0.264602	TCTCACTTCCAATTTTCCATCTTAGCAGATTATTCTTTTGAAAATTGTTTCCATTCCAAAGTTCACATCTAAATGGAACTTACTTTACTATAATTACAATATTCTGCTTGAGAAATCTTCTTGGCACCGGAGTAATATCAAAGATATATTTTTGTTGCTTCTTTTGTAAAAGCATGATGGCCCTTCAAGTTGAGTGATATCACAGTCACACCGCTTAATCCCAAAGCTGACAATCTCCTGCAAACATGGCTTCTTTGTTTTACCTTCAAGACACATTAAATCCTGTATAACAGAATCTGTCAGATGGGATTTAGACCGAATTACTGTGAATCATATTATAAAAGATGATAACACAAACTGTATATAAACTTTTTTTTATTTTTTACATTAATCCACTTG…
comp68288_c0	comp68288_c0_seq1	1436	1237	-	-	1866	1632	14.67	1632	1866	22.52	23.03	0.01	0.01	0.99	1	no	-1.10628	-0.08192	CTTGGGTACAGTGACTTTATATTCAAATTTATCAAAAGACAAATAATAATCACTTTCACTTTTATGAAAAACACTCTAATGACTTTTTTTACATCAATATTTAACAATGATTCAGCCCAAAAGTATAAAATGAGAGAAATATGCTTCTACTTGTGCATGTTATCTACCATCTAAAAAATCCTGCCTTTCTACACTACACAATTTTTGTAATTTTCATATGGAATTGTCTAGGCCCCTCATGAAAAAGTAGATCTTTCACAGAATATTGTACTGAAAGCATAAAATCCCAAATTATAGTCACAGAGGTTTAATGGGAAAAGGAGAGAACTTTTCTAATTTCCTGCCATAGTGTGTTCTTCTTTAACACACACACACAATGAAAAAGAAAGAAAGGAAGAA…
comp75455_c1	comp75455_c1_seq1	1432	1233	-	-	616	684	4.86	684	616	9.47	7.63	0.36	0.36	0.59	0.71	no	-1.37862	-0.0004096	TGGCAATAAAAACAATAGAAATATAACATACATATTATCATGTGTGCATGCATGTGTGTATGGATGTATGTACGTATGCACGTGTGTACGCGTGTACGTATGTATGTATGTGTGTGTGTATATATATATATTTACAAATCATATTTGCAATGTGTGCCGTGAAGCTTACATACAACACAAATGCCAAGCTATAAAAAAGCATCTTTGAATCATGCCATTACACGAGAAAATACAATCAATATGATACACAGGAAGACACAACATATAAACAGAAGAGTGGATGAATATTCTATGCCAGTGCCGCGTACACATTCCAGGTCGGAATTCATAATACCTGGAAATCTCACCTAACAAAAGTTCATAAATAAAAGGAACAATGTACATGACTGTGAACATGGA…
comp73572_c0	comp73572_c0_seq1,comp73572_c0_seq2	1426	1224.3	-	-	381	824	3.02	824	381	11.51	4.74	1.32	1.32	0.05	0.09	no	-1.10795	-0.090112	CCCTGGTCCTTCGCTCTTCCCAGGTCCGCACATAAAGATAACGTGTCCTGACAACTCGATCTTCTCTGTTTAGTTCTCTAAGAAATGCTTGCTATCTTAACATCTTCACAGCCTAGTGCCAATCAGATGCTCGTGAAGGAAAATTTGTCCAGCGGCACTGCTTAAACAAACATAAATAAAGAAAATAATCAGACTGTTGATTTGTTTAGAGTTGCATTGGGGGAGATCAAGGAACAAGAGATAGATAGATAGTAGTACAAATCTGCTTGAAAATCATATTTGTGGAAAAAATTAGGTGTCTGGAGTTGGAAAGCCTCATCAAGCATAAAAATTTGTGTGAGAAATTAATGATGATTCAATGAAATATAACAATAAGGCGACCTAATGATGGTAACTGGT…
comp73065_c0	comp73065_c0_seq1	1424	1225	-	-	676	604	5.37	604	676	8.42	8.42	0.04	0.04	0.95	0.98	no	-1.31035	-0.0016384	GGGGTATACAAAATGGAATAAACATACAAGAGTGTCGTGGTTTCTACCCATTGACCCAGAGTAAGGGTGGGATATTTTTGAACAAAGCAACAGTAGAGAGTAGCCAGACATGGTGGAGGCTCGACTCGTCATGTCATTTCCATTTGAAGACACTTAGTCATTAGCACAGAGTGGAAGACTATATCTATCCAGCATGATGAATGTAGATGTAATGGTGATTTAATCAAATCATAAGGATGGAAATCAGAGCTAAGCAAGTGTTCCATTTTGAGAAAGAAGTGTTCAGCTTGAACATAATTGGATAAAATAAGAACAGAATGATAACCATCAGTTGTATTTGACTATCCTTACTACCTATTTGTAATACTTCAATTTCAGTTCTACAGAAACGAAATCTAC…
comp75963_c0	comp75963_c0_seq1,comp75963_c0_seq2,comp75963_c0_seq3,comp75963_c0_seq4,comp75963_c0_seq5,comp75963_c0_seq6,comp75963_c0_seq7	1424	950.81	-	-	2891	2566	27.22	2566	2891	50.43	42.71	0.03	0.03	0.96	0.98	no	-1.08305	-0.004096	CCACCTATGCTGCTGACGAGTGACAAAGCTTTTTACATGACAATATTTTAAAGCATGTATCTTTCTACTTCTGCTACAGGCATGTTTTATGGGGAGTGATCACAGGCTACTTATTCCTTCAGCTGTGTAATTAGTGCATCATCCCATATAGTACTCTGTATCAGAGTACCACATTACACTATATAGACTTGTATATCATACCCTAACCAAGAAAATAGAAAACACCCAGAACCTTTTAACCCATTGGGGACAGGAGCAACATGATGGTGATGCCATGACCTTTTTTGGCCACATGCAAGGCGTGCAAGGTGTCACTGCTAGTTTGGCAGTTTTGCTGAGTGGCACCAGGAGTGAGGAGGAGTGTATACAGATGTAAATAATTTGAAGAATTCATCTCTT…
comp68645_c0	comp68645_c0_seq1	1421	1222	-	-	310	438	2.47	438	310	6.12	3.87	0.7	0.7	0.29	0.42	no	-1.14504	-0.028672	CCTCTACATCCCGTGCCAATTTTAAAATTGGCAGTAGTATAATATATGGGAATGATGTACTTTGCTTTATTCTTTCATTTTAATATATAATTTAAAGATTTATTAGCAATGCTAATTCTCTCTTAGAGTATTATACTGACTCATACAAATTCAACAACTTATTGTGGTTTAACTTAAATGGTCATAAAAAAGCACAAAATATTCTATTTGAATTCCTATAGAAAGATAAAATGAGGAATTTTGGATTAAATTTCAAAATAAATAATTTGAATTGAAAAATTAATACAAGGGGTTCCATACGAAAACAATCTTCTGTGCTTAACACCTACAAGAGCATATGGCCTAGAATTTCACTTTCCAGAATAACACTGCAGTGGTTGGTGTACCTTTATCAATTTA…
comp75395_c0	comp75395_c0_seq1	1420	1221	-	-	290	608	2.31	608	290	8.5	3.63	1.27	1.27	0.06	0.1	no	-1.06237	-0.0536576	TTGGGTTAATTTAATTAGCATCAGTGAAATTCCTGTAGCAACAACTCCAACAACAGCTCTGAGTCCATGCTAGATTACATGTCTCAAAAATAATATGAGTTACATTCAGACAAGCTGCTGTCTGTGATTGAAGCTCAAGTGAGGGAATGGAAGGCTCCTGGTCAACCTGGGTATGTTACACAATGGATAGTGCAAGTTGTCCTGGAAGGCAAATTTGTACCCTTGGCCATTTACTTTCACTTCATCACCACTAAGTCATGGAAAGGCTAGTCCAGGAGCCTAACTGGTAAATAACCTTCTATTCACCATCTTTTATCAGCACCATCTTAAGTATATTCTACATTGTATGTATTTTCTTCTCTTTAGGCAATACCACCTGTGATCAGTGGTCCATTCTTT…
comp71760_c0	comp71760_c0_seq1	1418	1219	-	-	567	502	4.52	502	567	7.03	7.1	0.03	0.03	0.97	0.99	no	-1.2199	-0.0004096	TGCTGTAAGAAAATCTATTTAGCTCATGCAGGTTTCATCCTGACAATTGTACACAATATTTGGGAAAACACAAAAATCACCTAGAGAATTTCAACTATCATATAATATTGCTTTTGTACCTGGATGAAATAAAAATAACCCAGCCTTCAATATTAACTAAAAAAGGAAAAAGAAATACTGCAGACATGTATATCACCTGAAAGGAAAGTATCCAACATACTTTTAAGAGTTCTGCTGACCTGAAAAAAACAACAACAGAAGAAAAACATTTAAACTTTTCTCTAATTTATGTTATCTAGATGTGTTGTATTGTGTTATTCATTTGTTAACTTAATTTTATTCATTTATAATGTGGATATCTGCTGTTACCAATGGTTGAACCTGTAGAAGGGAATAAAT…
comp62179_c0	comp62179_c0_seq1,comp62179_c0_seq2,comp62179_c0_seq3	1417	346.78	-	-	251	563	9.26	563	251	22.36	14.52	1.37	1.37	0.04	0.08	no	-1.31756	-0.098304	AACCATTTCAAATGTGTGCATTCTGAGTCTATGACCACCACGTGAATCTACGGCAAGGTAATCATCTTAATCTATTGAACACACTTTGTGTTAGAATTTTTTTTTCATGTTCCTTATAGACAACAGAACCAGAAGAACAATAATGGATGATATATTATTGTATAAAAATTACAAAAAGTCATCCCCGAGTCCTTTTTTCTGAACAAAGTTTTGCAAGAAGTATGTGTATTTAAATTTTGATTTTTGACTGGTTCATTAGCTCTGCGATGTACTTCATAAGTGGGATAAAAATTTTCCTGCCACGAATACTAAAAAATTCCTCAACACACTTTAAGATGAGTTATAACTTCTATTCACATTAATTCAACATACCCTCAGAAAGGATTAATGCTTACCTCC…
comp39917_c0	comp39917_c0_seq1	1417	1218	-	-	256	397	2.04	397	256	5.56	3.21	0.84	0.84	0.21	0.31	no	-1.30681	-0.045056	GTGGCATTTACATGACAAAATGTGGTTGAGAGTAATTTGTCCTGATTTTTACAACTTCATCACATACCTTCTCTTCGGGACACCACTGCTTTCCATAAACACTTTCCAATAAAAAAAATTAAATATCTCCAACATTACAAACACAATACTAACTCCCCATTCAGTCACTTTTGTATATAGTTTATTATCAAATGTGTAATAAAAGAAGAAAAAAAAAGTTCAAGCCTTCAAGATAATCAGAATATAGCAGGATCAACACACTTAAATATATTCAAAACTATTCAAACACTGCTCACAAACTCGTTTTGTGGGATATAAATGGAGCTGGATGACCATGGATAAAATGTACATCTAATGATATGGCATTCACCAGAAACTAAAGAAAACAAAAATCAGTAA…
comp74185_c0	comp74185_c0_seq1	1416	1217	-	-	681	629	5.44	629	681	8.82	8.54	0.09	0.09	0.89	0.94	no	-1.23503	-0.0274432	GCTTTGAAAAGAAGAATAAAAACATGTCAATGGCATGCCGCACTTCTTAACCAACCAGCGCTCGCATCCCCTCCCGCAGACACTCCGTAATCACTGGCGATAAATTCAGAGGAATCTTCGATGTGCGTCGCGACAGCCTCAGTTCTTCAGCTCTGTTGTATTTCTCTCCCGATGAAGACAATCCTTGCCAGTAAGCATTTGACGCATAGAAAACGGGAACCATAGATTTATGAGAACCTGAATACTAATCTCTGTAAGTCTGGCTTCGGCGTTTCGAAGAGTCACTTCACATCCGCCTTCTATGAGTCACGAACACTCGATCGCAAGGAAGTGAGAAAATATAGAGTCAGTGAAGAGGGAAGGCCTGGGAACTGATATGATCCGCACCAGGAGACCGGA…
comp70518_c0	comp70518_c0_seq1	1415	1216	-	-	1458	1329	11.66	1329	1458	18.65	18.3	0.07	0.07	0.91	0.96	no	-1.38183	-0.0004096	TGGTGGCATTTTTTTTTTTTTTAAACAGTTCTTGTAATGACATGTTTCTCTCTAGCATATGGGTGTTTTTACCATAACATACAATTCTCTCTTTCTCTTTGTTTTCCTAAGAAAATACTGTGCATTCTAGGAGGGAAATAAAAATCACCAGTAAATCACAGAGATTTTATGATACTGAAAGACGTCAGAATAGAACACACTGACTACACTGATTTATAAAAAATTGACAGTAATAGAATATTATGTCAGACTGTTTAGGCTCAGTTGGTATTTTGATGCAAATGAGAGCAAGTAACATCAAAATATGTAATGTATTGAACTTTTCTAATAACATAATACTTAAATTACAATTTTACTTTTAAATATTTTTTGTCACTACTATATTACTAGGTAAGCACG…
comp67648_c0	comp67648_c0_seq1	1414	1215	-	-	685	639	5.48	639	685	8.98	8.61	0.11	0.11	0.88	0.93	no	-1.19194	-0.0262144	GGATTCACTAAGATTGCGTCGCGCTTGTCAAGTCAGGACGTCGTCTTGACTGTCATGCGGTCCTTTGTCAAGGGTCTGAGGATATGAGGGTGTCAGAGGTATAAGGATGTAAGGACACCGGGACGTGCGGTGTCCAAACAGGATTCCAGTGCGAATGTCGACCGTGTTACGTCACTAACGAAGCTTGGGATGAAAGGCGTGTCATGCGTCGGGTTCAGTGCCATATGACACGAAGACTTGCCTGTCCTCTTGCACGTTATATAAAGTAGAGCGCACAATATAAGAGGCAGAAAAATGATCGATAGAACATGGAATAGAATGAGAGTTTCTACACCTATAGAGAAGCGGGGGTGGGGGGGAGCCATATGGCCCCCGCATACCCCTCAACACGCACTCTGG…
comp65550_c0	comp65550_c0_seq1	1413	1214	-	-	2104	2971	16.86	2971	2104	41.77	26.45	0.7	0.7	0.28	0.41	no	-1.1528	-0.094208	CTGCACACACACACACACATATATTTTTTTTTTAATGATACCAAAACAAAAAAAGATTTTAGAAAATGTAATAAATATGAAAACAAGAAAGAAAATTCTCTTGGTCCAGGCAGCTTCTAAAAGAGACCAAATTGAAGGCACAAGGAAAGCTGTTTCAAGTTGCTATTGGCATTCTTGCTTTCCATATCACTTCACTTCCCATCATACGCTCTGCACTGCCACACCAAGTCCAGGTTGCAAAGACCATCATGCACAGTCAATATCTTTCACATGCACCACTTATTCTGTGCAAGCTACATAATCTTTCAGATTGATCTAGTTATCTCTACTACAGCTGAAAAACACATGTAAGTGCAAAAGATAACCAAACCTAGCATGTACGATACCCTGGAATTGAAT…
comp48688_c0	comp48688_c0_seq1	1413	1214	-	-	280	318	2.24	318	280	4.47	3.52	0.39	0.39	0.56	0.69	no	-1.10913	-0.0045056	GTCTCCACTGCTTAGAACAGACAGCTTATTTTTTTTCTCTCTCTTCCGTAATCACTAAGTAATTCCAATGTGTACCTCTAACAAACTGACTATAATCTCTTGACTACAATGGACTAGTACCATACTCAGTTTATAAACTCTTATAATTTACAATGCATCAATACATATTCTTCTCAAAGATATTGTGTAAGGAGTTTGGAATTTTTGGAATAAATGACTTTTTCACCCTAAATTTTAGAGCTCTATATAAAGAGTGACTCTTTACGAGTTTCTTAAGTCGCTTTGTGCTTTTGCGAGTCCAGATTGGTTAAGTACAATGATTGCGCACGCTTTCCTTTCCTTTGTTTAAGTATTCCACAATACCTCTAAATTTAGAGATGTGCACACTGAAGTTCGAGA…
comp74780_c0	comp74780_c0_seq1	1413	1214	-	-	594.62	627	4.76	627	594.62	8.82	7.48	0.28	0.28	0.67	0.79	no	-1.12481	-0.0004096	ATAATAATAATAATAAAATAAATAAAACACGTATAAAACAACCATGAATAAAAAAGATAAGCCGTTTCTTTGGCCCTTTTTTGGCATTTTCTTCTTGCTAATTTTGACAGCAAATACATTCATTTGGTAAACTAATAGTTTATCAAACTTGTCATGAATATTCATCATATCATGCCATGATATATAGATGTGCACAAACTGAAAATCAATATGTAAAATATGTAAAGGAGATATGTCAGTTTGTCCAATTAACGACATATATATTTTCAGTAAATGCAAATGATCTAATTTGATTTCAGGGCACCTGGGCTCATGAATAACCTCACCATATCTCCAAGTGTCTAATAACATTAGTGTTGGGTATAGTATAAAATATGGGTGCAATTGAGAAGTTTGCTT…
comp72977_c3	comp72977_c3_seq1,comp72977_c3_seq2,comp72977_c3_seq3,comp72977_c3_seq4,comp72977_c3_seq5,comp72977_c3_seq6,comp72977_c3_seq7,comp72977_c3_seq8,comp72977_c3_seq9	1413	676.17	-	-	2440	2131	30.18	2131	2440	64.28	47.35	0.01	0.01	0.99	1	no	-1.23475	-0.0004096	TGTGTCAGTAATATTTTTTTGGTTGATTATAGAATTCTGAAGTTCAGGGTAGAAAAACAAGTTCTGTGAAATAAAATATTTTTTTTTATAAAAATGAAATTTTTGTTTCAAAAACAATTTCTGGCTAAATGTAATACAGTAAGAATATATGATCTTGTCTTAATTGTGAACAGATGTGTAAGAACAAAACAAATACTTTGCACACTAGAAAAATTGGAATATACTCAAGATACATATTCAGTAAAAAAAAAAAGAATTTTTTTTCTACATCTCCATGACTGCTTCTTTTAAGTAAACAACAAAAATTCCAAGCGCACATCACTGCTGAGGGAGTTCCACCCAAAATTTTCACTTATGCTTATATGTTAAGCACTAAATTATTGAAAAAAATAGCAAATA…
comp62186_c1	comp62186_c1_seq1,comp62186_c1_seq2	1412	1031.1	-	-	234	328	2.09	328	234	5.77	3.27	0.69	0.69	0.3	0.43	no	-1.24406	-0.0004096	CACATCAAGCTTTGTTCATATTTATATCCAGTAATATTATATCAAAGATTGTTTACACATTCAGAGTAGCAACTTTTGCAAACTGGAAGTTAGTGCTAAATAGCTGCAAAAACACTTAATAATTCAATTAGTACATCCTCATCAGTTTCAATTGAAAAGATAAACAACTGCACAAGGAAGGCTGAGTATCTAAGAGTAACAACAATCAATCACTAACAGCAATAAATTTTAAAAAGAAATGATTTGCCAACATGAAAAAGAACCTGTGCTTGAACTGGGTATATCCATAATAGTGACCAGTGTCTATACACATAGATATTTGAGCAACATCAAGTACCCTAGAGTGCCAGGGAAGTAGGATCCTGCACAAGTCATGAATAAGACTTTGAATGTTAACAA…
comp66330_c0	comp66330_c0_seq1	1411	1212	-	-	362	502	2.91	502	362	7.07	4.56	0.68	0.68	0.31	0.43	no	-1.10442	-0.114688	CTTTTTTAATAGAGATATAGAACAGATCTTTCACCCTCTGACAAGGGATTACACACAGGTTAAAGTGAACATAGGCAAACACTCAAAAGGTACAGATTCCAGTTTTGTACAGTAACATAAAGATACACAAAACATTCAAAATAAAAATATTGGTTAAGGCCCTTATTTCTTCATCTGTTAAGAAAATAAATGCTAAATAACAATACTGTGTTAATTAAAGCAATAAAGAGGTAGCTTTTGGAAAAATTCTATTGAATATAAATCTGAACATATTTTGTTTATTCTGCATGAAGCAAATAGTTTGTTAGCTAATATTAAATAATTGTTATAAGACACTTTAACACTATGAGGCACTAAAATGCATATTTGGTAAGTACATACAGTATGTTATTTATCACT…
comp68633_c0	comp68633_c0_seq1,comp68633_c0_seq2,comp68633_c0_seq3	1410	924.38	-	-	383	470	3.4	470	383	10.65	5.34	0.5	0.5	0.45	0.59	no	-1.29976	-0.04096	GTGCCCTCAGAAAAATGGTGCACTCAAGACTTTGAACTGCGATGAGTAAAGTCCATAGGTTTTAACTGCTCTGGTTTTCCCAGTCTTCCTCACATATTCAAGATCTATATTCTTCACTCAACTTCCCCCTCCTCCCCCACAATGCCCAATATTATTGGGATGGATGAAAAAGGGCACAACTTTAACCTGAAAAAGCAGGTTTTTCTTTGAAGAAATGGGTGGGAGAGGCATAGTTACATCAAATAATGGCCCATCAAATCTATAATAGCTGCTGTGATCTGGCCATTTACAGTGACATTCAACTATATAGACTGTAAAGAGTATATAGAAACAAAAAAAGATAAGGCTGTAATTTGGCTGTCTTTTGGAATAATAGTTTTCCTTCCTATATTCATTATT…
comp63013_c0	comp63013_c0_seq1,comp63013_c0_seq2,comp63013_c0_seq3	1410	1047.98	-	-	12573	14630	114.84	14630	12573	242.2	180.21	0.43	0.43	0.52	0.65	no	-1.06019	-0.0004096	AATAAAAAAAAAAATAATAATAATAAATAAATAAATGTCTACCTGCCTGAAAATATGGATCTTTCTTTGGTCTATTTCAAGCACGTTTCCTTCTTCGAAAAGGCACTTCAGAAGGGTTATACATCATGTGTAACCATGTCCACTGCTTTAATTATTATTATTATTATTTTTTTTTTTTTTACTTTTTGAATCTGCATCAAGCAAAACAACTTTTAATACCTCTCCAAAATGTATCCAAATTTCATTTTTGTTTTTGCTTTTCACACATCACCTATTTAACAACAATTTACTCTCACCATGAAGCTGCAACATTATCTTTTTTCTCTATCAATTATCATTTTTTATTTGTAAAACTGGTCTCATTTACCTACCACTGAAAAATTGTAAGCCTTACATTAC…
comp72327_c0	comp72327_c0_seq1	1409	1210	-	-	401	510	3.22	510	401	7.19	5.06	0.55	0.55	0.4	0.54	no	-1.26808	-0.077824	TAGAGCTTACCTATACCATACCCATTATTATAATGAATTTCGATATTAGTTAAAGCTAGCCTAATATAATAATGATACTAACAGTAATTAGATCCATCACCCTTATCTTAAACCATCTCAAATGTAAACAAGTGTGAGCTTCCCAGGAAGGTCACAGATGGCACAGCATACTCCTAATAGTGTCAAGTTAAATATCCCCTTATTATATATAATACATTTATTATAACTCATGTTTTAAGTAGCTCTATATATTCTTTAAATTTCTCACCTTTCTGCTTAAGAAATTCTATAAGATCATGTTATACATGTGTTGAATCTCACTCATCTAACGTAAATTTACCATATTTTCTCATAAATACGCCCATCATGGATACAAGGACTACCTGAACTTTGAAGGAA…
comp75512_c2	comp75512_c2_seq1	1408	1209	-	-	1278	1456	10.28	1456	1278	20.55	16.14	0.39	0.39	0.55	0.68	no	-1.32331	-0.217088	AAAAAAAAAAAAAAAAAAAATTCCACACAATAAAGCCATAAAGTCACTAAATTCCTCGAATAACAGATACTGACGAGTTACAAATAGGATAGCAAACCATCCACTCTCATTTTGTTTTCAGCTTCTTTCATTAAGCTTGATTCAAAACTCTTCACGTGCAGCTCATACAACTTTTCTCTGCCCAATCATCTGTAGGCCACCGATACAATAAAGACAGAAAGATGAACTTCTATCAATGCTTCTTTCAACTGAGCAGGATCTGTCTGTGTGGTCACTTGAGGTGGTAAGGATTCTCACCGACCTTAGCACCTGAGAAACGGACTTTACCAATTACAGCTACCATGAGACATTCTTTGATACACAAACACTTCCTATCAAAGAGTCAGGATTTACTAAGCT…
comp72591_c0	comp72591_c0_seq1	1407	1208	-	-	653	571	5.26	571	653	8.07	8.25	0.01	0.01	0.99	1	no	-1.01858	-0.0004096	CTTCCCATTATATTCATAAATATTTACAATAATCAAACATGTAATCATAAAATTTCATAAAATTTCCATACATCCATATAAAAGTGTCTATTTTTACCTTTTTCATCACAGTTTCACGTGCTTGTTTGCTTCCACTCTCACAGATGGCCACTGTAACTAGCGCATCAAAAAGTGACCTCTAACTCCAGGTTTCATATACATCCTATTCAGAATTTAAAGTCAGAATTTCCCTTTCATTTCAAATCTGGATTCTGTAATATGAATGACAATTACAAGCCCAAACTTTCTTTAAATTACTGAAAACTGATGTCTTTCACTTCTTCTCTGAGCATTATTGAAATATTCCACAGAGTGTAATGTGCTACCAAGCCAGAGAACCAGAATTAGAGATTACCTCTA…
comp59773_c0	comp59773_c0_seq1	1405	1206	-	-	2917	2852	23.53	2852	2917	40.36	36.92	0.17	0.17	0.79	0.88	no	-1.28788	-0.0004096	CTTATATACATTTTACTTCAATACTGAATAATCATGCTGTACATTGTCTTTTTTCTCTGGTAAAACTATAACAGGTAATGCAATGGCTATTAAAAATTAGTGTAATCGAGGCACATTTTCCTCACATAGTAAACACAATCGTAGAAAATTGCCATCACGGAATGTCTTAAAATTTTAAATAGATGGAAATCACTCCCATGCGCTTAAGTCACTGGAAGGCGTTAGTGTATTGCTAGAGGCGCTTCGTTACAGCTAACACTTTTTCTGTACTTCAAAAATAGCTCCAACCGTGTGTGTACTGACCTTCATTCTTATATTTGAAAATAGAAACGCTTGGAAGATAAAAACAAAAGACTGCCATTATCTCCTCACGTTCGGCCGATTTCATAATCATCTGAT…
comp73924_c0	comp73924_c0_seq1,comp73924_c0_seq2,comp73924_c0_seq3	1402	498.5	-	-	458	421	12.83	421	458	11.06	20.13	0.08	0.08	0.9	0.95	no	-1.16117	-0.0004096	ATCCGCCAGTCATACTAACAATTTGAAGCAACGTCATCAGCGAGTTATTTATCGTATACAGTTAGATATTCACCTCGAAGTAGGCATGAATAAGGAGATGAGAATAATAAAGATTTGAAAAGTAAATTCAAAGTTTCTTTAATCTTAGAAAATGTAATTAGCATCTCTGTTGTGCCCCATAGTAGAAATGAACAAAATATGATTATAAGATTATCATGAATTAAACATTTCAAAAGAAGGCTTAACAAACTTTCAAAACTCTAACCAAAGCGCTTCCGACAAATTTCATTGTGAAAAAGGGTGGTTCTCATTTCCGTTTCAGTGCTACGGACATTTTTCTCCACACTGTGAAAAAGTAAAAACCTTTATAAGCAGCACCAGGCTACACATCCTGCTCTC…
comp73753_c6	comp73753_c6_seq1,comp73753_c6_seq10,comp73753_c6_seq11,comp73753_c6_seq12,comp73753_c6_seq13,comp73753_c6_seq14,comp73753_c6_seq15,comp73753_c6_seq16,comp73753_c6_seq2,comp73753_c6_seq3,comp73753_c6_seq4,comp73753_c6_seq5,comp73753_c6_seq6,comp73753_c6_seq7,comp73753_c6_seq8,comp73753_c6_seq9	1401	523.49	-	-	5566.94	5402.25	96.67	5402.25	5566.94	189.41	151.69	0.16	0.16	0.8	0.88	no	-1.24813	-0.016384	CCAGGCAGAGAAAACCCTTACCTGTTAAAAGGAAATTACATTTATAAACAACTGAAAAATAAATGTTTAAGCAATAATTCAACTGCAATAGTTTAACCCTTCCAAGACAGGCCACATCTTAAAACGTTCAGAATGGGCAGAGCATCTTAGGATGTGTGTTTTTTGTTATTAGACTTATGGATGAAATGTGAGGCTATAAACTACATATTACCAAAGTGATTCCCAATATAATTTTGCATAATAGGTTATCATAACTGAAGAAACAAATACCATGTAATTTCAACAAAGAGAAAAAATACAGTGAAAAAGTGATCTGACCTCTTGAAAATACCTATTGTAGAGGGGTTCAGATTTGACACAATGCAAATAAAAATGAAAAACAACAATTCTCTAGAACTT…
comp74464_c0	comp74464_c0_seq1,comp74464_c0_seq2,comp74464_c0_seq3,comp74464_c0_seq4,comp74464_c0_seq5,comp74464_c0_seq6	1398	269.27	-	-	1453.48	1740	51	1740	1453.48	113.65	80.02	0.47	0.47	0.48	0.61	no	-1.17648	-0.0004096	TCTAAGAAATTATGTAAAATGATTGGGCTGGGCCGACTCGTGCATATAGCCCGGGTGAAGTGACGTCTTCGCAAATCTGTCTGAACTGAACTGTAAAATTGTTATATTTGAGAACAATCTAGCGACCTATTGCTGACGTTTCAGCACATCACAATTGCCCCTCCCAGAACTAGGCGAGAAAATGCACGTCTCTGGACATCACCCAGGTCTGAGGATATTTTTTGACTCATGATAGGACGTCAACCGGCGCTAATGGGTTAAAAGTAATGCCAGAAAATTCCATTACATAAAAAGTGAAACAATGTCAACCTATCCCTTCTTACAAAAGGATATTAACAATATCAATATAATAAAAATCCTCTTTGTAAAATTCTAAGCTGTGACAGGATTACACAGGAC…
comp71866_c0	comp71866_c0_seq1	1397	1198	-	-	2877	2743	23.36	2743	2877	39.08	36.66	0.14	0.14	0.83	0.9	no	-1.27221	-0.0004096	AGAAAAAAAAAAAAAAAAGGGACCATGATTAAAAAAAAACATATCACCACAATGCAATAATTAGAAATGAGACAGTTATATTAAAACACCACAAATATAAATATAGTACAAGTTACAGCGCACTGTGTATATACCACTCACTCATCTCCAACCCCTGACTTCTCCCTCACTCTCCTCCCATATCATCTCTTTAAAAAAAGAACAACAACAAAAAGACATATATTAACCTACATAAAGGCACAATCTCAGCTTACCTCAAAGGTCCCGCAAACTGGGTGTTACATCCGCTTTTGTTCTGCCTAGTGTAACGTTACAGTTGGTCCAATAAACAAAGGTTTTGGTCATTGGCGTAATACTGTGTTTAAAAATCAAAAGAGGACTTCTACTGACTAAAAGCTT…
comp65732_c0	comp65732_c0_seq1,comp65732_c0_seq2	1396	1192.85	-	-	499	574	4.08	574	499	8.18	6.41	0.41	0.41	0.54	0.67	no	-1.24778	-0.0004096	CTCCCAGCCCCTTTTCCCCAAACAACAGCTGTTTGTAAGCTAATAAAGGGCCTGTATCCCCCCTCCCAATAAGCATCTTTAAATGTGCCCCTAGTTATAATGCTTAGTGTTGGATCCTGGAACAGGGTGCAAACATTATCAAAAATTAAAAACAAACAAACAAAGAATGGGGGATTGGATATCACACCCACAACCATCTAAAAAAAAGAAAAAATCAGCTACAAAAAGGGCTAGTTTTCTCCTTTTCAAAAATATTTACTTTTACAAAAGAGCTTTGTCAGAGATGCGAAAAAAGATAAGCTACCCATTTTGACATTCATATCTCTTGTATTAGATTTTGTAAACATTTATCTATACACTAACATTTTTCTTAGGTGCTTAAATTGTTGTCCTTTTCTC…
comp22631_c0	comp22631_c0_seq1	1393	1194	-	-	325	333	2.65	333	325	4.76	4.15	0.24	0.24	0.72	0.82	no	-1.40913	-0.0004096	CCAAAACTTTATTCATATTATCCTCATTGTGATTATTGTAGTTTTCATCAACAATAGGTCATCACGAACATAATATTAAATGATCTTATCAATATCATGATCGTTATTATTTAATTTCACATAACTAACTAGAAACATAAGTCATATAGCTACTTGCATCCGTAGTATTAACCATCAATATCATTGTTATTGCAAAAATGAACAGTTATCATTCTAATTCTAGTAAGATATGATCATAGTTATTATCATTAAAGTTAAACGCTATACATTTAATCATAATTGGTTATAGCAATAATCATCATTAGTTATTGTCATTATTAAATTGTTACTCTTATTTCTAGGTATTATCAGTTATACTTGTCACTGATATCATCCCTGTGACATCCCCAAGTTATACAA…
comp54679_c0	comp54679_c0_seq1	1391	1192	-	-	501	557	4.09	557	501	7.98	6.42	0.36	0.36	0.59	0.71	no	-1.2976	-0.0004096	TACTAAGCCACCCTCATGTCTGTGCCGCAGGCATTTACACCCAGTATCGTAACAGTGGAATACAAAACTTGTATTCTAAGAATTTTCTGTCATTTAAAGTATAACATGATATAATGAATATAACTTTTCTTCTGTAACAGTATTAGATAGACAGACTGATTCTGTTAAAAGATAAACTGCACATTGAATATCGAAAATTTATAAATCATAACTTATAAAAATTGATTAATGAAAGTCATTGGAAAATTTAAATTAAAAGGTGTACATTTAATATCTCATTTCTTGCTCAATGTGATTGAGGCAAAATATAATCACTAAGAAAAAAGCATTACACTAAAATATTCACACACAACCAATCCTGTCAATCAGTGTCTATACATTTTATGACAAATAAAAGGT…
comp38365_c0	comp38365_c0_seq1	1389	1190	-	-	353	395	2.89	395	353	5.67	4.53	0.37	0.37	0.58	0.71	no	-1.29443	-0.0004096	GGTTCCACCATTTATTACACTTAACAAGGGCAGTGAAGCCCATTATATTCCATGTTAGGAATGTTCCTGAAGATCCATTACTTGTAAGGATCTACTTCTTACTTTATATCTGTACTTGGTAAAGGATTCCCCTAAACGGGTGCACTGTTTTGGAGTAACAACATGATCATGAATCCAACCAAGACAAAAAGTCATCACTGTCAGATTCCAAATCATTACAACACTCTGCATTAATGGCTATATGTTTAATATTGAGGATTAAGAGTTACTCTAGTTTAGTTGTCTTTGCCTTCAGTCCAACAAGGGTTATCAGTATTTGGGCTTGAATACATGTCAGCAAATATCCTTATTGGCTAGTGGAGGCAATGGAATTATTGTAACGAAAATGAGCTGCTACTA…
comp76115_c0	comp76115_c0_seq1,comp76115_c0_seq2	1387	1186.2	-	-	914	984	7.48	984	914	14.18	11.74	0.31	0.31	0.64	0.76	no	-1.14724	-0.18432	GTTGCTTTGGATGAACTTGGCCTGTTAAAGAGGAAAAAAATTACATGAGGATAAAAAATGAAAATAAAAAAATAAGGATCCACTCCACTATAGACTGTCATTTACTGTTGGGCTATTTTTTATTTGTCTATTTCTTTTTCATTATGAACATAAGTATATACTGACTCCTCTGTTAAAATTATGCACTGAATCAAGACTCCAAGATTTTTTGGTCGTTATAAAGGCCATAGTCAATCCAAATCCACTTGAGATCTGTCATAATCATAAGGCCAACCCAGAAGTGGTGCATTGGAATGCAATTAGTGCAACCACTATACTTTAGCACTCTGGAAAAGCCAACAAACTTGCACTGCCATTTAGGAGGTGTAGGCTTGTTGGTCTCGGCCAGATTACATATCA…
comp71393_c2	comp71393_c2_seq1,comp71393_c2_seq10,comp71393_c2_seq11,comp71393_c2_seq12,comp71393_c2_seq13,comp71393_c2_seq14,comp71393_c2_seq15,comp71393_c2_seq16,comp71393_c2_seq17,comp71393_c2_seq2,comp71393_c2_seq3,comp71393_c2_seq4,comp71393_c2_seq5,comp71393_c2_seq6,comp71393_c2_seq7,comp71393_c2_seq8,comp71393_c2_seq9	1387	205.16	-	-	1971.22	1805.28	105.01	1805.28	1971.22	135.31	164.78	0.08	0.08	0.9	0.95	no	-1.15892	-0.094208	TAATGTTACACCAAGTGTATAGTGTATAGTCTCCTTCATGGAGACTAAAACACTAAACTACAGTAATTGTCTAAACATTGTCATAGCTGTCATAGTACTCGCTATAAGTCAACGTGATGAAACTCAAAAAAGTGGAGAAGGTTTTCAGTACTCTCAATGAGCAGGAGTTTGGCAGAAAAAATAGTTGTGGGGCAAAGCTTAAGTCTTCCTCATTCCACCAAACCTGCTAAATACCCCGCAACAATTATATAGCATTGTCCTCAATGAGTTAAACTCTAAAATCTGTGCTGCCTAAGTCAAGGGGATATGTGAATGCGATATGTGAGGGCAAACTAGTATATTTGGTAGTTTGGCATCTTTGTTCCAGATTCAAGGCCACATCCCTATACCCACTGGATA…
comp65860_c0	comp65860_c0_seq1	1385	1186	-	-	430	386	3.53	386	430	5.55	5.53	0.05	0.05	0.94	0.97	no	-1.36866	-0.141312	GGGGGGATGCATAACTCTTTGGTATGATGGAATCAAGATGATTTTTTTTACCGACTTAATGGCGGTGCAATCATTCAAAATATATTGGGAAGGATGTAATGCTAAAAGATAAAAAAAAATTACAATGGTAAAAAAGGAATATATATTCCATATTTGTGAATAAAAGTAAACTCAACATGGACAGTTTTCAACTAGCATGAACTTATGGAAGGTTGTATCGAGACTTTCCTTGCTGACCGGAGAAAAAAGAAATTTGTGTGATAACAACAGGCACAGATGTAAAAGTACTTTTATTTATCATTACATGAGCCTTTTTTGGAGCATGCAAATGTTGCAATTAAGGAGTAAATATACAATAATATCATACAAGTCAATACAATCTACAATTGAATATCACAT…
comp59243_c0	comp59243_c0_seq1	1384	1185	-	-	307	288	2.52	288	307	4.15	3.95	0.11	0.11	0.87	0.93	no	-1.10871	-0.0004096	ATTATTTACATCTCGAATACGCAAAATACCAAAATATAATAATCAACAATTACTTTACATCATATAATAATAAAATCCTACATTCATTACAAACGATTCCCATGTATGATGAATAATAAAAAAATATCTCTTGCATTGTTGCATATATGTGTAATATGATACAAGTAATTCTGTCTGTCTATTAGAAATGATTTTATGCACCTTAATCAGCCAATCAAATCTGCATATATAAAAAAAACTCTGACAAACACAACACAATAATAGACAAAGAGTTGATTTTTACCAGTGATTCCAATCTACTCTCAAGTAAAATTGTCATTTCCAATATGGTTCTACAATATATTCCTTGAATAACATCTAATACAGGTAGCAAAGCATGTAAAATATGTTTTACTAAGG…
comp68734_c0	comp68734_c0_seq1	1383	1184	-	-	1160	1395	9.53	1395	1160	20.11	14.95	0.47	0.47	0.47	0.61	no	-1.22677	-0.04096	TCTTCCGGCTGAATGTAAAAAGTTCCCATTTGTCAACACATTTGATATCGTTGTGTCATTTCTCGTTCGTTGATTAAATCCATCTTCTGTGTTTTTCTTCCTTCCAAGGTATAATGAAATCACTCTATTGCCAAAATATATTTATTCACATTGGGCATGGTAACGTACACAAATACATTTTACTCCATGGTTTTATAAACATGGCACCCATTGGGAGTGTATTCTGTACACGATGAGGTAAACAGCATAATCAAAATGAGTTTAACGTAACTAATACAACAGTTGTAATTTATGAAAACTTAAGTAAACATAAAACAAAACTAGTGACATCATAAAAAAAAATGACTAATGTTTTTGGTCAGGTGAATTAGACAAGGTCATAGGTATGCCACTTGGCAA…
comp71776_c0	comp71776_c0_seq1	1382	1183	-	-	234	315	1.92	315	234	4.54	3.02	0.63	0.63	0.35	0.48	no	-1.26593	-0.0004096	GCGTGAATGGGTTAAAAGGACTATCTAAAATCATAGCATATGGAAAGGACAAGGAAAAAATTGTATCTTGTGTACATAGCATCCAACAGAAGTTACTGAGCAACATGGATTATCTTGTTCTTAAAAAAAAATAATGCTAATAATAAGAGTCAAATAATCATTATTCTAATTATTAATTTCCATGAATGACAAACAACAAATGGAAAAGTTAAAGACTAAATTTCTTTGAACAACTAAGACAATTTTTTAACCCCAATATGATTGAAAAAGAAGTGCAGAAAAAATGAGGCTAAAATACAATTATATTTGTTGGAAATTTAAATGCCTATTTACATCTTTATTCATAACTGAGAAAAAAATGACTTCATATGAATCACATAACATTATGATCAAAATTTG…
comp73269_c0	comp73269_c0_seq1	1382	1183	-	-	346	461	2.85	461	346	6.65	4.46	0.62	0.62	0.35	0.48	no	-1.16077	-0.032768	CCGTCATATTGGAACCTTCCACCTAACCTTACATCCAACTCCACAATAGTACCCAATAAGGAACAGGAGGAAACATCATGGCAATAACGTAAGTAGTAACAAATATGGCATTGACATCTATATTAAAAGATGATATTTTGACACTGAGAAAACATTCTGCTCAGTAAATGCATAGACCATAGTACCAATCAGGTAGATTTTTCATTTCTACTTCTTATCACCTGGATCACCAAGAAGTTAAAAAGGAACAGACGGAATCATATATAAAAATTATTTAATACGGAAAAAATGTGAATAAATGGTTTTAACCTTTACACAAATATAAATCGTATAGCTACCAATCTGAACTTGACAAGGGTCGTTCATATATGCCGGGATAGAAAGATTAATCAAGATTTT…
comp55592_c0	comp55592_c0_seq1	1382	1183	-	-	331	402	2.72	402	331	5.8	4.27	0.49	0.49	0.47	0.6	no	-1.33851	-0.0004096	GCCCTGTAATATTCTCATGCCTTTTAAAAAAATAGAAATAGATATGTTAATCGGTAAATGAACTTCCATTTTACTTTTAAAAACAATAGCATTTTCAAATAAGTTCTTAACTGTCTTCCATTACATATATCCTGAAGGCTTAATAAACTTTTCTTTTTTAAGAGTTTGTTCTTTCAGAAATGAGACAAAGGAATTTTAGTAAGAAAAATTCCTATACCTGTAGCAACAACAAAAATAATACAAATAAATGTATAAAATAAACAAAAATAAATAAAGGTCTGAAATTCTATTTAACATTTACTCAAATAATGATGTCACATCTGGGTGTTTCCATTCTTTCCTATAAGAAGTTGAACTCAAACAAACTTAGCTTTGCTTGGTAAACTACATATTGTACAA…
comp69525_c0	comp69525_c0_seq1,comp69525_c0_seq2,comp69525_c0_seq3,comp69525_c0_seq4	1381	931.88	-	-	849	1104	8.25	1104	849	21.83	12.95	0.59	0.59	0.37	0.51	no	-1.28619	-0.016384	TCATCTCGCACACTGGCTTTGCTGTGGGGAAAATATTCATGATTAATAAACAGTATTTCAGAAGAGAAAAATCCCTTTTAAATTTTTGGATTCTTGGAAAATGATGCCAGACGTGCTTGCTACTCTCAGCACATCGACCACAATAAAAACATATTTACATGCTAAAATATACAATGTGCAAAAAATCATATTAAAATAAAAAAAAAGTTAAAATGGGTTGCCATTCTCATCATACCATTACAGAGGCTTCATAGGCAACAAGCTAGACTGTGTCACATAAAAAACAATAATGTACAAACAAGAACAAAAATATTGCTGCCGGTTAGTCAGAAAACGCCTGTCAGGCAGAGAGCTGAAAGAGAAAAAGGTGTATTATATCAGAGGACAACAGAACACTTG…
comp69935_c0	comp69935_c0_seq1	1381	1182	-	-	308	306	2.53	306	308	4.42	3.98	0.2	0.2	0.77	0.86	no	-1.23399	-0.077824	GTGGGCAGGGGGGACCAAGAGTCTAAAAGAGAGGAAGTTTATGCCCTTCTCTCATACAGCATTACATGAGAGCAGATGTAAAAGTATTTAGTGAAATTAAACAACAGCATAGAGGAATACACAAAACATAAAGTACACTCTTATGTGTTAGGACAACAGTGATTTTGTTTCTTAGATGTATGTCAGCCTGCATCTAATAAAATCATTACCTTCTATAAGTAATTTCTCAGACATGAAACAAAGAGACAATGAGATTTTCTCTAATATTAGTTTTTTTTCGATTTCCCTACTTAGGAAAATCAGAAGATAAGAAAGAATACAAGAAATTCCAATGTTCTTATTTCACATTAGAGGAAATTATATAAACTTTAGTATTCATCAACTCAGTAGCTGTAAAGT…
comp76594_c0	comp76594_c0_seq1,comp76594_c0_seq2	1380	1177.66	-	-	1664	1567	13.78	1567	1664	22.65	21.63	0.12	0.12	0.86	0.92	no	-1.12395	-0.0004096	AAAGAAACAAGGATGGCATAATGAATAATTTTAGATGTTTTTATGATAGAACTGGTTTTGCCCCTCGTACGTTAACCAGAGCAAAACCAAGGCAATTCTTATTTAAGGCGTGACTTGAAAGGAGAGCAATAAGTGATTCATTCATAGATATTTTGGTTTTCTTTTTTGAAATTCACCTTCACTTTGGGAGAGTTTTGAAGACCAGATTTTGGTGGAAAATATTATTCCTATGCATTATTCCTAAATCACACGTTTTCCGTTTCTACTCTTTTTACAAATCTGCGTAAATTTCTGTTTAGAATTCTTTAAATGTCACTGCTATCTTTCCTCTCTCGCACAAGGATCCTTATCACATTCCGACATCCTTTGCTTAAGAGGTTTTACCGGCAGCTGGTCAGC…
comp70938_c0	comp70938_c0_seq1	1379	1180	-	-	496	551	4.09	551	496	7.97	6.42	0.36	0.36	0.59	0.72	no	-1.28513	-0.0004096	GTAAGTGAATGAGTGAGTGAGTGACTGAATAACTGAATGAATGTGTGAGTGACTAAATATGTGAGTGAGTGAGTGAGTGAAAGAGTGAGGGAGTGACTGAATGTGTGAGTGAGTGAGTGAATGTGAGTGAGTGAGAGTGAATGAGTGAGTGAATGTGTGTGTATGTGCTTGTGCTTCTGAATCTAACATTTGCCTCCCAACCTAAAAAAAAGAAAAGAAAAAAAGAAAAAAGACAATAACACTTCTTAGACAGGCAAAAAAATGTACTGAATCACACAAACATCCCCCATTTCTTGTTTTATAATCCTGGAAATGAATTCCTTTTTAAATTTTCATATTTTTCCTGTATAATCAACAGCTAACACTATTATCATCTTCAATTATTTTTTCTATAATAAT…
comp76672_c0	comp76672_c0_seq1,comp76672_c0_seq2	1377	1041.97	-	-	5580	5083	51.08	5083	5580	84.95	80.15	0.07	0.07	0.91	0.96	no	-1.37937	-0.147456	CCTCCTCAAAATCTTTTCTTTCTTCATGCACACTATCATCATCATAAAATAGCAGTCACTCACTAAAGCTTACAACAAATCACACACATTCACACACAAAAATGACGATGTACCACAACAAACATCAAGCTATGCAAATACATATATATATATATATACGTGTATGTGTGTGTGTGTCACACATCAAATAAGAAGCAAACGAGCACTGGGGTTCAACATCAAATAAGATTATGCATATATACATTGTAAGGGGTAAAACAACCCGTGATCCTCTGTATGCTTATTATATGGGATTAGTTATTAGTGGCTCTCTGCAGACTAATGTGGATATTTCCATTATGTTTCGGTACTATTATTTGGTTATAGTTTAGGTATAGTTCATAGGCGATATTACAACTA…
comp38167_c0	comp38167_c0_seq1	1375	1176	-	-	531	688	4.39	688	531	9.99	6.89	0.58	0.58	0.38	0.51	no	-1.13342	-0.12288	GTGTGGGAGTGCACTATTAAAAAAGAATACCATTTTTGATGGACATAAAGCAGTGCCTAGAATTGCAACAGACGAACATTCACGTCGCATTCATAAAAAAGCAGCTTTATGCAAGTATAGCTTCTGGCAACAAATGCCTTTTACTTGTTCATGTATTTATAGGTGATTATATTGAACTTGTAGCATTCATATCATACCTCCAATAGGGTACTTAGATGTATAAAAAATCTCAAACCTAGGTATGAACATCCAACTACTATAGAAAAGACATATGTAATTACTCTCTTAATCAATGTTCTATGTTCTGCAAATTATGCAGAAAAATTATTTGCAACTTTTCTACTTCTTCCTCTTAAAAAGACTAAAAGAATGGCAACACAAGCCAAAGTATTATACGGC…
comp70543_c0	comp70543_c0_seq1	1375	1176	-	-	274	345	2.27	345	274	5.01	3.56	0.54	0.54	0.42	0.55	no	-1.12196	-0.0004096	TCTATTTCATACCATGAATGAACCATATATAACTTAACCTTATAAATATACATTCTGAATTTCCTTTTTATATAACACTTCCTTTCATGACGTAAATCAATAAATCAGTATTGACCATTCACGACTAAGAAAAAACAAAAACAAAAACAACATGAATTACCTCACACAGACATTCATTAAAGCAAAAGGACAAGAACACATATGTGCATCAACATGCATACACAGAGTTTAGACCAAGTATGTAGGTAAAATGCTTAAATACAAACTATACTCCTTAAACAGATAAATAAAACAGATGGATGGAATGATAGACAGATGGACATGTAAATATACCTCTAGATATATAATATCTGGAATGATTTCAACTGTATGAAAACATTTTACACATAAACTTGATCT…
comp68248_c0	comp68248_c0_seq1	1374	1175	-	-	388	602	3.21	602	388	8.74	5.04	0.84	0.84	0.21	0.31	no	-1.21523	-0.0004096	CATGACATATCTGATATAAGTCATGTACTTCTAAACACACTCTTTACCACCATCTACCTCGTTTACTCAAGAGAATAGAAATACTTTGCTTATATCCTGTAATCAATATTCAAGTTAATACCAATGACCTTTACTAGATTTTATCATTATTATAATGATTAGTATCATTATCATTATCAATCATACTCCTATCATAACTATTTTCAATATCAGTGATCCTCACCTCAATCATTATCATTGCCTTAATTAATGTCAGTGTTACTTGATTAATCATAATTAGCTACAACAACTGTTATCATCATCATCATAATCAACTCAATCAAGACAACCAATGCACAAATATTGGAGATAAAAGGACAAAAAAGTTATTTACAAGCACAAGGCTAATGAGCCTTTAGT…
comp65668_c0	comp65668_c0_seq1,comp65668_c0_seq2	1372	717.42	-	-	482	529	6.27	529	482	13.13	9.85	0.34	0.34	0.61	0.73	no	-1.20974	-0.0774144	AAAAAAAAAAAAAAAATCATACATTTATATAAATTTAGTGAGAAATCCCTAATTCTGAAAGTTTCACCTGAATGGAAAATTACAAGAGTTTGTATTGGCATCCAAATATGTTGGTAATCCTGACTTTCACTTATGAGTGGGAACACTGACTTAAAATGATTTTGCCTTAACTGATTTTCACTTCTACATATAAAAAAAGAAAATTCTCCTTTTTACATGGAATATTGGTTATGCAAGTGGTATATGATGCACAGTAAATTATCCTGTATTTTTTTGTGTGTAATACTGACTCCATGCCAGTACAATAGGCCATTACAACTGACCTATTTAATACAACAAGAATTCATTGACAATCAAGTTTCTTTATCTGCACTGAAGCACCAACTCAAAAATGTGTTT…
comp75375_c0	comp75375_c0_seq1,comp75375_c0_seq2,comp75375_c0_seq3	1372	926.43	-	-	539	498	5.4	498	539	9.63	8.48	0.09	0.09	0.89	0.94	no	-1.24577	-0.0004096	GGTATTTATCATCAGTAGCTCTCTGTTGGAGGAAAGATCATCATTATTATCAATGCAATATCAGTACAATACACTAAAATTGGATGTAATAATGCAATAAAGAGCAAATACTTGTAAACAACTTCCTCTATTTGTGACTCCTTAAAAATTATGGTACTGAGTACTGCATTTACATGTTTAAGAGGGTATTTCTAAAAACTGCAGTCAGTCAGGTTTGAAATATCAAACCTTAGCATCTAATTGCTGAAATGCATGTGAAATATTTCTAATGCACACCTGTGTTCAAGTTAATCGTATATAATGAAAAATAATAATATTTAATTAGAGCATGAAATTTAATTTCTGATCTCCATATATGAACCAGACTTTTCATTAAATGTCTGTTATATGACAATATCC…
comp63881_c1	comp63881_c1_seq1	1372	1173	-	-	174469	155746	1446.84	155746	174469	2266.2	2270.35	0.04	0.04	0.95	0.98	no	-1.03684	-0.0004096	CCACATTATTGGATCCTAAGTCCAGTGCATAACTCTGCCAAGGCAACACCGATTAAAACCAATCAATTCCTTCAAGAACTATTCCAACTACCCAATCCTTTCGTACTAGGATAGTTTTACCTAAATCAGGAGATAGAAACCGACCTGGCTCACGCCGGTCTGAACTCAAATCATGTAAGGATTTAAAGGTCGAACAGACCCTCCTTTATAACTGCTGCATTATAAGGATACCTTAATTCAACATCGAGGTCGCAAACCTTCTTGTCGATGTGGACTCTCAAAGAAGATTACGCTGTTATCCCTAAAGTAACTTAATCTTTTAATCTCTAATAGAGGATCAATTATTTACCAAACATTTTTGTAATTATATTTAAAAGAACAGTTATTTATTATATTCCC…
comp39579_c0	comp39579_c0_seq1	1370	1171	-	-	321	425	2.67	425	321	6.19	4.18	0.61	0.61	0.36	0.49	no	-1.40911	-0.028672	GTGGGTAGGGCATTGAAAAAGACACAGGAGTTACTATAATCCTTTTTTACTGTGTAAGTAGTAGCTTACTGACCACAAGAGGTGCATCACTCTCTCACATAATGACAAAACCTCCACTCTCTTGTGCTACACAATTGTCAAAGAAGGTGCACTGGGAGAGAAATAAGTGTCACTAATTCTTGAGAGAGACACTCACGCACGCGCGCATGTGGCTGAACGGACACATAAAGCTGAGCTGTGAAGGATGGTGAAAAGCATATTGCATCTCATGATGGGGATATCTCCATGATGCATGCATATACCATCAGCTACCATCAATGCGAAGGAAAAAAGTACGAGTTAGTCGTCGCATGACACTAACCTATCAATCAGTTGAAATAACGAAAGACCCATTAATTC…
comp75275_c0	comp75275_c0_seq1,comp75275_c0_seq2,comp75275_c0_seq3	1368	1008.8	-	-	435	422	4.25	422	435	7.04	6.68	0.16	0.16	0.81	0.89	no	-1.22432	-0.094208	TAAACTTGTGCTACATTGCTTTTCTTTACATTCCTGGCTGAATGTCACTACTACAAAAATAACTTTATTCATTTAGTCATGTCAAATTACAGTTCACTGAATAGAAATGTGAAGTGCATTCATATTGGATAAAATCACCACATCAAGTTGTGCATGTATGAAACTGCATACAAACATATTCATCATACAATATACTGCCAAATTTGAATATCTGAAGCATCAACAAACAGCAAAATAAGATGAAACACTCTAGGTGAGCTTGACTGCTACATCTAAGCTTTGTGGGACTTCCAATCATAAGAGGAATTTAACTGTGTGCATGTTTAATTAAACTTGGGATTGGATCACAAGCTAAATCATATACAATTCTATTTCCTTTCATAACGGGTGTAATATCAA…
comp67219_c0	comp67219_c0_seq1	1366	1167	-	-	830	827	6.92	827	830	12.1	10.86	0.2	0.2	0.76	0.85	no	-1.42	-0.0004096	AAAAAAAAAAAAAAAAAAAGAAACATGCATTTTGCTAAAAAAAAAAAACTATTTCTTATATACTATGGATACAATTGAATCCAGACTGTGGCTTTGGCATTAAATTTTCAAGCCAAACAAAAAGAAAAATGCACATGTCACAAAGTAAATAAATAAGAAATGGTAGTTATGACTCATACCCATTCATCACATTCACACTAGTAGTAGTTAGTACTTCCAATTGATTATTTACTAACAAACCTTTCACATTTGAGCAATGTTGCTAACATTTAAGGCTTGGTTTCAATCAATAGGCTCATTGCAAGCCCTGTTAAGACAAGTCACGGGTGTAAAACGTATAACATTGCAACACATCTATGTCCTGTTAATAAGATTACACATCTGAATCCCAATAGATGA…
comp73647_c0	comp73647_c0_seq1	1365	1166	-	-	369	447	3.08	447	369	6.54	4.83	0.48	0.48	0.47	0.6	no	-1.31067	-0.0004096	ATGAAAAATATTCAATAGCAACATCTCAGAATAAAGACCTTTATAACGCTGCCTTAATCCCTAAAAGAGGCATTGTCTTAAGATCTGATGCACTTTGTTCCAACTACCCTAATCTAATCTACACAAAAAGATGAGTTGTATTTTTGGAATCTGCACTTCAAAATCTACATCATGATTCTTTACAATAATTTGGTACAATTTGCATGTCTTCACCTGAACATGGCTAAATCATCATGCATGTCCTTTAGAGGTTAACTAACCCAGCAATGAAAGAAGGCCAAGAAAAGTTGCTTCATGGTGGAAACTACTCTCTGCCTACCATTAATATTATTTCCCTAGTTCGTAAAGGTAGTCACAGAGCTCTCATATAAAAGCAGCTAAATGCTTCCAGTAAAACAT…
comp75542_c0	comp75542_c0_seq1,comp75542_c0_seq2,comp75542_c0_seq3,comp75542_c0_seq4	1365	1146.55	-	-	509	578	4.31	578	509	8.62	6.76	0.39	0.39	0.56	0.69	no	-1.30354	-0.02048	TTTGTCAGGAATCCAGTGTAATCTGGAAGGCGGGAGGCTCAGCTTTCGTTCGTGGATGTGTTAACGTCCACAGGGAAAAGTAGTATTAACATTTCATAATTATTGTTCTTCATGACAAAAGTCTCGATTAATTCCTTATTTTCAGTAATGGTCTCCAAGGGAAGCCACATGGATCCAGCCATATGTAGTCTTCCTACGCCTATCACAATGGGCGCAGAACCGACTCTCGTTAGCGCAAGGCAAAGGCACCACAAAAGCCGCCGCTTCACATCCTACTCCAAAACCACAATTAAGACTGGGATAAAAACCTTATGTTACCATAGGTGCACTATTTTGGGACCTATAGTGGAGGTTGAAAGTTTATTAATCTTACCTGGCTAAATATTATTGAGGGTAAGG…
comp75707_c0	comp75707_c0_seq1,comp75707_c0_seq2,comp75707_c0_seq3,comp75707_c0_seq4,comp75707_c0_seq5	1364	883.27	-	-	518.58	482.69	7.71	482.69	518.58	7.4	12.1	0.1	0.1	0.88	0.93	no	-1.17621	-0.0004096	CCGCTCATATCTCAAAAACTAAAAGATATTTCTCATTAATTCCAACAGGAAGCAATACTTTTGCATAAAGTGATCAGTTGAGGCTAGAAAGTATTTTCCATCACAATATACCTAATTGGATAATTGGCCAATTATACCAATTATCGCTTGTATCTCGCCTCATACATAAGATAGCGTCTCCAATCCAAAGGTATCTGATACTTTTGAATTTGTAGTGAGTAGTAGGCTATATGAGATCTTTCATTCCAATTCTCTCAATTGGATAATTGACCAATTAAAGCAATTATGATTTATCTAATATCTACAAGATTAACTTTAAATCAGTATAGTACTGCTCCCATTCATGCGTTTGCATACCAGAGAATAAAACAGATCAAAAGGTAAAAATTTGTTTGCATT…
comp67729_c0	comp67729_c0_seq1,comp67729_c0_seq2	1363	999.69	LSM8	PREDICTED: U6 snRNA-associated Sm-like protein LSm8 [Hyalella azteca]	798	744	6.67	744	798	15.2	10.46	0.11	0.11	0.88	0.93	no	-1.37197	-0.06144	GGGTATTCATACTACACAATTAGTATATAGTCTGACAAATTTGATTCATAGCAAGATTTCTGTGTTGGCAGTGATTTCATAGCTGTTCTAAGGACTTTAGGCTTGGTGAATCAGTTATAGATCTTACAAGAAAATCTATAATTCTTATTGATCAAAACAATACTTTCAATGTCAAAACTGAAGGTTAGGTTACATGAAATGTACATAAAAGGTATCTATTTAGCCTTTTTCATATAAAGTACAAATGTATTATGAACTCTAAATTTAGGCTGGTGTGAAGTGTAAACCTTAAATTGTCCTCTTTTCTGTTTCTTCTTACTTTCAAATATAAAACAAATACTTGCTAAAAGAATTAACATGCAACATGTCACATTCCGATTTCCTTTCAATCTGTGGGCC…
comp64715_c0	comp64715_c0_seq1	1362	1163	-	-	949	1021	7.94	1021	949	14.98	12.46	0.31	0.31	0.64	0.76	no	-1.1394	-0.086016	TCACTCACTCACACACACACACAAAAAATAGCCCCTTGAAGTCTACATCCTGTCAAAAAAGAAAAGGTTGGTGGTAGGTTTTTATCTGGCATACAAGACAGACAGCTGTGACTGTTCCAAAAGTCTGAGGGTACAGTGGGTTGGACAGTGGTGCAATCACTGAGAACAGAACTACAGTGTGGGTGAGAGAGATATGGCTGCAGAGGTTCACACACTGATTGACTGGACACCCAGATTTAAAGGGGGTTACAGGACCTGTTTTTTAAGTTCTCAATCTGAAATCACATACTCAGACAGACATACATACACACCCACACACAAAACTTTTAAAGTACATGAATGTACAAGACAGTACAGACAGACACACACATACGCACACACTAAAATACTGCACTGTAC…
comp73774_c0	comp73774_c0_seq1	1361	1162	-	-	1396	1577	11.69	1577	1396	23.16	18.34	0.38	0.38	0.56	0.69	no	-1.17945	-0.0512	GTAAGAGAAATGAGGGACAGATGAGAGAAAGTTGTCATTGAATACTACAGTAATGCTATCGAAAGAATGTGTTTCAACCGTGTATTTAAATGCAAAGTTTATTGAGACAATTATGAAAAAATGTGAGACAGAATGACTATAGATCAATTCACAAGACTTATACCACAAGTGAATTTATTTGTTTCACCTGTGTTAAGGAAATCTTCCGGCATCAAGAATTCAACGACTACCCCAATTTTTGCGTTTTCAGCGAAATCACTAGTAAGTATCCGTTGCACTTGTTCATTTAATCTCAGATGTGATTAATGTCACGTATAAGTAAATGTATCAAGAAATGATATTTCATGATAAAACTATTCTAGATTTGATATCAAGGCATGTATACTAAGCCTTGGGGGC…
comp70154_c0	comp70154_c0_seq1	1361	1162	-	-	678	690	5.68	690	678	10.13	8.91	0.23	0.23	0.73	0.83	no	-1.29982	-0.0004096	AGATAATGCCATATACTTCTTCTATCCCTGGACTCCAATAAATATTACTAACAATGCACAAATGCAAGATATAATCACAGTATTTGCTCTTCAGTATGTCTTTCTTACTGCTTAAGAGTGACTGACAATTCCAAAATCACAATTCACCAAAAAATATACCACTCACATCCAATGTATTCACTCAACAGGAATGCCTATCACGCACAACAATTTTTCTTCGCTACCCCCCTCCCTTAACAGGAAAAATTTAATCTTTTATATAAATACCCTCCTATTTCACCCGCCCAAATGGGTAGATACATTATCTATTCTGAAGGTTGTCATGACTAATCCCTAATAAATGCTAGAAAAATGAGAAAAAGAAAAAAGATAGGACTGGAAACACACAGCATTTAGTGC…
comp74750_c0	comp74750_c0_seq1,comp74750_c0_seq2	1361	962.62	-	-	655	593	5.48	593	655	13.26	8.6	0.06	0.06	0.93	0.97	no	-1.08379	-0.19456	GCAAAGTTCAATAAAATAACACTAAAAAAGCATTGCTGTAACATTTTCTGAGTACAGCAACTCCCCTGAACATAGCAATATCTTAACATGCATTTACATTGTAGACCCAATCATGCAAACCATAAGGATAGATAGGGTTGGTGAAAATGCTCAAGAGGTACGGCACTGTAGGATAACACCCTGGAATGAAGCGTTGAACACTTTTCTTCCCAGTGGAAGAGGGAGTAGGCGAAAATACATCCCGTCGTGAATGGGTTAACAACATTAATTACCTGTATAAAGATGATGACCTGCATTATTTCCCCCAACTTTTTTTCTTTAACATTTGTTTTCAAATGCTTACAAAATCACAAATCTTTAAGAGAACTTTCATATTCATCAAATTGACTGTGTTCTATC…
comp75416_c0	comp75416_c0_seq1,comp75416_c0_seq2,comp75416_c0_seq3	1360	671.85	-	-	553	602	7.99	602	553	15.33	12.54	0.33	0.33	0.62	0.74	no	-1.23945	-0.0004096	CTCCCATGTAGATCTAAAACTTTATAATTGCTGCATACCTTTGTGTAAAAGTATGATTACAATGACAGGTAGAATTTCTGGATTAAAAATATATATATATAATGTTGAAGTGCATTCTTTTTTTAGAGTGGTATTTCTAATCTTTTTTGGAATGATTGGAGAATTTCCCCTCCGAACTTTATTGTTGAATGCTTACAGACTACCTCAGCTAAATATCTTGTTAAACCATTTTTTTTTTTTAATTCTTAGTAGAATTTAATATAACAGCATATAAAATAATTCATAAAAATACTCTATATAACACAATAGTAATGAAAACCACAATGGATATTTTGGCTCTAAAAGCAGCCTGGGAAATTTTGGCATTAGCTGTGTGGTCTCCCCATATGTTGTTACCAC…
comp75007_c0	comp75007_c0_seq1	1360	1161	-	-	2196.34	2218.63	18.4	2218.63	2196.34	32.62	28.88	0.22	0.22	0.74	0.84	no	-1.31181	-0.0004096	GGGAGAGAGAGATAGAGGTATGTATTATCAAGGTACTTATTGTATATGAATAGTTGCAGAATAGATATGAAAGGAATTATAAAACTTGTAAGATAATTATAAACAAAATCAAAGAACAAGGCTAAATGCGAGCACCTCGTACGACCTGACCAATGACCGTTCTAACCAAGTGCAAAATTACAGACAAACCCTGAGACCCTGGTTATGACAGGCAAACTTCAACCTTAACCCATTTGCGCTGGTTGACATGCTATCACGTTTAGTGGTTATTGGGTCAGACGCCCTGGATGAGATATTTAGTCAAGGGCATACAGCGCTCGCTCGCGGCTATTACGGCCAAGAATCATGAGGCGTTGGGCTTATGTGTTAGAATATCCTGGCATTTCGACCATTTAGAGC…
comp65832_c0	comp65832_c0_seq1,comp65832_c0_seq2	1358	759.79	-	-	3876	3839	51.38	3839	3876	83.39	80.62	0.19	0.19	0.77	0.86	no	-1.38127	-0.094208	ACATATTATTGGATAACTTTTAAAGTTCCTAATATTACGCTTCTTTCAGTTTCTAAATAATATACTTTAATTACTTAATGGCCATCATGGCGCAGCATCACTGCCCTTCTTTCATATTTCAAGCACTTTAGAATACTTTAGTCTCTCCTCCAAGCAGCATGAAAGAAAACGGACATCGAGAACATTCGTTCAGAACAGTTATCATGCATCCTCATCATACCATCATAGAAAACGTACATCGAGAACATTCTACTCATGGGAGTATCATATACCTGCAGCAACCTTCGTACAATAAAACAACCAACAGAAACCGTTTTATTCATACAACTACCTTACTGTGTTCCACTTAAGAATTCTAAACAAGTCGCCAATGTAATTACTGTAGGATCTTCTGATTTA…
comp69557_c0	comp69557_c0_seq1	1357	1158	-	-	3520	3691	29.57	3691	3520	54.4	46.4	0.27	0.27	0.68	0.79	no	-1.2145	-0.032768	CAAGAGTCTCTTTTTTTATTATTAAACAGGTTCAGTCACAGTGCAGATATTCAATCAGTTACTAATACATAAACAGAAAATATATAAGTGGGGAAAACCACAACTGCTAAGCATAGCCTGTTTTCTATGGAATGCTTTCATATGTGTTCAGGCAACACCAGAGGCAAATCTTGTCAGACCAACACAAGGGTTAAGGCTATTAAAATGGCTGCAGCTTCACTGGGTTAAGGCGTATGCACAACACCTTAAATTGGGTATGAGAAGGAATCACATAGTGTGATTGCATGTCTTATTTTTTCTTCTTCTAGACGTTAGTCGCTAAAATTACACAAAATCAAATTATGCATCAGTTGTCAGGTGAAACAAGGAATGGTAAAGTTCACATCATATCTAATGATT…
comp60026_c0	comp60026_c0_seq1	1357	1158	-	-	2787	2506	23.41	2506	2787	36.94	36.74	0.05	0.05	0.94	0.97	no	-1.07361	-0.045056	TGTATGCATAAATTCTTTCTGAAACTCTTGATATAGTTTCTTCTGTATTCCGAATTTCATCTTAGAGGGCTACCATTGAAAAAATAAAAATAAACGTAAATCATTAATTACAAAGTAGTTTCACCTTACAACAATCACAAGAAAAGAGCAAAGGCCTGATGTGCCATACATTTCTCAAACTGACAAGAAAAAAATACAATAAAATAAAGAAGAAACAAGCAGTCATGTCCACCATTGTCTGTACCATACATGCCACATGTGCCCTAATTTTGAAGATAGAGGAAAAAAATGTAAAACTAGAGTTCTAAAGCTCTGCATCCTGTTCCCTCTAAAGCTAAATCCCTGACACATCCCTGACAAACAAGAGGCAGTGAAGCAGAGCTCAACCAAAGGAGTTGT…
comp74910_c0	comp74910_c0_seq1	1354	1155	-	-	302	506	2.54	506	302	7.48	3.99	0.95	0.95	0.16	0.24	no	-1.33472	-0.397312	GCGGGATCTGAGATGATCTGGCTATATACTGATCAAACTGCGATGGTTTGACAATCAAGTTTTCTCTGGACTTGGTAAACTGCAAAGATAATTTACTGAGCAAGACTCTTGGTATACTGGGGTCATTCTGACGTACCACGGTTCAGCTCTCCATAGCTGACAATCAGCGTGGCAGCTTCCACAAACAGGTGATACCATTGGATAAAGTCAGATTTGATTTGTCAAATCAGAAAGAAATGGAGTATTTAATGTTATTGATATCAATCTGTTTGGTAATGTATTTTCACACAAACTGAGCGTAGTTTCAACTGAATAATAGCATTGCCTTCTACAATTAGGTTTCTGTATAAGATACAACTATGTTACATTTCAATTCATATTCTAGGTTTTATAAAAGAT…
comp68935_c0	comp68935_c0_seq1	1354	1155	-	-	476	423	4.01	423	476	6.25	6.29	0.04	0.04	0.96	0.99	no	-1.34721	-0.0008192	GCCCTATTCTGAAGTAACTGAGAAATAATTCTTACTTCTATGTGTCCTATAATGGAAAAGTAAACCAGGCAGATGATGTTATTTCTCCTTCCAATTTGTTTGCAATTTGTAAAGTACCTTGACCAAAAACCCTTATTTAAAAAACATAAGTACATTTCTTGAGCAGTTCTGACATTTTATCTTGCCAGACACTATCGAAAATTCAGACTTCTGCATCTGTCATACAAATTCAGGTCAATACAAATATAACTGTATCAAGAGATTCGTGAGAGTTATAAACTGTAAAAATATTATTTTAAGTAGAATCAGCATTGTCTTTAGTACCTCTGCAATACAAATTCATGTCTATCCTTTAAAAAGATGAAACAACTACTGATTCTGATCAACCACAAGTTCATG…
comp75384_c1	comp75384_c1_seq1	1353	1154	-	-	3143.41	2760.55	26.5	2760.55	3143.41	40.83	41.58	0.02	0.02	0.98	1	no	-1.18703	-0.006144	CTATCAGCCAACGTTCGGTTTTATATGGCCCATGACCTCCATTCGATTTTCGCCGAAGAGATACCACTGAGTTTGGAAAGGAAGAAGGGCCACCTTTAGATCGAAGGCAGTGGCGTAGCAATTGGGGGTTCAGGCGGTTTAGTGAATCAGGGTCCCCAGCCTTCTGGGTTCCTAATCTCTGTGAAAAAAAAACACACACGAACGTTTCCACTATGAATTATAATTATTCTGCTGGTGTGCAGAAATTGTGGAACAGATTTGTCTTTGATATATCATGTGGTTTCATCTGAAACATTTTCAGAGAAGTAGGGCCTTGGACATTGCTGTTGAGCCACTGATCGAAGAGCATAAATGGAAGTGCATAAGGGACGTCGGCACTGGGCTGGTCTTTGGGCATTA…
comp70161_c0	comp70161_c0_seq1	1352	1153	-	-	967	1122	8.16	1122	967	16.61	12.8	0.42	0.42	0.52	0.66	no	-1.14972	-0.06144	GTAAATTGACGAAATAGAATAACGAAGAGCCTTTTTATAACTTTTATTTATTATAACTTGGAAGTTCGACACAACTGGGTTTTAAGAAGACAAATTGTACCACCACTGACAAAATCTCAACCAGAAGCAAGCTAGGAGAATGATGACCACATATAGGGCAAAACATGTTGGTTTCAGTCTAGGGGGGGGCTAAGAAGCCAGCCAGCCACCTCCTCCAGCACTACTTCACCAGCATGGCCACTTGGGAACCATTATCCCAGCTCCTCTAATGATTCAGTCAGCAGGATATGAAGAAATTGGGGCAAAACAGACTTCTAGGAATAAAATGATTGAAAATATGGTAAACAACTATTTGTAAAATAAAAAGATCACAATCATATGCCATGGACTAACCATGAC…
comp73314_c0	comp73314_c0_seq1,comp73314_c0_seq2,comp73314_c0_seq3,comp73314_c0_seq4,comp73314_c0_seq5	1352	735.36	-	-	401	433	10.65	433	401	6.69	16.71	0.32	0.32	0.63	0.75	no	-1.26366	-0.077824	AATTTAAAATTAGTTATTTTAATAATGCAAATTATAGATCTTAGTTCTAGACAATTTGGATTTCCTTACGAAGGATCTATTTAATTCATGTAATTGTAACTCGCTAATTGGTAAGCCATCCAGACCATGTGACATGATTTTGCTAGTGGCCTTATAGCAGGTTCACAAAATTTAAAGACACCAAATGGCAAGACACTAATTTGATTAATCTGGTGGAAGACTTCATATACTAATGGGTGCATTAAAATGTATTGATACCTGGTGTAGTGGATACAGCTTTGAGGGAGAGGGAAAAGGGAATTAAAGAATAATGAAGGGCATCTGCAAAATCCTATTAAAAGGTTATCTGCAATGACAAGCAACTGCCAAGGTACAGGTAATAAACCTAACAAAACAGCT…
comp76905_c0	comp76905_c0_seq1,comp76905_c0_seq10,comp76905_c0_seq11,comp76905_c0_seq12,comp76905_c0_seq13,comp76905_c0_seq14,comp76905_c0_seq15,comp76905_c0_seq16,comp76905_c0_seq17,comp76905_c0_seq18,comp76905_c0_seq19,comp76905_c0_seq2,comp76905_c0_seq20,comp76905_c0_seq21,comp76905_c0_seq3,comp76905_c0_seq4,comp76905_c0_seq5,comp76905_c0_seq6,comp76905_c0_seq7,comp76905_c0_seq8,comp76905_c0_seq9	1349	449.8	-	-	1310	3137	32.79	3137	1310	104.78	51.46	1.47	1.47	0.03	0.05	no	-1.28104	-0.0004096	GTACTAGAGAGAAAAGGGAGAAGGCAGATAAAATCGTGTACTTGACGACTGCAGGAAAATCAAGCCTTAGCGATAGCGCTGAGATAAACAACAGTAAAAAAACGGTTGGTTGGTAGAAATCGAAAAGGTATTTCGCAACATAAGGAAAAGTACCACAGCAAACATCTCTGTCTGTTAACCTGTTACTTATTTTTAGGAGGCACCTTTAACATCGAAATTTAGGTTTAAAGTGAATCGTGACGTAAAACAGATAACTGATTAACAGCAACAGGTTATAGATTACGTAACAGATTAGCTTATATTGAGGGGAATATGTTCGACAGGATGTCCTTTGCTCATAACCCTGTATTGAAAATCGTAATATATTAACGAAAACTTAAGACTAACACGGGAATAATA…
comp38306_c0	comp38306_c0_seq1	1349	1150	-	-	376	380	3.18	380	376	5.64	4.99	0.22	0.22	0.74	0.84	no	-1.30943	-0.0004096	TTTTGGCTTAATTCAATCTATATTCTGTTATTTATAACTTCATTTAGTCTGAAAATGATAATTTTGATCACTATACATCCACTGGATAATGAATGCCTCTTTAAAAGGGAAATACAAAAAATGATTACATATGAAATGAGGTGCAAGGGGAATTAACTGATTTAAGTTATAGAGAGTACATTTTAGGTATGTGCTTGTGCTAGGCTTGTGATAATGAATGCATTTTAAATTATGCCTTTGTGACTATAATGCTGATGAAAGTTTTTGTTTGTAAATGAAGAAAATGACAAAAGACAATAGCACAGCCAAGAGGTTTAGATCTGAAGTATAAATATATTGATATCCCATAGGGAATCTTACAGCTGTACATATTACATTATCAGTAGGTGTCACATTTTA…
comp71032_c0	comp71032_c0_seq1,comp71032_c0_seq2	1349	1142.93	-	-	564	547	4.83	547	564	8.12	7.58	0.16	0.16	0.81	0.89	no	-1.24834	-0.036864	ATAATAATAATAATAATATTAATCTAAAAACCTCTATGAATAATAATGAGAAGTACCCATAAATCAGCAAGCTGCAGAAATCAAAACTAAGATATGCAAATAGACATTTCTCTTTCTTTCCTTTCTGATTAACAATCTAGACACAATCTCATTTATATATTTACTGGAATTTGACACCAGTTTAGCCAAAGCATACAATTACCTGCCTCCAAACAAAGTTTAAGTAAATCTTCTATCAATCCTCCACTGGATTCTAAACACTCAAAGCATTAAAACTGTCAAAGTACCTTTGATATTATTTGTTCATTCCTCATTGAAATCTAAACATTATCTTAGTAAAAAAGAAAATGAAAGAAATACTATATACACTAAAACTCAAGTTATTAATCTTTACACTCT…
comp62178_c0	comp62178_c0_seq1	1348	1149	-	-	337	411	2.85	411	337	6.11	4.48	0.49	0.49	0.46	0.6	no	-1.16398	-0.0004096	AAAAACATTCATCTTCTAGATACAACTGCAGTAACCCACTGAAAATGCCCCTCTCCTGTCTTCTGTTTACTTATACCTTCGAAGTTCTCTTTTACTTTTCTTTTATCTTTCCCTTGACCATAATTAATGTCAGTATATAAGCACACTAGCTTGACCTCACTTGTAACCTCTGTTATTTGTCAAGTTAGACCAGAAAAGCAGGGAGAGGGAGACAACTGTCATGTGGTAGAGAAGACCAGGACTAGGATCATAAGCACTGTGAGATAACCCTTCAAAATTTCAATATTCTAATATATGCACTGCTTATAGCATCCAAATCTTACAACTACTGCAAAATATGTGAAAGGACAGTCTGTGCTGGATGTTCAAAGAACAATGTTTCATTTTCAACTAATCTTA…
comp58557_c0	comp58557_c0_seq1	1348	1149	-	-	227	261	1.92	261	227	3.88	3.02	0.41	0.41	0.55	0.68	no	-1.3166	-0.0004096	GTTCTATACATTCACTCATTCACACAGGAAAGGCTTGTGGTTTGTTAAATAATGGCACAATGGTTATGTACGTACAACTGGTGCCACCAAAACATATCAAATAACAGTTTTGTGTTTAGACATGGAAATGATAGAATTCATTTCTTGAATGGGATGGAAAAATATACCCTTTGCCTTTCAAATATCACGGCCAACCTTCTTTAAAGCACTGATACATCGCAAACGAGTTTCTTAATTCTTAAAGTTCTAAGAAATTTACATCACGTGATACCTATGCAGCAGAAGTGATAAGTTTGTCAATTACATCTTTCCATTCTACAGAAACACAGCAACATGATATGAGCGTGAAGAGAAGTAATATCTTATACTCTTGTAAAATTCCCAAATACTAAGACAGTT…
comp66493_c0	comp66493_c0_seq1	1348	1149	-	-	445	403	3.77	403	445	5.99	5.91	0.06	0.06	0.93	0.96	no	-1.40965	-0.053248	TTCGGAAACTTCCCACACATTTCAACGAACCCTACTAAATATCTTTATGTTCGATGAGTCTTTCGCGTGCCCACAAAAACAATATTCCTATAATAACGATATATCATCAGAGCTAATTTAAAATAGGCTAACCTGAAAACAGCTGTAAAGGCATTTCCGGCTGAAGGCAACGGGCACAAGTGATTATGTTTTTGATACTGGATATAAGCAATAAAATAAAACATAAATATAACTATTCATTTATCTACCTATCTATTCTAGAGTTTGCGTCGGAATATTTGTGTGCACATAATAGATAAAACAGATCTTTCAGAACATTCTTGGTTCATGTTGTCATGATGTCTTCTTGGAATTATCCCCGTACTCTTATTCGGAAAGAAGGGAATTTCCGGGTGATAC…
comp77096_c0	comp77096_c0_seq1,comp77096_c0_seq10,comp77096_c0_seq11,comp77096_c0_seq12,comp77096_c0_seq13,comp77096_c0_seq14,comp77096_c0_seq15,comp77096_c0_seq16,comp77096_c0_seq17,comp77096_c0_seq18,comp77096_c0_seq19,comp77096_c0_seq2,comp77096_c0_seq3,comp77096_c0_seq4,comp77096_c0_seq5,comp77096_c0_seq6,comp77096_c0_seq7,comp77096_c0_seq8,comp77096_c0_seq9	1347	820.99	-	-	2846	2985	35.8	2985	2846	58.64	56.18	0.28	0.28	0.67	0.79	no	-1.28637	-0.0004096	CTCTCAATATCTATTTCAGTACTCAATAGATTCTCTTTTGCAATATTAATTTATTGATTTTTTTGCAGCATCAATCACCTGAATCTCTATTGGAATAATAATTACCAAATACCAATTTAAAATATTATTTTCCAGTTCCCAATTGCAATAATTGATCTTTGGGGTATTTATTACTTGCTTCTCTATGCCAGTACATTTTTATGATTTGCTATTGCAATATTCATTACTATTTTGTATTTATTTATTTCTCTCAGTTGCATGTAAATTCCCTGATTTTATCTTACAGCATTAAATACCTGACTGTCTACTACTATACTCATTTTCTTATTGTTTATTCCAGTTTTTTTCACTGCAACATTACCTAATTTTTAGTTGCAATAATCATATTTTGGTTGTATG…
comp75280_c0	comp75280_c0_seq1	1345	1146	-	-	406	586	3.45	586	406	8.73	5.41	0.74	0.74	0.27	0.39	no	-1.40213	-0.0004096	AAGTTTGTGCCAAACACTAGTCTGAATGCTCACAAATGAACAAGCGTTTTAAATGATTATTCCCTCACTTAAACAACTAACTACATCTGGGTGAACAAATGGAAATGTTTATCAATTATTTTTTCATGTAATCAATATAGGCCATACGGAAAATATTGTGAAACACTTAAAATGCAGTTGTAATATAACCTCAAGACAGTGGCAAGTAAGTCCAGAAATGAGGTGCTGGCATTTCCTGATCACAATGTTATTTCAAATACTAAACCATGTAATTTACCTTCAGTAATTCATCACAATCTGATTTGTACCTACACTGCCTAATGTCTTATTATGTACTTAAATAATTACTTTAAGCCCATTGTTTATTAGCATGCAATTACACTAGTCTTTGTGAAACCA…
comp74097_c0	comp74097_c0_seq1	1344	1145	-	-	1008	906	8.56	906	1008	13.51	13.44	0.05	0.05	0.94	0.97	no	-1.31664	-0.032768	GCTTGTGTGCTTGTGTGCTTGTGTACTTGTGTACTTGTGTATTTGTGCGTGTGTATGTGCATGTGCATGTATGGGCATTTATTTGTAAGTATGTGTCTGGGTCCACATGCCTGTGTATCTGTGTATTCACACACATTAAAATAACTTTATTCCTTGCCATAATACAGATTTTGTTAAAGCTTAAATGATGTGGAAATCTAGGAAAAATTACACATTTCAGGTACAGTTGTTCAAAATCACAATATATATATTAAGCATCCTTAAAGAAAGCACAGCTTCAGGTATGATGTTAGTTATTCCCCTTTTTCCCATAAATACCTTTTATTACAGGGAATTCTTTCTAATTTGATTTCTGAGTTCCCCTACAACTTTCAACATATACAAAGTACTGACATGGAA…
comp71446_c0	comp71446_c0_seq1,comp71446_c0_seq2	1342	840.48	-	-	466	445	8.43	445	466	6.64	13.22	0.14	0.14	0.84	0.91	no	-1.11713	-0.0004096	ATGAGTCTATATATGATATATTAGTAAAGTGATATTAATCAGCATTTAGTATGATGCCCTAGTTCCACAACTGAAGGAATACATAGATTTAAATCTAACAAAAAAAAATGCAGTGGTATCTTTTGCACCATTATCGTATTGTTCAACTCTAAAAAAAAAAAAATATTGAAGGTATATTCAGAAAAATAATTTGATGTCTTATATGAAATTCTTTTTCTTTGTTATTGAATACAGGATTTTATAATCAAGAAAAAAATATGAATATATATAATATGTAGTTCTCTCATTTCAGACATTCTGTTTCCAGGAATCTAACATATAATTTAAATATTTGTTGTACATCTAGAAAATGAATATATAAAACCAATCTTTTAAACCTGGCTCAGGGTCCTTAAGAAA…
comp91188_c0	comp91188_c0_seq1	1342	1143	-	-	798	752	6.79	752	798	11.23	10.66	0.12	0.12	0.86	0.92	no	-1.0415	-0.0004096	AAGGAGAGTAAGTGGCCCTGAACATACGCAGCATGCCATTTACATGTACAATGTCGGAAACATACAATTCAAAAAGAATAAGGAAAGTTTATTCAATAGCAGATATCACTAACTACTACCATTGAGGACTGGTATCTGTGTGAAATATTGCCTTAGGCATTCTACTGATCTTGGTTATAAAGAAATGATTCACAAAAAATTATATCTAGCCTTAATATTAAATGCAATAAAAATAGTGCATCATTACTTAAGATTAAAGGAAAAATCTTCATTCATTCAATATATACACTACTAATGAAAACAATATATATGAAATATTCTTTCAAATCATGGTACTCTACAGCATAATTTCAAACCTGCTGTTACACTGACCATCTAGTCATAACTGTTAATCAAATC…
comp68889_c0	comp68889_c0_seq1	1341	1142	-	-	390	615	3.32	615	390	9.19	5.21	0.86	0.86	0.19	0.29	no	-1.28518	-0.04096	GCTCATATTTACTCTCATATAAATATCACACAAGAAATGCCTATGAGGAATCACATAGCATACTTCTTCCTAACATAGGAAAAAATCAAAGTGAAATTAATGTTTAAAAATGAAATCATGAGAGATGTCAGCTATATATATATATATAATTTTTTTCAAGTTCTTCATTCTTTCATATCAATTATTATATTGTCTATGATGCTCTTTAATGTTACCAGAACATGAACACTGTACAAGATATGCTGGTACACTTGACCTCAGCTGTGAATTATGATGGTGAGTGGTTGATAGAAATGCATTGTACTTATGAATATTAACAATCCTTTGTATTTCACAGAACCTATCTTACAAGTTCAGAGTGGATAAAAAAAAAATATATTGTATTTAAGGATCACAGAA…
comp49842_c1	comp49842_c1_seq1	1341	1142	-	-	291	287	2.48	287	291	4.29	3.89	0.19	0.19	0.79	0.87	no	-1.24726	-0.0004096	ACTTTTTTTTTTTTTTTTTTAATTTCAAAATGAGCAGCCTCAGAAATGTAGCAGAGAATACGCAAATTCCACCAACAACAGTAATGTCAACAGTCTTGCATTCGTTAACAATCTGTAAGTCTCATCTATTACAGACATAACAAAATGTTACACAAACATCATCATTAGATATTAGCAATATGGGAATACTTAGAGAGAAACCTAGTATAGATCCATCACTTAAAAGACGTGTAACCGAGATGGAATCTCTCTACCTTCCATGTAATTACTCCTAGCTAATAATGTGACATCTACATTTCCCAGTAATTAATTGACTTCCTTCTAACTGCAGGAAAAGAAGAGACAAGAAAAAGAAGATAAAAGAATTGTTCCATGCTAAACGTTGTTCACTTCTATTCA…
comp39082_c0	comp39082_c0_seq1	1340	1141	-	-	542	566	4.62	566	542	8.47	7.25	0.27	0.27	0.69	0.8	no	-1.17035	-0.032768	GGCCATTAGTATCAAAAGTAAAAGCCAAGATTATATTTTCAGAAACAAGACATGCATTAGGAGAAATATGTTTGTACAAGAATAACTTCAATATAGGCAGAATATGAGAGAACTGTGGTCTCCTCTGTTATCGTAGCACAATGCGAGTATTCATCATATTTGTGTTGCAATGGGAAGATTTCTTTTGTACTTTTAGTATTTGTTTTTCAGAAACTTCTGTACATATTATGAAGTCAGCCAAGTACTGCTATACTACCATTAACTTTTTGTCATCCTGCCTGAATCATTTCAAGGTAATTGATGCAATGTGTGAATTTCCAGCTTAAAAATTGTAAAAAAGAAAAATCATTTTTGTCCAACCCTATTCTTTGGTATCATATAGGCCTATCAAAAAATAAT…
comp50030_c0	comp50030_c0_seq1	1340	1141	-	-	254	228	2.17	228	254	3.41	3.4	0.05	0.05	0.94	0.97	no	-1.02384	-0.0004096	GAATCTCAGAACAAAACTCATAATAGACCCTCTCTCTCTCTCATGTAAATTGCATGAAACACTGAAAGGGACACACCATGTCAACCAAACAGCAGCAGAGGCAAGGAGTAATAATGGAAAAGGTTACTAAAAGTCTTGTATGATTAGTGTATCGCTGTTATTCTTCACCAATTATAGAGGTGATGGAACAATATCAAAGCACCTCGTTCATACCAAAAATCCCTGAATATCCAGATCAGATATGAAAAAAATTGCTTCTTCTTTGAGTCAGATCTAATTTGGGGAAAAATATTTATCTACCGAAAGAAAAGAACAAGAATTAAATATTTTTGCATATGTTCTGCCTGCGAAGTGTATTTGGTCAAGGTTATTCTTGGGAGCAGCCAATTATTTATGCTT…
comp74472_c0	comp74472_c0_seq1	1340	1141	-	-	1627	1447	13.87	1447	1627	21.65	21.77	0.04	0.04	0.96	0.98	no	-1.29867	-0.249856	CGTCGTGAATGGGTTAACAACTTGATATCAATACAAAGTCTTTTGTCTTACCCTTTTGCATCCCTTTTTGGCAAATAATATGCTTAATATATTCAATAATATATTTGTACATAAAAGGAAAGAATGATTTAATTTGATATTCTCATAGAATGCAAGTCAAACAAGTTTAAATTACAGGTATATAACTTAGTAGCTTGCATAAACATGCTTGTAAAATTAGACTTTGGACAAATAAATATGAGTAAAAAGCCGTACATCTTTATAAATTGTGAAATAATAATTTTTGTTTCTTAACATAAGTGTCGCTGGAAATTTCTCTAGATGTTAAAATACTTGTTACAAACAATTAATACTTCATACGAGATTTATAAACACAGACACTTTGGTACATATTTCACA…
comp71833_c0	comp71833_c0_seq1	1339	1140	-	-	715	762	6.1	762	715	11.41	9.57	0.3	0.3	0.65	0.77	no	-1.39119	-0.063488	ATTAACTTATACTTTTGTAATTTGCCTTAGAGACCGACTGATTTATATTATATATAAAGACCCCCAAAAAAGGTAGTTTCAATATAAAACGCATAATAAAAATGCTAAATTTGGAAAAAAAACCTTAATTTTACGGTGACAAGGATCAACCTGTTGCCTTGTTTAAGCTACTTATGCCAGCATAATCACTTTTATTATCTTTAACTATTTTTTCAAATAATCATCATGGACTCATAAAACGTTCTGCTACCTAGTAATACTACTGATTCGGCTATAAGCTTAAGACTTCTAAATTTTCAAGGCAAAAATTTTAGATCAATGAGCTGTTACGCTTTCTTAAAAAATGGCTGCTTCCAAGCCTATTTTATGATTGTAGTGAAAAATTTACACTTTTAACAC…
comp73150_c0	comp73150_c0_seq1,comp73150_c0_seq2,comp73150_c0_seq3	1338	870.22	-	-	976	1282	12.44	1282	976	22.38	19.53	0.6	0.6	0.36	0.49	no	-1.21555	-0.1024	TGTGTGTGTGTGTGTGTACATGTGAATGTTTCTGTGCATGAGCGCGTGCATGTGGGTCTGTGTGAACGTATATGTCTGTGAGTATATGGGAGCGTGTGGATGTGTGTGTGTACATGTGTGTTTGCGTGTGAACATATATTACACGTCCCTTTGCATTCACGCATGTACGTTTGTCTGTCTGCGCAGTTCTGTCAATGTAGGTAATCATCTTTACTTTTTAAAACCTTTCCCAAGGGAGCACCAATAGCATCACTACTGATCATAAAGTTCACCAAACAGTTCGTCAACAACGTGAGTATCACCCTTACCGACGTCTATGTTGGACCGTTTGACTGGTAATACTGCTAGCGTACATATATTTAAATATATTCATATATAATTCTTATAAGTGACACGCTG…
comp71285_c0	comp71285_c0_seq1	1337	1138	-	-	512	713	4.38	713	512	10.69	6.87	0.68	0.68	0.3	0.43	no	-1.31575	-0.0004096	AAAAAAAAAAAAAAGCTGGTGTTATTCTTATCAAGAGTTGCAGGTCATAGAGCTGCACTATGCAATTCCTTTCAACAAGCCATATTGTATGGTCAAAGTGCAAGCAAAACCCTTTAAGAAGCATTGAGTAAAGATTCTGCAGATGCACTAATCAAATGGATAACTGTATATTTGAATTCTGTAAAATATTGGCATAACATTCTTGATAAATACATATAAATATGACGTCTATACTTTGTTCCATTATATGACTATCATACAAAGTAAAAAACAAAAGGATCATCTCTGTAATCCAATATGACACTGTTCATTGTCTTTGGTTTGATCTGTTCTATGTTACAGCAAGACAACTTTTGAGGTGAAGTAAACTGAATAACAATGTGTTGAGGTCAGTTGCCC…
comp74997_c0	comp74997_c0_seq1,comp74997_c0_seq10,comp74997_c0_seq11,comp74997_c0_seq12,comp74997_c0_seq13,comp74997_c0_seq2,comp74997_c0_seq3,comp74997_c0_seq4,comp74997_c0_seq5,comp74997_c0_seq6,comp74997_c0_seq7,comp74997_c0_seq8,comp74997_c0_seq9	1337	459	-	-	1199.14	1180	20.77	1180	1199.14	56.5	32.6	0.18	0.18	0.78	0.87	no	-1.25256	-0.0290816	AGCAGTGCACAGCCATTTCAAATTTTCATGAATGAAACATACATTACTGGAGCAAGACATACAGAATTTAGTTGAGTAAATAGTAAGTAATCAGAGAAAATGTGACTACAGTCTTAAATGGCCTTGGGAAGCATTTTGCACGAGGGAATCATATGGCCATGTAGTGATTTCCAAATTTGTACAAAGAAAACCAAAACCAATTATTCTACACCACACAGGATATGAGAAAGTATTATACCTTTACAAGTATATTATGGGGATCTAAGTATAGACAGTAATGTCAAAGGCAGACTTAAATTTAGTATTTTACATCTAACATTGTATAATGTTGCAATTCACAATCTATACATCACAGATTAGATCATTCTACAGAATAAATTCATTTCTCTCCATCACATG…
comp74823_c0	comp74823_c0_seq1	1337	1138	-	-	749	681	6.4	681	749	10.21	10.05	0.07	0.07	0.92	0.96	no	-1.30892	-0.18432	CTACACTTTGTATCGCCACTCTTTCGAGGTGACTGACCAGCAGAGAAAAAAACAAACAAAAAACAAAAAGAAAACGCGATGGAATGAACGTATAACAACACGCATCTAACTCATAACATCAGACGCCGTCGAAAGAAAACAAAAATAAAGAGAAACGCATAAAAGGTCCTAGTACAAAAAACACCATCACACTTCAGTCGCATCACTTCTCCGATTCCAATTAACAATGAACATATGAACATATAAATATTTGACACTCTGTGAAAGACAACTTGTGCAGGCTTGAAAGGGACAATGAAATCCTGACAATCCTTAAAGCCTTATACAATGTGCCGTTTCAGTCACTGGCTCTGAAGATCAGGGGTCAGAATGAGATCGGTCTCACCCTTTCACAAGGCT…
comp73906_c0	comp73906_c0_seq1,comp73906_c0_seq2	1337	796.5	-	-	3172.57	2772	40.47	2772	3172.57	56.97	63.51	0.01	0.01	0.99	1	no	-1.26122	-0.036864	AGAAAAAGAAAGAAAAAAAAAAAAAATTAAAACAAAAATCTGAACCAATCCTAGTGGATTATGTACTTATCTATTATGGATTATGTATTACTTTATGTACATCAAGCTTTCTTAAGAATACAGTTCCTGATATGAGACAAGTACAGAATATAAGGTGCTGAACGAACCTTGGGATGTCCAGCTTTTGCTTAGTGCATGGAAATACAAAGAGTTATCAGTGTCCACCACAAACTCACACAGACTTTATAGATTTTACCTAACTATCACCATGCAAAGAGTGCAATCCCTTGCTATTCATTACATTTTGATGCATTTAAATTTTGCAAGACCTCGATATACAGCACAACAGATGAAACTAACAATTTTCACAAACTATTTTATTCTCAAATATTACCAAGT…
comp40557_c0	comp40557_c0_seq1	1336	1137	-	-	279.14	319	2.39	319	279.14	4.79	3.75	0.4	0.4	0.55	0.68	no	-1.26239	-0.057344	GAACAATTAAAAATTTGGTTAATAAAATGGTATTTATACAGTAAGGATTTTCATTCAATTATATTTGCACTGCAATTCCAGATACTGAGTTCAGGACCATTTCCATGGCAAGTGAAATTAAATGCTTGATTGTTATTAGCACAAAGAGGGCTTCAAATCATCTAGATAAGGAATTCAATAATCCATTCTTTTTGTAAAATCAGGTAAAAATAATATGAACCAATGGCTTAATTCTACCTACAAAAAGGATAGAAACAATACAAAATTAACAACAATAATCAATAAATATATCTATAACAAATTACAAAACTATACTCATTATCTACAAAGAAAAAGATCTATAACCAGTTCAACATTCAGTAGCCATCATAAGGCAAGATACAAGAATGTGCAACATCT…
comp69958_c0	comp69958_c0_seq1	1332	1133	-	-	831	1020	7.13	1020	831	15.37	11.2	0.5	0.5	0.45	0.58	no	-1.1586	-0.110592	CAGAGTCAAATTTCTATTTGTTTTTCTTTTTTTTTCTTCCTCCCCTCATGCCCTAGTTCATGGGCTCATATCCTCCATAACTGTTAAACAAAATCTTTAGAAATGCCAAACACAAAAACTTTGCAACTGGATATGGATAGTGAAAGATTTGTGTTTTCTGCACATTCCATTTTACTCAAAATCAGCTTCTATCATATACAAACAAATGAGTCATCACAAGACAAACATTTTCAGACAATTTTATAACAGGACAGACTGACATATACACAATGTTTGCAAAAAATTATCACCTGCCAAGTCATAAACAGCACAACGGGATGAACTTTCTTAGGTTATAATACAATAGTAATCACTTCCCACTCCTGACTCAAAATTAACTGGATGAATATATGAATGTAA…
comp76125_c1	comp76125_c1_seq1	1330	1131	-	-	651	729	5.6	729	651	11	8.79	0.37	0.37	0.58	0.7	no	-1.2098	-0.094208	ACAACTATACCTCTGAAATTCACAACAGAAACCTCGTTCTAAAACATTTTTCTCTACAAGGATATAAAGCACAATTTATCAGCAAATAATGATTATGCCATCTCTTAAAACTAGCGATAGAATAACAGAATTACCTTCCAAGATTGAATGTATCTGTACATGAGCTAACAATACTTTAGCATTAAAGAGCATCTGAGGCTGATTTTATAAATGCTAGGAGACTTTTACCACTCCTGTGTAATTAATGATGAGGTATACTAGACCTTTTATCATCTTAAGGTTGTCGAGCAGGTATTATAAAAACATGCAGAGGCGGAGCCAAACTTATCCACGAAAGAAACAGTATATAGTTGAAAAATACTCTCAATTCACACACGTAAGGTTAGTTTCTATAACCCG…
comp68414_c0	comp68414_c0_seq1	1329	1130	-	-	767	933	6.6	933	767	14.09	10.36	0.49	0.49	0.46	0.59	no	-1.27136	-0.0004096	TGCATCTTTCCTTAAAAACAGTTTTATTACTAGAATATTTAAGATCTCAGTTAACTTCTTTCTTTTGCTTGTGACTGACAAATTTTCTATCCACTGAGCAACTGCTCAGTCCACTCTTGAACCAAGAATGGACTTATAGCCATAGAAACAATCACAAATATATGTAAATATTTCTTTTTCTCATTATGACAAAATCTAGAATGTAACTGAAGTGTTGGTCTACTTTTGCAGCAATATACATGCTACTTGATTCATTGTTTTCCAATTAGTCAATAGACATTATGTTCAATTGACCTACTATAGTAAAAAGGGTTAGAAGAGCATGCTGTGATTTATATATTTATTCCAGATTACAGTGCATTTTACATACATTTTAAATGATGATAATGACAGCTAATC…
comp75107_c0	comp75107_c0_seq1	1328	1129	-	-	819	971	7.06	971	819	14.68	11.07	0.45	0.45	0.49	0.63	no	-1.1724	-0.0004096	AAGAAGAAAAAAAATATATATATATATATACAAAATAGGTTTACTGAAATTTGAGAGAAGAGTATTAAAATCTTCCAGTATGATATTTGAAGCAACCAAAAACAGTGAAAGGAAAGGAATTTGTATTAACTGACTTCACTTTATAATGAACAAGTTTAAATGTATAGCAAATAAATCAAAACTAACAGAGGGTCTTGTCGTTGTGAATGAAACAAACCATTAACTAAAAGGACAATTATATACCAAAGCTTTAACCAGCCGTAAATAAAGTACAAAAATGAAATACCTAGGCATACATTTTATTAAATAAGGCCAGGCTAAGGGAATTGTTGAGGTTCCAAGATCAAAGTTGGTTGATAGGTTTGATTTTAAGCATTACCAGTAATTTTTTTCTATTCT…
comp38564_c0	comp38564_c0_seq1	1328	1129	-	-	655	734	5.64	734	655	11.1	8.86	0.37	0.37	0.58	0.7	no	-1.12041	-0.094208	AACGAAACGATCATTATAGAATCTAGTCTACTCTACATCATCTTACACTACCATATATGCTGCTGGACCAGCCATTGTACACCAACACAAAATTTCCATTAGGATTACCTTCCAATGACCAGGAAAATAATTTTTATGATAATTCCATGAGTTAGACATAATAGCTGGTGCTGCTACATATCAACATTGCACACACATAACTGGGTACATCTAAAGCTTGGTGTGTACCAATCACTATTTCACGGACAGGATCTCCTAGTATTATTATTGGTAAAATCTTATGAACTCGTGTGATAGATTCAGACATCTTTCCCACACTTCTTATAAAGAGTCTGCAAAGAAAGTCTTCGCGCGCAACAAAATACTGTACAATTGAAAGAGGGTGGAGAACGGGGGCAG…
comp73865_c0	comp73865_c0_seq1	1328	1129	-	-	645	611	5.56	611	645	9.24	8.72	0.13	0.13	0.85	0.91	no	-1.08494	-0.024576	ATAATAATAATAATAATAACAAATTATATAATAATAATATTAACAACAATAAGTTTTATTGACACAAACCTTTTCCACAAAAGTAATAAAATGTTCTTGATGTCGTTCTCATTGCCAATTGCCCGCACGCCACAAGCCGCGGACATCTCTAAATCTCTAGGCCCTACCTACCTACCTTCTAGCCACAATACCTCTGAATGTGGCAGTGCCGATGGACTACAAGACCACCCCCCTACATCATGTCCCTTCTCCCAAATAATTAAGAAGAGAGCGTGTCTCTCAGTGCTAAACACACCTCTTATACTTCTTTTTTTTTTTTCTTTTCTTTTTGAAGAAATAAATATACAATGTATGTGCGTGAGAAAGAAAAGAGGAAAAAAATAAAAAGGTACGACGATA…
comp76042_c0	comp76042_c0_seq1,comp76042_c0_seq2,comp76042_c0_seq3,comp76042_c0_seq4,comp76042_c0_seq5,comp76042_c0_seq6	1328	837.79	-	-	1252	1155	15.41	1155	1252	22.27	24.18	0.09	0.09	0.89	0.94	no	-1.16392	-0.0004096	GCCCATTGCTAAATTCAAAAATCTGTGTAAACAAATTAAACTTGGCATAAAAAAAAAACAGATTCTTGAAACTTAAAAATCTACTTGTGTTTATGTACGACCAGTATGCATATACATGCGTACGTATTTGATAAAAGAGCTGTTTGTCATTAACAGCATTTTCTTCATAAAATGGCCTTGAAATATACAATTATAAGTATATCATTGTGACAATATGAAAAAAAAATATGGCACACGAGTTCAACAAAACTTGGCATAAGGAGGAACACATGAGAGATGCTGGGAGACGGGGAATATATATATATACATATATATTTTTTTACAATCCTGTAACAGGATCTTTTAACAAACAAGGACGAAGATTTTTGGTCTACAGATTATTCAACACTTCCTTAAAAG…
comp72646_c0	comp72646_c0_seq1	1327	1128	-	-	1085	972	9.36	972	1085	14.71	14.68	0.05	0.05	0.94	0.98	no	-1.15915	-0.0729088	CGCTCTTCTTCCTCCTCCTCCTCCCTCTCCTCCTCCGGTAACTTCTTCCATCTGAAAAAGTTTCCTCTCTCACTCGAACAGCTGTAAGGCTTGGAAGCGAGCCATCTGTGCGTTGCCTGTCGCGGGACAGCTGGTGTTCGATCCTTTTTTATTCTATGTCTCACTCACCTCCCGGCTGGATTCTATATAAACACCTTCATTCGCCTTAATGCTCAGACTCGGTCAATTCCCATCTTTATCGCGGCTTCCTTCATTTTTCCTCTCTTTCGCCTTGGGTGTCGGGTGTTGGAGCCACGCCACGGCACCAGCTGTGCGAAGCCGATGCTGCTGCAAAGTTGCACAGCTGGTAGCGCTGTTGCTGCGAATCGCATCTTTGCACAGCTGTTCACCTCTCTCTGG…
comp43611_c0	comp43611_c0_seq1	1327	1128	-	-	323	281	2.79	281	323	4.25	4.37	0.01	0.01	1	1	no	-1.32289	-0.0319488	TTCTTATATAAAATGGAATGTCCTTAAGGAAAGGTGCGTTGATAATACAAGGGTTGGAAGGAAATCCAAACTATTATGTACAATGCCGGTAAACAGAGAGGATGTTTTTTTCCCCCCCCCCATCTCCTTTTCCTGAAGGGTATCTGAAGCGAGTGTTGGTTGGGGGAATCTACAAGCATGGACGCTCCTCTTTATCATCAACGTACCTTCCATAACTAAAGAGGGTATTTCGGATGAAGGTAGACTTCGAGAGTGTCGTTAAACATTTTCAGTGGAATTGGTAAAATGCAAAAAATGCAAAACATCTTAAGTAAGAAGTCAAAATACATTTTAGTCCTTTAGTCAAAGGATGAAGAGAAAGCATAATATTACAAAGAAATGAAGATGGATTCAACCTAT…
comp70267_c0	comp70267_c0_seq1	1326	1127	-	-	773	706	6.67	706	773	10.69	10.47	0.08	0.08	0.91	0.96	no	-1.19194	-0.0004096	ATCCCATTCTCATTATTTGCATTAATAATAGAATCTAATAAGAGAACCTACCAATCCCAGCGGCTACTCCATGTTTGGGGTTGTCTCATATAAAACATAATCTTCAAGTGGTGATTCCCCGATAAAGGAAAAAAGTTCTTAATAGGCACTGGTGTGGAAAATAAAGAAGGAAAAAGTTCAAAAGCACGTCTAGTAATTCTCCCTTCACAGGAAAAAAAACAATGTGGGAATCACCAGATGAAGATCAAAATATAATTCTTCTTAGAGTACATTTTTTACAATAAACAAGTATACGATTTTTACAAAGAACACTTGTTTATTTCTTTACAGGACGTGAGAGAAATATGTACAGTTTTTTTATTTTTTTATCAGTGTTTAGATATCAAGTAGCACAATGCC…
comp69782_c0	comp69782_c0_seq1	1325	1126	-	-	364	333	3.14	333	364	5.05	4.93	0.08	0.08	0.91	0.96	no	-1.22986	-0.53248	GCCTCTCACACTGATTAAAAAAAATCAAACACTTAAAATACAATATTAACTTTGAGATGTATTCAGTTTTGGTTTACTCTGTTCATACATTGTTTAAAATAAACCTATAATAGCCATTTCAAAATACTTATGTGAAATACCTACTTTAAAATCAAAATTGAAATAATAATTCTACAGCTTTCTATAAGCCTTTTCCTTGTCATAGAACAGGTGACTGACATCTCCTGACCAATTCAATTACTAAAAGGGTAGTTAAATGAAAAGCTCATCCCTTATAAGATTAAGAAATTGGTATTGGGTGTAGCAGCTGGAAAGAGAAAGGTATAGAACCCAGAGCCCTTCTCAAAGAACTATTGTTTCTTCTACATTTTAGGTAGTAGTAGAAAGAGCTTAAAAGCT…
comp72197_c0	comp72197_c0_seq1	1322	1123	-	-	8287	8519	71.78	8519	8287	129.48	112.64	0.25	0.25	0.71	0.81	no	-1.09383	-0.036864	TAGAGGGCGTGTCCTTCCAACTAGAAGGCGTGTCCTTCCAACCTGGAGTGTGTAGGAGTGTGTGCAAACGTGGGCATGTAGAGGCAATAAAACGTTCGGAAGTGAAGGGCGAATCCACCAAAAGTTGGCTTTGAGTAAATTGCAATTTAAGATTAACAATCGAATGTTTATATTCCTTGGATTAATTTTGCCTTGCAAATTGTACCTACCTCTTTCTACACACACACACATGTGTGTGTGTGTAATATTTTGAGTTATACTATTTGTGTCAGATTTGGTGGATTCTCTCCTGTGATTTCGGACGCCCTCAGGCCTCTGTGCACGTGGAGAGACACATAATGCAGGCAAGCCAAGACGATCTTTGAGGCAGTACGAAGGGGATAAGGCAGATCACACACC…
comp73704_c0	comp73704_c0_seq1	1321	1122	-	-	764	786	6.62	786	764	11.96	10.39	0.25	0.25	0.71	0.81	no	-1.29965	-0.0004096	TCTAATGTTTCATGCAAACCCTTCTTCATGACATGCATATATGGAAAGCATGGTATTCAATTTCAACATGGTTTTCTTTCCTTCCTTTTTTTTCCATGTAATTTCAACATATCTTTAGCCACAACTAAAACAACTTCAAAAGCATTTTGACTTTTACATAGAGCAATTGTGTTTACCAGTGAAAATGATTAATAAAAGAATTGTACATCTCAACAGCTGCCATGAATCTATTACACTTCAGATATTTCTCACACTGAGTCTTTCTTGTCCCAATTTTCCATATATTACATGAAAACTTGACCAGTTATTGTCAAGACAGTTGTTATCATTTCTGTATAAATCTAGTATGACTGTTTTTTTTCAAAGACAGTAACTCAACTATTCTCAGACATTTAGTTG…
comp73213_c0	comp73213_c0_seq1,comp73213_c0_seq2	1320	635.84	-	-	574	681	4.98	681	574	77.14	7.82	0.45	0.45	0.49	0.63	no	-1.12276	-0.0004096	CAACTTTTTAAAAATCAAATAAAGCTTCACAAACAGATTTCTATAACTTATAATTCACTTTCAAATAAACTTTTATGGGGAGAAAAAATATTGAAAGACTGCACACTGCTGTTCATGATGTAACACATTATGGTTCCCTTTCAGCAAGTCTGTTAGCAATCTCAAATACAGCAAAATCTGCTGCAAAAGAGCATGTTAACAAGGCTGATTATAGGTTTCATGTCAAAATTCTTGCTATCGTTGTCAAACATTAAGTATCACATAAAATCTATTATGCTATCCATTCTTCAAGAATTTCAATATTTCAGATTGTAATAACAAAATGAAAAGATTTTTCAGTGCATATCTCATGTGATATTGGTATTGTTCATGAAGATATTGCAAATTTTGCTTTAGCAA…
comp75108_c0	comp75108_c0_seq1,comp75108_c0_seq2,comp75108_c0_seq3,comp75108_c0_seq4,comp75108_c0_seq5,comp75108_c0_seq6	1320	730.91	-	-	379	350	5.32	350	379	7.77	8.35	0.09	0.09	0.9	0.95	no	-1.24077	-0.04096	GGGGAGAGGAGAGGGGGGGATCCCTGGGTTAAATCAATGCAGATGGGTATCACGCCAAACGTGGGCCATAAGTATTAGCGCCTGACAACAGGCGTCATGACAAAATAGTTGTGGTATATTTGACATTATGGGAGAATGTATTGTTGTGCATGTTTAATTTGCCACAAAGGAACTTCTTACATATTTCTCGGCTAACAAGCTGGTGGACGAGTTATATACACTTGATTCTTACCTTATCCTATTTCTGCCCAATTTGTTGAAAGGCCCAATTTCCATTAGGAAATATTTTCTTATCAGGTGACACTAACAATGACAAGCAACTATTAATACCCTATCCATTCAACAGCACAAGAGATGGTTCAGGAATCTATTCCTTGTCATAGGCCTGGTTGAACTAGA…
comp57018_c0	comp57018_c0_seq1	1319	1120	-	-	338	427	2.94	427	338	6.51	4.61	0.54	0.54	0.42	0.55	no	-1.27984	-0.004096	GGCATGGGACGAGGGAATTCTGTATTTTTCAATGTTTCAATTATGGGTGCTGATGTTTATCTTCCAAGTATATCTGGTAATCACAACACTGATCTAATCAAATTCTGATGCTAGTACTGTGGTGAAATTTGAAAATATTTTTGTTGCAGTGAAAAATGTCTATAGTATCTATTTTAGAAACAATAATGTCTGCAGTAATGTTAAATTTGTGAACTAACTGAAGTTGATATCAAGCTCTTTAAACCAGGTAATCATGTCTGTGGGTTGTAGTGTTAGTGGTAAGGGTAGCATACATGAAAAGATGTGTTAGTGTGGTCATCAGCTGGCTGTTGGAAGGGACACAGTATGGCCGGGAGTGGGGGTTGGGGCACGATGGGTAGTGTGGGGGGCAGGGGCTGG…
comp62486_c0	comp62486_c0_seq1,comp62486_c0_seq2	1319	785.91	-	-	382	354	5.67	354	382	6.59	8.89	0.1	0.1	0.89	0.94	no	-1.19099	-0.069632	GGGGGGAGGGGGGGGAGGGTCGCTACGTACTTTGTACTTGAAATTATCCTGTTGAATATTCAAAATGTGTTATCACTTATAAAGACAAGGGATGATGAACTAGATAAGGTTGTCCATATTGTTCCAAGTTCTAAGTGGAGGAACTGGATAAACACACACACGAACACACAATATGGAAAGTGACGTAGGAAACACTGAGAAAAAGGGGTTTGGAAGGCAAGGAATCCAGATGGTGATTCTGTCCATCGGCCATTCAGAGGGACTCGTCGGTCCGGACTGTCACTTGACAAGTTGACAAGGAGTTGATGCGTGTACGTGGAGTTGACTCACACAGATGCCTAATCTTTACGATTATATATATTTATACTTCATTTATAATTTGTTTTACATTATATACAG…
comp73268_c0	comp73268_c0_seq1	1318	1119	-	-	309	450	2.69	450	309	6.86	4.22	0.75	0.75	0.26	0.38	no	-1.20376	-0.319488	ATCTGGATCATTCTCATATCTCTACCAAATTAAGCTACAGATAAAAAAAAATAAAAAAACAAAAGAGAGAGAGAAAATATGCCAAGATTCCTTGCAGGCAAAGGGAAAAAAGGGAATAAGTAAACAGAGAGAAAAAAAAAGAGAAAGCTAGAGATCCTTCCAGAATAACTTCCTTTCTCTTTGACAACCCAAGTAGCAAAGCCCTTCTCAAAGTGTCTCCAAAACCAGGAGAATGAAGCCACTGTGTCAATATAATCAACATCTAAATGACATTTACCCTCTGATGCCTAAGTTGTAAGTGAATTTTCTGCATCAAACAATAAGCATTAAGACCTGCATGAAGAACAGTTTTTATTTACATTTCTGAAAATCTATATCATGAGTGGTAGTACCCTGAAG…
comp49362_c0	comp49362_c0_seq1	1313	1114	-	-	195	372	1.7	372	195	5.7	2.67	1.14	1.14	0.09	0.15	no	-1.21243	-0.0004096	CTCAGTGATCTCTCAAAACAAAGAAAATAGCTTTAAAAAGTACATTATAACCAAAAATAATGAAAATCAACCATAAACAACTAGATGGTAAATATTGCTATTTCTCCACTTGCTTTCTGCAAAAATTATATGTCCCATTAATTCCTAAACTAGAAACTTTATCACTGCCAAATGAAAGTGAGTACACTTTAACCATCTTGTCACTAAATCATTTTTGCAGCCATCATATTTCATAGTTTTTATATAAAACATTCAAGATCCTTTGGGTATCGTAAGCTGTTTACACTGTTGTGTCTTCACTGAAACTTTGCAAGAGGACTTTTATATACCCAACAATAAATTTGGCCCTATTAGCATGAATTATACTAACTGATAAACTTAGCTGCAGTACATTCAGCA…
comp72929_c0	comp72929_c0_seq1,comp72929_c0_seq2,comp72929_c0_seq3,comp72929_c0_seq4	1313	1100.99	-	-	561	533	4.94	533	561	8.29	7.75	0.13	0.13	0.84	0.91	no	-1.12249	-0.0004096	GGATGGGAATCTTCTTTATGTTATTAAAATTCAAGGACTATGCATCTATGTAAAACTTTTTGAAAATAATGATGAAATCATTAACATGGCTAATTCTAGCAAATAAAGATATGCTATACAGAAAAATGTTTAACACACTGCATAAATTACAATGGTTTGTTTATATATATTTCATATTTCAGCTAGATATGAATACAGCAGTTTTCTCACTTTTTCAACACTATGGATCTACCATTTAATGTATTCTTTACCCATTAATGAAAACCTTAAATTACACAGCATTTTTCCTACAAGGCTTTTATGCTAAAACACCAGATAACAGTACATGTAGTTATTGCTCAAGCAAATGCTCTACTAAGAAAGTCACATTTGCTGATGTTTACCGTCTTTTTCAAGGAA…
comp71462_c0	comp71462_c0_seq1	1311	1112	-	-	768	895	6.72	895	768	13.74	10.54	0.43	0.43	0.52	0.65	no	-1.3318	-0.018432	AAAAAAAAAAAAAAAAAAAGGAAGCTTAGTACAATTTATCACTTTGGTAACTGTCGAGAAAAAGGAGTGTATGGATAATGGAAAACTATTGTAATGATCATGAAAAAGCAAAACAACACTGGTAGGTATTAAAATCTAATATTATCAATATAGGTAATATGAAGTGAGCCTACAATAACAATCAAAGTTTGTGGTTCTTTGCAACAAACGATACCGAAGCCCGTGATTTGCATTCAGAAAAGGCCAGCAACCCTCTTCCAAATATACTTTGGGAAGATAAAGCTTGTAGACCTCCCTGGTTATTTATCATCAAATGAGGGAGTCAATTCAGGCTCTATTTTGTTGGCTCTTGTCAGAGCACAAAGTGCAGAGGTCATGGCATTGCTTTACGGGGCTCTA…
comp68651_c1	comp68651_c1_seq1	1310	1111	-	-	239	305	2.09	305	239	4.69	3.28	0.56	0.56	0.4	0.54	no	-1.4025	-0.18432	GTTAGCAAATGAATAAATAACACTGAAAACTTTAAAAACACCTTGGGGGATTCCATGTGTAACTGGCATATGAGGATTATAGGGGCTTATAAACACATAGGCCTATACACGCCATTTCAATAGTCATCACCTTATATCTATTTTATGTAAGTTATTCAAACTATTATTTTCGCAACTGAGGTGTTGTAACATCTTATAACTTCCCGAGTAGGGAGTCCCGTGAGGCAAGGGCCGCCCACGCTCGCCCCGAGAGTCCTGGCAGCAGGTGAGGCCCATCAAACGCGGTTTAATTGGAAGACCCTCACACCTGTGGCCATAATAACATCTTACTCTTGATCGCATATTCCGAAACTGATGCTTAATTATGCAACCAATTTCAGACCCTAATGTGCGTTCACA…
comp72782_c0	comp72782_c0_seq1	1310	1111	-	-	463	414	4.05	414	463	6.36	6.36	0.05	0.05	0.95	0.98	no	-1.15326	-0.0012288	TGCCGCCAGGGACGAGATATTTTGTGATGGCTTTCCATATGGCTGACACGCTAGGTGATTGGGCGTGTAGCGGTTGGCTGTGGCCAGAGAGGGCAAATCGCCTGAGGCATTAGACTTACATGCCTGAAATACCCCAGCGTTTAGACCATTTTAGAGCCAAAACTGCCCCGTCTGCAACGGATTAAACAATAAATCTCGTCACCTAGTCAGTTTACCTTCAGTAAAAGGGATATCATACACTTTTCATGCAGTTATGTCAATCTTTACATAGAAGAATATTATATGAAGCATGACATGCTCTTGTCATGTATTGTTATTAACACAGGAGTATAGCCTAGCCATTAAATGTTCACTTTATAAGTGTCCATGCACTTTTTAAATAGTAACTGTCAAAAAAAT…
comp71052_c0	comp71052_c0_seq1	1309	1110	-	-	284	428	2.49	428	284	6.58	3.91	0.8	0.8	0.23	0.34	no	-1.18286	-0.0004096	CCTTGTTTTGTGATGGATTTATGGTAAAATATTGTCTAGGCTAACCCACATTGCACAGTGGGTGTTGGGCGCCCCATCCACTTTGGGTTAACCCTTAAAGGCTGAAACAGGGTAACTTGTGCACAAACAACAAAAAGCAAGATATCTAAAACATACAAATATCCAAATTAAACAACTTGAGTTGAAGTAATTCTGTATCAAAGAAATGCATTCTTCCCATTATGTGTGGACAAGAAGTTCTAAAGTTTACCATCCTTTAGGGGTTAAAGCACACAAAATGCATAAGACAACATACTATATACAACTACACCTATTCTCTCCAGACTCCAAAAATCAGAAAAATAGACTTCCTCTCAATACAAACCAACTCGCCTTTCATATTAATGCATTCTCCAATTC…
comp69855_c0	comp69855_c0_seq1,comp69855_c0_seq2,comp69855_c0_seq3,comp69855_c0_seq4	1309	863.41	-	-	282	249	3.02	249	282	5.19	4.74	0.03	0.03	0.98	1	no	-1.18314	-0.111821	GTTTTTACTTCACCTTCCAAGTATTTTTTGTTTTTAAAACACTTGAGAAAATTACATAACTTGGCACCTTACTCCCTCCATATTTTCCAACACATGGGTGCGCGCATATACATATATATATACCATACAGAGGGAAACATCCCCCCACATTCCTGTCAGATATTCACATAATTATATAAATAAACTCGGTCAGAAAAAAATAACATTACAAATATGACTCAGTATATGATGATAACGGAACGATCCTGAAACACATCGTCTAAGAGGTGTAGCGCGACCTCTGCCGGTTGCAAGAGGAAGGAAAGGAGGAATAACAAACGAGGGAGGATGGAAGAGTAAGTGAAGAGGGCGCGGGAGGAGTCCCCAAAAAGAGAGGGTAGATAGAAGAGAGAGAAAGAC…
comp75177_c0	comp75177_c0_seq1,comp75177_c0_seq2,comp75177_c0_seq3,comp75177_c0_seq4,comp75177_c0_seq5	1308	631.34	-	-	765	670	14.36	670	765	15.36	22.53	0.02	0.02	0.98	1	no	-1.32849	-0.0004096	CAGTAATCAAAATCACATCATTTTGTTCATATATAAAATATATCTGTCTATACCCAACAGCAACATACATAGACAGATGACACATATTTACTATAAGTTTAATCTTACAATCGTTTTCAAGGCAAAATCTCACCACGTTTATGTATTCCTTAAAGATGTTAATGGTGATCTCAACATTTGTACTTTTATTACAATAATACCATAAACCATACTTCATGTATGTACAATCTTCAACTACATGACAAGGGATTGTGAGTTATATAATACTGAAAGTTTTTTACGGTTATTTATCTGCTAAACATGAAACCATATTGTAAAAAAAAAGGACCAACATTTTTTCTTTTTTTCTTTTTAGTTCTATATTAATACAATAAATTTCACATGTTCTCTTGTGTTGTA…
comp66683_c0	comp66683_c0_seq1,comp66683_c0_seq2	1305	1037.11	-	-	196	297	1.97	297	196	4.58	3.09	0.81	0.81	0.23	0.34	no	-1.29238	-0.069632	AAAAAAGCAGCAAAACTGGCACAGGGTCACATTACAGGCGCTGCACATGGCCTGGTTACCTTCCTCTTCTCACCCTCTTTTCACATCCTGCACCGCCGGTACTTCAGAGCCGGAGATGCATCTTGTTGTGTGTCATACCTCTGAAAATAGTGCTTAGTAGACACCGTAGATGGGTGACATTCAAGGTATTCTTTCATGAGGGTGCCATGTTTGGGATTCAAACAAACCCCAACTGTAAAGATAATTTCCTATATCTGTTTCAATATATAACTTCGCACTCTAAGTAAAATGATAGAAATAATTACCCGCGTCGGCACGTTTACATCATCTGTATCCAAAGGGTTCAAATCATTAGAATAAAATACACCACACCGAAATTTCTCTTCTAACATAATGAGA…
comp54593_c0	comp54593_c0_seq1,comp54593_c0_seq2	1305	1086.78	-	-	363	392	3.31	392	363	6.05	5.19	0.32	0.32	0.64	0.76	no	-1.2671	-0.101581	CCAAAATCCTGATAATCAAAATAATTTCTTTTGTATGGAGCATGCAGTTTTTCATACAGCATGACATCAGTACCCTCTGCTGATCAGCACAGAAGCTTCATACAGAAAGACCTGATAAATCTATATGATATTTATGGCTAATTTGAAGGATGACAATATCAGCAAAACATTATTTAATTGCCATGACCTCCATGCTATAGCAAAGGCCAACAAACCTTCATTATACATATTCTGATAAGAAAGAGCCTGGATTGCTTATTTGATAATAAAATGCGTATGAGGTTTGCAAACTCTATTTTGCCAGAATATAAAGGATATACGGTGGCAGACAAATAGGTGTTTTCTAAACATTTACCATTCTGTCAATTCACCATTCTTGTCAGCCGAATTAATTTCAAA…
comp57384_c0	comp57384_c0_seq1	1305	1106	-	-	387	346	3.4	346	387	5.34	5.34	0.04	0.04	0.95	0.98	no	-1.13088	-0.0004096	AGCCTCTACAAATCCTTCACAGCCCTATCATCTAGATAATTCTGTATGTGCTTAAAAAAAAAAACATATATTATTATTACTTCCATATATTTGTTTAAATGAATATTTGAAGGAAAGTAAAACATCATTAAACATGTATATTCAGCGCTTAAGTAACAACACAATATTTCATAACATCTCATATGGAAAGGATATCACCACCACATCCATTTTCACACCATGCCATTCCTAACCATATATCTACAAACTTTCATTCACATTTAAACAAATCATTCATATTTTGGGTAGAAACATCAGATATTAATGGGGCTAAGCAGTGCGTAAATCAGCCTGTCATGGATTCTGAAAGAAAAAAATGTCATGGATGGAAACACACGACTAAAAGAGATACACAAGCTT…
comp72081_c0	comp72081_c0_seq1,comp72081_c0_seq2	1301	1030.43	-	putative vesicle coat complex copii subunit sfb3 [Amblyomma aureolatum]	497	491	4.39	491	497	8.74	6.88	0.19	0.19	0.78	0.87	no	-1.05562	-0.0802816	GTTAAAAAAAAAAATCTCAAATAAATGATACATAAATTTCTTTTCATTGTGAACCATAAAATATTACAAGAATGAAACTGATAAATAGAGATAAATAAAATAAGAAAAGAGAGAAAAGAACTAGAATGTTCACAGTCCTTAGTCTATGTTCACAAATGGAATGTTTATCTGATTTATAAACTCTATAGAATTCTCTGGGAAATGACAATATTACTTCTGTACACATACAGGCACTTGCTCCCACTCTAAAAATGATACAGTATCATACATACATATACAATACACAACACATATTTATATCAATCTGTGTATATATATATAATGAAAGAGATGGAGATAATACATATACATGGTGGTTATTCTACAAGACTAGACAATGTTGAGTCCTTATATAAAATA…
comp66729_c0	comp66729_c0_seq1,comp66729_c0_seq2	1300	1094.53	-	-	1419	1255	12.68	1255	1419	19.47	19.89	0.03	0.03	0.97	0.99	no	-1.14527	-0.0004096	TCTTAAGTATCTGGCCTCACGGCTGTTGGAAGCAGCCACATGTTTTAGTTTGGGTGATAATTATAATGTGATAATAGTTATAAATATCATATAATATATTTTCCTCAGATAATACTGTGGTTGTATTCACTTAATACAGTTGAAAATATTGCTAAATATTAGATTTTGCAACAGTGGGGTATTTGTAATTACTGAAAAAGTTTAATAAATACCTAGCACAACCTTAAGATTCTGTATCAAAATTATACATACACCTTACTTGAATATTTCTTATATTTTCTAAACACAGTAGAAGTTTAAATAACTGTCTACAATAGGATCAACCATCAAGCAACACTATTGCCTTGCTGCTTCGCTCTCCAGCAATGGTCAACAAACCTTTACCATGTATACTTGGCA…
comp71551_c0	comp71551_c0_seq1	1299	1100	-	-	427	536	3.78	536	427	8.32	5.93	0.53	0.53	0.42	0.55	no	-1.27039	-0.008192	AAAAAAAAAAAAAAAAAGCAACACGAATTGTGAGGTCTCAATATATCTCTCAAACTTACTGCAGTAAACATGATGTCATGAAGACGCATTCTCACAAGCGACTAAACTGAAGTACATTTTCATCACAATCCCTAAACTGACCTTTTGTTACCATGCTTACTTTCTCCTTGAGTGAAAATGATGGACAATTCAAAATCAGGAGCCAAAGACGGGCAGATGATTGTTACTTTCCTCAAACCCCGAGATAACACATCAGTTTCCTTGATTTCATAATTACACCAAAAATTAATCGTCTTTCTTTCTTTTATTTCTAAACATTAATAAAATAAAAATGAAATAACTATAAACAAAGTATTTCAGGAAATCATGAGAAGTGGCTTAAAGACAACAATATATATA…
comp71680_c4	comp71680_c4_seq1	1297	1098	-	-	705	758	6.25	758	705	11.78	9.8	0.31	0.31	0.64	0.76	no	-1.05172	-0.0004096	AGAAAACACAATTTATTGCTTATCAACTATATTCACTTTGTAACTTGTAAGCTTGGAATGTACATGTTAAAGACTTGAATTGCAGAGTAGAGCTGCCATCCCACACTAATGCTGGGGGTTATACAATATGAAACAGTTACTGAGACTTCATACTACACATTCCAAGAAAATACTCATGGTTCATCACACTACTCAAAAATTACAAATCTAATACACCAATTCACCCATTTTGAAGATTATAAAACTGATACTGTAGATCCTAAAATGTGCTTTGAACTGGTGAGAAGACTGTTCAAAAATATTAAAAGACCTAAAATATCTTTCTGGTAAGATCATTATCTTGTAAATGCCTAAAGGATTTCAGACAGCAATGTTTGTGCTACCTGCAGGTACTAAAAA…
comp75902_c1	comp75902_c1_seq1,comp75902_c1_seq2	1294	1058.99	-	-	589	795	5.23	795	589	13.26	8.21	0.64	0.64	0.33	0.46	no	-1.22079	-0.0004096	CCCAATGTCAAATACATCAAACAGTTTTTAAATTGATTAACAACAAATTTTCCCTATTTCCATATCACAGTCTAACAAGATCAACAGTAATATGTTGCAACTAATAATAACACAAATTCTGTAGGATAATACTATATCTTCACACCCATTCTTTGCCTGAATCTCTACATCTTAATCTTGCTCTCTCTCATACTTTAAAAGGAAATAACATCCTGCAAATTGCTCGACTAAATTTGACAGATACTTTCACCGACTAATCAACCTTTTGAATATTTTCAGTGATGTAGGAATAATTTTGATTCATCAAATAATAGTTAATAAATCTCATTCATTCATGTCATATTAAGGATGGCAGGGGATTACAGAGGAAATTGTTTAATGATGAAAAAGAAGATAAAA…
comp60767_c0	comp60767_c0_seq1	1292	1093	-	-	296	487	2.63	487	296	7.6	4.13	0.92	0.92	0.17	0.26	no	-1.15812	-0.036864	GAGGGGGTGGGGGGAGCATGACACAAATCACAAACAAGAAACATACCTCACTATTATTTCTCTAAAATAACACCTACTTACTCATTCTCAAAGAGGGAACAACTTCAGGCTAGGAGGGGGAGATGTTTAGGGAAGGAGAGAGAGAGAGAGAATATATACATAGCATTTGTTATTTGGTAATTGTTCTGTTTCATGCTAGGCACCATACAATGTTTCCTACTTTCACATACATCCTGTCATCATACTTTATATCTCTCCAAATAATGCCATTCCCATATATTAATCATATAATAAATATTATTCACTCCTAATAACAACTTATACTACCTGAATCAACCTTGTATCCATTTCAAGCTCTGTACATGTTCTCAGAGTGATTGGAACCTGTATTGGAGATAC…
comp69079_c1	comp69079_c1_seq1,comp69079_c1_seq2	1291	807.56	-	-	420	501	6.17	501	420	8.97	9.69	0.46	0.46	0.49	0.62	no	-1.20454	-0.090112	TGCAATACAAATCAAATAAGGAAGTGGAGATAATCCCATCTTCAACAGTTCCATATAATAATAACTATAACAATAATTTGTCTCTTCCATGTTTCACCCCCCTGCAACAAGCATGTTTTGATGGGTCATATAACTTCCGCACTGTATTATTACTTTGGTTGAAAGTACAAGTTGTTTATTCCTTCAGGTGCGTTGCCCTATCATACCAAATGTTATTTATCACTTCATACTTATAATATCCCAAGTCTAAAAAATAAGAGAACATACATCATTTTAAGATGCATAGCCCCAGCCGAATATCAAAACCCATTCATGCCAGATGTAATATCACTTCATGTACTTTTGCCATGCATACATGTTCTACGTAGTTAGGTTTGTATATTGCATATCTTTATCACC…
comp76034_c0	comp76034_c0_seq1,comp76034_c0_seq10,comp76034_c0_seq11,comp76034_c0_seq12,comp76034_c0_seq2,comp76034_c0_seq3,comp76034_c0_seq4,comp76034_c0_seq5,comp76034_c0_seq6,comp76034_c0_seq7,comp76034_c0_seq8,comp76034_c0_seq9	1291	530.42	-	-	953.99	838	17.17	838	953.99	27.48	26.95	0.02	0.02	0.98	1	no	-1.14279	-0.0638976	TTTGTCAAACATCTTTTTATTGTGAGTATAATGGGACATGCTCTGTAACAATTTACATTTCCCTAACAGTGAAACTAAATGCAAAATGTAAATGCATATTTTTATTAAGGGTGGAAATACATTCGGTTTAATCATAAACAAGAATGGAAAATTTAGGGTTGCCTGTGATTAATATTTTCAAAGAATCAATAGAGTTAATGTAGCAAATCAGTTCCTTAATTTCTAGCACTTCTAATAAATATCTATTTTGCTTTGTCTTAATTACAACAGCTTAGATGTCATGTACCAAGTGTCTTGTTAAGCCAAAATAGAAATCTCACTGAGAAAAATACATCTGGGTTTTCTCCATTTCTAATGATAATAAGGCTGTGCTGCTATAACACGAAATGGCAAGGTAAC…
comp71484_c0	comp71484_c0_seq1	1290	1091	-	-	245	445	2.18	445	245	6.96	3.43	1.07	1.07	0.11	0.18	no	-1.40005	-0.14336	GTAAATCAATTAGGACATTTATGAGCGTCATTTGAAAACAGCACTCTCATGAGCTGTACAGCCGCCTGACGCCCAGGCACTGAAGAGGTGTACAGCAGCTTACAGGTTGGCTTTTTCAGGCCCAACAGTATAATCTTCCATACAACTGACAGTAAATCATAATTCCCCTTCCCCTTCCTCGGTTGCTGTTTGAGAAGAAGCCTCAGTGGAATTAGTAGTTAATGAGGTTTAGATGGTTAGCAGCACACACATGAATAAATACACACTAACATGCCTCACCACTTACATAAGCAATAAGAACTACAACTACCATGGCCCCCACACTACGCTGAAGACTTAGCGACCACCCACTGTTGCCGTGAGTGGACCCCAGACCATCTAAACTTTCCTTGACGACCT…
comp67289_c0	comp67289_c0_seq1,comp67289_c0_seq2	1290	1090.16	-	-	590	571	5.27	571	590	8.93	8.27	0.16	0.16	0.81	0.89	no	-1.31412	-0.0004096	TATGAGAAAAAAATAGTTTCCCCTAATAAGCCAAGATTCTAAAGGTCAGAAATTTGTTTCCTAAATTCCTGCCAATCACCATTTCTTTTCCTAACTATTTTACTTATATTTCAAGTTAAATAATGCATTTTATCATCAAAGCTTAAAAGGAGCATAGTCTGATGCAAACAGATCATATGATATAGATGTAAGTGATAAAACAATAAAATTAGATCAAGATCTCTGTCAGTAACAATCCCTTATGAATAAAAGGGATACTCCAAAAGATGAAGTGAAGACTTCTGTCACTAAGCATTATCAGAAATGAATTGAAACCTTCTGAAGTTGATCATAACTGATATCAACAGTACAGTATACAGCAACTTTCATATTTTGAGAGAGGAGTTTCTCTCTCAAAAC…
comp74830_c0	comp74830_c0_seq1,comp74830_c0_seq2	1288	1087.03	-	-	1066	1370	9.53	1370	1066	21.53	14.96	0.57	0.57	0.39	0.52	no	-1.19769	-0.0004096	CACCGATTTATTCATCTATTATAGTAGAACATGTACATGGAGATTTGATAAAAAGTGATATATATGCTATCAAAAATTAGTCAAATAAGTAGTAAAGAATCTAATGTCATTAATGCCTATTGAAGTAATTTTACATTTTATAATTCTATGAAAATAACTGTCAGGTTTATGTATGATACAGAAATTGTTTCAATAAATTAAATGATACAAAATATTTGACTTGGTAAAAAAAGTGATAAAAATATTGATACATTTTATGAAATTCCTTCAATTCACTATGGAATGTATAAATGTATTTAGCATCAATTGAACGACCTGTTTGAAAAATAGATCAGGATCTTTGCTTTTTTCTCCCTTTTTTGTATATAGAAAAGATTAATGTAATGTCCTAAATAATCA…
comp64596_c0	comp64596_c0_seq1	1288	1089	-	-	333	346	2.97	346	333	5.42	4.67	0.26	0.26	0.7	0.81	no	-1.11955	-0.0004096	ACAGAATAATTTGAAGATTTTTTCACATCCAGAGTTTTTTAAGAGCACAGGAGTAGCGTCGGTGCTTAACATAGAGTCAGGTACATAAGTACTCTTAGCAAGACGCGAGAACTTGGAAGCGGGAAGTAATCGGCCAGTCATTGGTCGTTTACAGATTGCCATGATGAAGGTAGTCGGATTTCGCGAGCGGTGATTGGTTGAGCTGAATGCCATGTTTTGATCGAGCTGTTTCATGATTGGTTGATTCGAATGTCTGTTTTGATCAAGGTGTATCGTCATTGGATGATTTTGAATTTGTTTTGATCAAGGTATTTCGCAATTGGTCGATTCGAATACATGTTTTGATCAGGGTGTTTAGTGATTGGTTGATTTTGAGTGTGACATTTTGTTTTGTTTGTT…
comp70215_c0	comp70215_c0_seq1	1287	1088	-	-	805	852	7.2	852	805	13.37	11.29	0.29	0.29	0.66	0.78	no	-1.32216	-0.0004096	GTGCGTGCGTGTGTGTGTGTACATATATATATTTTTTATCTCAATGTTATCAGTGAAGTTATGGTTTCTTACAAAAAAATTTCCATGAATTCAAATCTATTTATCACATCTCTAAAATGCAAATAATAATTTCTATCTAAATGCATCACATACATGCTTGAATGATAAACAAAATCATTGAACATTTGGATTTGTAAAAACAGAGAATAACCAAAGTATTGGTATAACACATCCAGTCCTTCAGAACTTCAGAAATTATTTCCGAGCTCTGACAATCTATTATTTAGCACAGGGATTAGCAACCTTTTGAATGCAGCATGCCAGTACCCTATAGATTTCCAGTTTTCAATTCCTGCACATGTCAGCTATGACTTTTTGTCTGTTGCACTTAGCTTTAGA…
comp68611_c0	comp68611_c0_seq1,comp68611_c0_seq2	1287	944.44	-	-	266	274	2.38	274	266	5.84	3.73	0.25	0.25	0.72	0.82	no	-1.17685	-0.0004096	GGCTTGCATTGTAAACCAGGTCATTCCTGTGGAGGGTTATAAGTTTACAACATACCAAGGAATAAAATAAATAAATACAGCCTTTAACTTAAGCATTTACAATCCAATACACTCTTACTCATTTACATGTAGTGACAATTATAGTACAGCTCAACAGATTCTTTTGGCCATTAATGACACTGGCTTTATTCATAACCACTAAGTAATTGCTGCATGCTAAATTTCTTGGTGAATGATTATACAATGATATATATCCAATATCAGATTCTCAACAGACAAATATATTTCCAGAGTAATTTTTATACAGCCACTGTTATATTGTTTGGCCAAATAAGTAAGCTGCCATCAGACTAGAATATTCATAATAAGTAGGTCATAATAGCTCCATTCCATACAATA…
comp71557_c0	comp71557_c0_seq1	1285	1086	-	-	666	777	5.97	777	666	12.21	9.36	0.43	0.43	0.52	0.65	no	-1.20418	-0.0004096	GTATGCAGTTATATTTGCTTTCTGAGTTTTCCACTGAAAAAGCCACAACTGTAGACAGCCGAGTCCTCGTTTTCATTTTTTAAATCATTACCGGAGAACTTGCGTTGGACTTCTCACATTATTTTTCAATTAGGAATTATTACTTTGATAAATCCCAAATCATGCATATCTCAAAATCACAAATAACTAAATATCAAATTGGAATATGCTGCATAAAACTGTCAACAGTAAACATCTTCCATAATTTTGCAGTTCAATTTCATTTAATAAACAAAACTTACTTGTTTAATAATCAACTGTCTGATACTGAAAATGGTATCAAATAAAACCCTTCAAATCCACTTGATTTTTATTAAAACTGACTAGACATATGGCCACAAATGTAAATATGCAAAAATT…
comp73606_c0	comp73606_c0_seq1	1285	1086	-	-	1164	1206	10.43	1206	1164	18.95	16.36	0.26	0.26	0.7	0.81	no	-1.22405	-0.077824	AATAGAAATTATGATTGTGCAAGAAAATACAAGGATGTTTGATACAATCAATGTTAGGATTATTAAAAATATATAAAGGATTTACAGTATGCAGTAGACATGGTCATTCAATGATATTTCTTAACCAAATATATTTGGTAGCATGAAAGTGATGTAAAAAAAAAAAATGTATTCCAATATACTTTACTTCCCAAACCAAATAAACAATGATGTACTGAATGACAATGTGCGGATCACACCCTATTTATATGCTCAACATTTGATGTTCAGAAGACCTTATGATTTTGAAATGACTTGACTAGAATACCTGTGAATCTACAATTTACGAAACTGAAAACTATAAAAAATCTTTCAATGACAGCAGCAGTATATTGGAATAGAAATGTGGAGATTAAAAGC…
comp92597_c0	comp92597_c0_seq1	1285	1086	-	-	596	527	5.34	527	596	8.28	8.38	0.03	0.03	0.97	0.99	no	-1.30771	-0.0528384	CTTCCGACTGATGAGTTCTCTTGCTTCATGACAAATGATAAGGGTAGTTATATCAGAGACTCTTTTCTCTTCATAAAGATTCAGTCTCAATATTATCCTCCTGATTCCTTATAAACTATTTATAAATTCACATATTTAATGATAAATGATATGATACCACTAATTAAAAACTATTATCATGTTCTCAACTGATCATCCTAACATAAAGTATTTGTACAAATGTTACTTGTTCAAAGCAAGTAATTATTTACAAGACAGAAATCTGTGCTATACAATTGAAAATAAATATTTTGTACAAAAATGAGTTGCACATTCCTCTATTAAAAATATTTACCAAGTTTCTGAAATGGAAGAGAGCTGTATTTTAAAATACAGTTTACCTGTGATATCAAAACTAAT…
comp76253_c0	comp76253_c0_seq1,comp76253_c0_seq2,comp76253_c0_seq3,comp76253_c0_seq4,comp76253_c0_seq5,comp76253_c0_seq6	1284	369.53	-	-	985	923	30.59	923	985	36.99	48	0.11	0.11	0.87	0.93	no	-1.27971	-0.004096	TTAAACAAGCTAAAAAAACATAGAATGAATTAAAAACAAGGGACAGTAATCTTCTCTAATTCATTTGGGACGGATGATAAAATCAAGAATTCAAAACAGTATAAGATTCTAGCTATAAAGGTAATCGTGTACAACAGACAGACGTTGGAAATCTATGATACGAGGGATAAAAATAAAGATCAAACCAATAGGAACAGTGACAAACATTCTGGCACCTTTTATATGACATGATCATGATTAGTATGATTGGCAGGCATTACCTCGTCTTCGATTGGATTGGCTTGACAGAATGGCTCTCCATGGCTACATTCCACCACAAACAAACAGACATAGATGTGATTATCAGCCCATTCATTTCCACGAGGCTATGTGAAGGTCAGCATCAACCAGTGGCAATAT…
comp69281_c1	comp69281_c1_seq1	1282	1083	-	-	251	563	2.25	563	251	8.87	3.54	1.37	1.37	0.04	0.08	no	-1.25935	-0.0278528	GCCTAAACCTCTTCCATTACAAAGTCACGAGCTCTGTTCCTCCAGTCCCAATACGAGACAGAAAAGGACCAGTCCCTCGGAGGCCAACAAAAGCCCTACCCTGCATTGCCTACTCCTACTCCTCTCACTGGAAAGATCAAGTAGTCGCCGCGGCCAATAAGTGGAGACTTCGAGACGGGAAAAGACACACCAGTTAGTCCAAGAGTGAAAAGCAGCACAGGAGCCCTAAAGCATCAGCCTTAGACAAAGGGCAGCCGACAATAGTGCCGCATGTTCCTGGGATCAGCAATAAAGGCGACCGCACGAGGCGCTGCCCCCTCACATGCGCGCCCTGTCAGGCAGGCATCCGCGCGGCAGGCCCAGTGGTCACCGTGCCAGCTGGACACGGCCGCTGGTGCT…
comp70080_c0	comp70080_c0_seq1	1281	1082	-	-	918	957	8.25	957	918	15.1	12.95	0.27	0.27	0.69	0.8	no	-1.19975	-0.045056	AAAGTAAGAAAGAAAAAAAAAAAATACTGAAGCATTTTTCTGTCCATTCTAAAACTTCTTTTGGATTCAAATTCACATTTAGCACAGAACTCTTTTCCTTGTGATTTCATATAACCCTGCTATTTCCCAGACATGCTGTATATTGACAGTGTATACCCTTATCCTATTATAAACAAGAACCCTTGTATGAGTGAAATTGCCCTAACTACACCATGTAACTATGGGAGAAAAATCCTGAGCTCCCTTGGCCAATACGGTAAGTCAAAAGCTAATGGTGAATTTTTCGAGGTACTGCAGATCACTGAGTCATGGTTGTAACTCTCACACTCCTGATCATCTCCCATCTCTCAAGTGCTGAAGAGGATCTTTTGATCGTTTGTAATCTGGTCCCCTCAAGAC…
comp59361_c0	comp59361_c0_seq1	1281	1082	-	-	190	189	1.71	189	190	2.98	2.68	0.2	0.2	0.78	0.87	no	-1.41958	-0.0303104	CAGAATCTGGGACTTGTGGAGCTGTGTGAATGGGACAATAAAAGGTTGAATGCTAAGATCCTAATAAAAATATTCATAAAATGCTTTCAAATTAAATTTGTACAGACAAAAGTCAAATGTCAACAGTAATTGATTCCACAAAATGGATGTATAACTGCACTAGTCTTGAAATACAGGAATTACAACTTAAAAGGAAATAGAGAAGAGAAGATGCAGATTAATTTTCCCAACACTTTTTTTTAGAGATCTAAATAGATCTATATCTTTACTTCTACCATTCTGCCTTATATAAACATGTATTTCAAAATCCCCATACTTCTGTTAGTCTTTCAAAATACAAAATTTTGATACTAGTATTAATCAGAGCCTTGAAACTTATTAACCCATTAACTACGGGGC…
comp74001_c0	comp74001_c0_seq1,comp74001_c0_seq2,comp74001_c0_seq3	1280	1069.49	-	-	1767	1801	15.98	1801	1767	28.9	25.08	0.23	0.23	0.72	0.82	no	-1.07134	-0.032768	ATAATAATAATAATAATAATACAATGTTTGATAAATGTTTCACCAGATATGAAAAAAATTGATATGTATCTTCCCTATATAAATGTGTTTTCTAAGACACTACCTTTGGGATATCCTGGTTTAAGCCCCAAAATTAATATTTAGCTTTAACATATAATATGATAATTCTTGTTGCTCTTTGATTTTCCTTTTTTTCTTTTATTGCATCATGCAAGTCTTTTGAAGCATATCCAAGCGTGATCAAATTACAAACAAACTAAAGAAAATAGTTAAAAAATGATAATAATGATAATTATAAATAAGATCATAAGAAAGATAAATAAAACACTACATGCTACTTAGAGAACATTCTCTTTTTTTTCGGTTATTTTTTTTTTCTGACACTGTTACACTACCTGA…
comp68374_c0	comp68374_c0_seq1	1280	1081	-	-	672	659	6.05	659	672	10.4	9.49	0.18	0.18	0.79	0.87	no	-1.18521	-0.0004096	CCCGGCGTGAATGGGTTAAGGAGAGTATAGTCTCTTCACTATGTCTATATGCTTTGCTATGACACTGATCGTCCTAGCATTTCCTTCGCTAAAGCCTTTCCTATCACTTTGTATAAATACTTCTTACTATTCATTGTGATGAATACAGAATTCCTATCTCTGTCTTTAACAATATATTTGTGAAAAACTAATTCTTGCTGCTATTCTTCTGAAACTACCATGCTTATGCAAATTTGGACCACACTAATGTGGTGTTTTCATGATGACAAAATAAGAGAATGTGTTTTCTTTGTCCTTATCTGGTGAAGCTACCCTCATTTTGTTAGTGTTTAATTTGAAAAATCACACTTCCTTAAGTCCACTCTATGATGAGCAGTACATCTACCGTGTATACACACA…
comp66058_c0	comp66058_c0_seq1	1279	1080	-	-	452	458	4.07	458	452	7.24	6.39	0.23	0.23	0.74	0.84	no	-1.40854	-0.0004096	GGATAATTTATGCTACATTTCAATGGCTGAATACTTGCACTCATATCTATATTGTTGATTACAAAGTTATGGATTCTGTATTTCTAAAACTGAACCTTCTGAGAAGTGGGTAAATTCTATGAATGCCAAATATTCTGGTCATACACCTGTATCATGGAAGGATGGGATTTAACACAAGCAACATGAAGTTGCCATAGTCTATATAACTTTTTAAAAAGTATGGATTTTATATATCAATCTCTTAAAAGTATGGCTTATAAGCATTTCTAGGTATTCATTAAACTTTAGTGCAGAGAATGGATATTGATATCATCAAATAGGTAGCTCCTCCAACAACAGCAAGACTTCCATACCACCATTAAAATATCATAAATCTGTGTGGAAGTGTGATAATGGACA…
comp66457_c0	comp66457_c0_seq1	1278	1079	-	-	425	386	3.83	386	425	6.11	6.01	0.07	0.07	0.92	0.96	no	-1.32065	-0.0004096	CTTGAAGTAAAAATATATCCAAGAACTATTTACCCAACTCTTACAGACTAAAATACCCTATGCCAATTTTAATAGAGATAAAAAAAATGAAAGGATAAGACTGAGATCTAGAAACAAAGAAAGATTCTAAGGTTAAGATAAAAAGAGAAGAGAGAGCTAGCCAGAGAGCAATAATTTAAGAACATGCAAAAATGGTATTTGCTTGAGTTATTAAGCATTACATCATTCTATTTCCTATATTAAGATTCAAAGTTAATTCAGTTACCACTTTTCTGCAAGTAATTAGTTATTACAAATAATATTATCTGGCAAAGCATTAAAAAGTTGGTGAAGCAACACATGGGAATTCTACAACTACTGTATGCTTAACTACATCTACTTTAGCCAAACAGATCAACT…
comp63304_c0	comp63304_c0_seq1	1276	1077	-	-	293	556	2.65	556	293	8.81	4.15	1.13	1.13	0.09	0.15	no	-1.24666	-0.012288	GGCCACTTTCTGGGCGATTAAGGTACGGTACCTCTATTTTTCTTGCAAAATTATTAATGAAGAGATTACCCTTTACAGAACTTTTGACAGTAACGTCCCAATCCTGATACCTGAACACTGAATTGGAAGATTCTCTGCTCTTAGAACTCCCTGTCGGTCTTTGGCAGAAGTCCTACCCCAGTTGTTTGCACCTTCTGATGCGTATCTTCCATCTAGCATAGTCTGGCAAAATGTTGGACTACTTCCAAACATTGACAATCATCCTTGTGGTGTCTCTAGTTTTGAGGTGTAGTGTATCTCTTGTTCGTTTGTCATTCCTTATGCTTGAAATCAGAAACTCCTTGGCGGTGACGACCAAACATTAACGGGTCATTATATTTGCTGATAGGAGAGAGATGT…
comp73340_c0	comp73340_c0_seq1	1276	1077	-	-	433	712	3.91	712	433	11.28	6.14	0.92	0.92	0.17	0.26	no	-1.0631	-0.0077824	ATATATATATGTGTGTGTATATATGTACATGTGTGTATATGTATACACAAACACACATGAGAGAATATCATATCAATAAAATCCCATGAAATTTGTGCCGATAAATGACAGCATCAGTATCACTTGCACTTCATGTTTTACAAGCTACCATGCCAAAAATTACTTCAAAGGGATTGAAGATGCAATTCAAAACATACTTTAATTACAAAACTATTTAACTTTACATTTCACAACAATTAGAGTGGACTTATTGTCAACACCTTAATGTTTAACATTGTTCTTCAAATCCTTGACAATGGTTATTTTTCACAGCTCGATGAGGCCCAAATGCTTGTTTTAGTTTCAAGGGAACTAGAGCAACCACTGCAAAGTGAAAAGCTGGCAAATAGCGACATACTT…
comp71265_c0	comp71265_c0_seq1,comp71265_c0_seq2	1276	891.66	-	-	469	438	4.7	438	469	9.21	7.37	0.11	0.11	0.88	0.93	no	-1.36077	-0.012288	CAATAATTCTACAACAGGTCCTCTATCAAAAATGATAACTGGAAATAAAATTCGCAACTATTTTCAAATATGGATATGGGGAGTAGTAAGAAATTCATACTAATAGCACAGAGAAAGGTATTTATCACAAGTGTAGATATTTCTGGAGCAGGGCACTCGCCAACCATACAAATATCGAAACCTGAAAATATTCAAATATATTAAACATTGTAACATGTGATTGATTGGTTAAGAATTATGGATACTAAGATGGGGTTAGGGAGGTTTTAGGCTCATTTGGCAATCCCTTGTTAAAAAATTGTGAGACTAGGAGAGGGTTCCATTATTCATTTATTCCTGCACTTGCGATTGGAATCCCTTGTGACTCATCTCGGTTTGCAAGTTCCGTTTTCTTTCATA…
comp69930_c0	comp69930_c0_seq1	1272	1073	-	-	586	712	5.31	712	586	11.33	8.34	0.49	0.49	0.46	0.6	no	-1.13453	-0.0004096	ACAGACAATAAAATATCATTGAGTATTCTTTTGTATTTTCCTCATTCTAAACATCTTAAGTACATACAACGTGGCTTTGGAACAAGTTGAATAATATGCCTGGCTTATGAAATCAATACATGAAACTAAATTATTTTACTTTCGACAAGAAAATCAACATCTATAATTATGGAATGAGGAGCAGGTTGAGTATTGTCTAAATATTACACGTACTGACTTCATGTATTATCCTTAAATGTAGACACAAACCTCAGCACATCTTATACTACATTTAATATATATACCAATCGTGATTATTTTACAATATGCACATCATGTAACATCAGGTATGCATTTAAGGTCAGTATGCACATTGGCAAATATTATCATGCCTTAGAACTTATCATCCATACATAAATA…
comp69522_c0	comp69522_c0_seq1	1272	1073	-	-	600	572	5.44	572	600	9.1	8.54	0.14	0.14	0.84	0.91	no	-1.43205	-0.22528	GGGGGGGGGGGGGGCTAGGAGCAGACAAGCAAAGATGGTCATCAAAACAGGGAAGATAGAGGCAGGGCTAATATGGATGTGCCTTTCAGGGTAACCTTGGGTGGGGGGTGGGGGGGGACATCGAGCCAAATACAGGCTATGTTCTTCATCAATCAAAAAGTGAACATGTTCTAAATCTGTTATATGGAAGAGTACAGCTGACTGAAGTATTGATTTATGTAAATTGCATTGTAATTAAGCACAGGTCATGTATAAATACTATGGGTGTCTCTAAATGGTATGGCTATAAGTAGTTCAGAGGAAATAAAGAGGGGATTGTGAAGATAAAAATTATGAACTGAATAAAGGGTAAGAAATATAGTTTCAATTATTATACAAAAAAAAAACATTCATGTATGC…
comp72392_c0	comp72392_c0_seq1	1271	1072	-	-	491	520	4.46	520	491	8.28	6.99	0.29	0.29	0.66	0.78	no	-1.22422	-0.0004096	CACAGGGAGAGTAACATTATCTATATCAAAACATTTAGTTTATAAAAAAAAAAAACTATTTTTCACTTCCAAACTAATTAGAACAACATCAACCATATACATACATAAAAATTTGGAAGTTATAACTATCTGCATGACTGTAAACAGCCATCTGCATACAATTAACAACAGAATATCACTGTAGCAACTCGGGAGTTTCTGCAAAATTTTTCAGTATATGAAAAGCTTCCCCAAACAGGGATGATTTCAAATGTTTTACAAATGTGTGTATATGTATGTAGGTATATACATAAACACACTAAAACCTAAAATAGCTTTGGCTACATACAAATCTCAAATTCATGCATGAATATTGCCCAGAGTAAATACAGAGTAAATAATTTCCTATTTCAGTTTTGC…
comp54988_c0	comp54988_c0_seq1	1267	1068	-	-	364	401	3.32	401	364	6.41	5.2	0.35	0.35	0.61	0.73	no	-1.30448	-0.06144	CTGCATTACCCTTGGTGCCGCCCTGTAACATTGGCCCCGTGGCCTCGTCAGATGCATTCGTCATGCGGCAACAACAACCAGCAACAACAACATCACACACACACACACACCACATGTCCACACGGTCAGAGGGGAAATGAGGGGTCCTCACAAATACCTCACAAATATATGTTTTTTCTTTCTTTTCCCACATCACTGACTGCCTAACAAACTAACTAACTAACTAACTAACAAAGAAACTAACTAATTAACCTACTAACTAATCCTGAGACTACACAAGACCATCAACCCATCTGTGAGGATAGCTAGATAAACAAAGAAATAAATTCCTAAACAACAGCCTATTCCCATTTATGTTTCTGGGATTCCTGTATGATGTCCGCCCCTTATAAGTGGATA…
comp66478_c0	comp66478_c0_seq1	1266	1067	-	-	126	288	1.15	288	126	4.61	1.8	1.4	1.4	0.04	0.07	no	-1.26918	-0.0004096	CGAGGATTTACTACTATTCGATGGAAGACAATGTGGAGTGTGTATTGGCAGCTCTTAGGGGTCAAAACTCACCTTTCTTTAACAACAGATATCTGTACTGCATGAAAGCAATATTCTCCCAGTGTCATTTATTTAGTATAGTTTGGAAACTTTTTTTTTTCTAAACTGAGTCTGATATGTGTCATTAAGTACTTCAAAAGTAACTTTGGGGCGTTGCAAAAACAAATATTAGTGGGACTCAGAAATACCCTGTAGATTACATAACAACTTTAACAAGATTTTTTTTTTTTTATATATAAATTCTATAACAATTACTCATACTCTAGGTTCATGTAGCTGTTCAGCAACCCATGTTAGTCAAATCTAAAAACCTGGTCTCCTAAAAATACTGTTGTTTTA…
comp71769_c0	comp71769_c0_seq1	1266	1067	-	-	1255	1578	11.44	1578	1255	25.24	17.95	0.54	0.54	0.42	0.55	no	-1.25084	-0.0446464	GGTCCACACTGCAAGCACATATGCACAGAAATTTTCCTAAAGTCCTGCTGGATCTTTGGCCAAGGAACCTTTTAACCTTGATGACTTTATCTGTTTGTTAAAAATGTCAAGAATCAAAACAAGTATCTCCAGAGATATTAAGCAAAACTGTTGGTAAAATCAAGGTTACAAACCTTGACATTAATATTACCTAGTAATACCCTGTAATGATTGAGGAAAGAACATCGACTTGCCCTTCCATCTTTTTACAGAACTTTCAATACCAGACTTTAAACTAGCTATTAGTCTAATAATCTTTGTTAGGATTTCTCCAAAACACAGGATCTCCCAGAGTCATGTGTGATGTACAAATTGAAAACCTTCTTGAGGATTAGATGAGTAAGTTTGCAGTCTATTGTA…
comp69898_c0	comp69898_c0_seq1	1266	1067	-	-	1518	1665	13.84	1665	1518	26.63	21.72	0.34	0.34	0.61	0.73	no	-1.2461	-0.0004096	TAATAATCATAATAATAATCATAAAACATAAAGTATTAACTAATTCAAAAATACAGTATGCACCAGGACTAAGAGACTTCCTTTTCATTTTAATAAAATCCAAGGAATGCATAATTAATGTTTCACAGATATAGCATTAAATCAAGTAAATCATGTATACATTTTTTGTAAAAATGACGATTCAAAAAGAAAAGAATAGCAGTATCGTACGAGAAGTACTGACAGTGTTGCATATAATGACTGAGAGAATTATGCCTCATTCAATAATTTCCTAGAGGCATCAATAAGGTTCAAAATAAATGCTTTCAAGGCTGTCACATATGAATATACTCAAAAGAAACAATTAAGATACCAAAGAGAGCAAAAGCACATCTTTTTCTTATCAACTTCTAAATTATC…
comp61114_c0	comp61114_c0_seq1	1264	1065	-	-	231	365	2.11	365	231	5.85	3.31	0.87	0.87	0.2	0.3	no	-1.33113	-0.1024	GTCTCAACTACACACCATTTTCATATATCCAAATTCCTCTGGCTTGACCAACCTAACAAATTCCAAATTAATGAAACCTCCTTGCAATTACTGAACTCCACGGCTAAACTACAATTAGGTTGACGAAATCACTCACGCAGTGGGCCTTCTTCGCAGCCAGGGAGCCAAACGCACAGGTGTCCCAATTGCAAGCATCTATGGTCGAACCAAGCCTGGACAGTATGCCAACGCACCTCCTGGTTCTACTATACTTTATCCACTCCACTCATTGGCATGGAAGTGGTATGGCTTGCATCACTAAAACCAGCAAACACTACTTTTGACTTAGACTGATTAGTTCTCTCTATGGCATTTAGGCTAAATAACAATACCGCATACTTTATAAATCAAACCAGAGTA…
comp39788_c0	comp39788_c0_seq1	1264	1065	-	-	404	507	3.69	507	404	8.13	5.79	0.53	0.53	0.42	0.56	no	-1.30422	-0.0004096	GCCCCGGCGTGAATGGGTTAAAATATAGTAACTAAATTGACATACATATTGCAAACTTTTTCAAAAGATCTCATAATATTTATCAACAATCTCTCACATTCTGTACAGATGGATTATATGCTGGCCAAGATAATCTCACCCATTTCCCTAAGTGATCAAAAAGCTGCAATAAGCTGCCCTTGCTAACCTCTGGATCCTGTGATCAGTCAAAATGTACAATGCAAATTTCCATATTCTTAAGTCAATATATAGTTTTGCTATCTAGCTCACATTCTTTAATAAAACACTCAGGCAGAATAAACAAACCACACGAACTATGGAAGGTTTCTGGTTAACAACTCATTAAATCAACCACAATTTCACTTTGTAGCACAAGTAAAATTCCGAACTTCATTGGAT…
comp65817_c0	comp65817_c0_seq1	1263	1064	-	-	1230	1397	11.25	1397	1230	22.41	17.65	0.39	0.39	0.55	0.68	no	-1.19858	-0.0004096	GTAAACTAATAAATCTGCTAGCTTGAATCTCACCACACACACTTGGTTATGTCATGCATAGATATTTAACTTCTTTTTATATAGAAACTGACATACATTCACACACAGAAATAACATTCACTTTACACGTATTCTACGGTCTTACATGTACATGGGTGCTGATCCCTTATTAGCTAATAGCAGCCTATCCCTATACAGGATTATCAGCATGCTCACGTTACCACAAGTTGTAAGGAGAATATTGTTTGGGGCAAGAGAAAGTTGGTTAATGAAACACTACACTATGACACCAATTGCTCTGCAATAGATAGTCAGTAGGTACCATCCAATTGTCTTTACATAAATATATGAAGAAACCTTAACCTTACATTCATAAGATAAGAAAAATGTAGCAGATAT…
comp67514_c0	comp67514_c0_seq1	1262	1063	-	-	388	619	3.55	619	388	9.94	5.57	0.88	0.88	0.19	0.28	no	-1.21616	-0.111821	TACCTGTTTTATGAAACATCACAATAGTAAAGTAAGTAATAAAATTTGCAAAATAATAATTTGCATTTTCTACTTGATACCTTTTGTATACTCCATTATTCATATATTCAATTTACAAACATAAGAATCATACTATCCAAAAATAAAATAAAAATAATGTTCTCAAGCCAAAAAATCAAACAAAAATACACATAGGTGATCCATCCCCTAAAACCATACCAATGATAAAAAAGGATCCAAAAGGACTGATCTCCTTCCAGTGCACTTCTGAATGTTTCTCTTCAAAGAGCAAGAAGGCAAGAGAGTGAAAAGGTGACGCGAACAACACTACATGAGGACCAGAGACATGAATGAATCTAAAGGATGCACACGCCGAGGAAGTGTGTATGTGCCACGGTC…
comp69086_c0	comp69086_c0_seq1	1262	1063	-	-	262	413	2.4	413	262	6.63	3.76	0.86	0.86	0.2	0.3	no	-1.33145	-0.106496	TCTGTGTTATGCATATACACTACAATCAATAAATATCAATACTTTAACTGCAATAATCAAATATATAAATTAGTGGTTATTGTCCCTATCTGTCTTATTAAATGCACCATTTACCTTAGATGACTCTAAAATCAACAAATAAAAATATGTACAAAGAAATCAAAAAACTGTAAAGCTATATAACATTATAAAAATACAGTGTATAAAATCTGGAAACTAACAGCACCACCATTCAAGTACCATTACCAAAATTGTCAGATTATGTTATATATATACTTCACACACTCAAATCTCCATGAATTTTTGATATAGAACTGACTGTATCATCTTGACCTCTGAAAAAATAGCATTCTAATCCACTTTAAGATCATTTACATCCTTTTATTGTCTTTTTATATG…
comp75310_c0	comp75310_c0_seq1	1262	1063	-	-	549	616	5.02	616	549	9.89	7.88	0.37	0.37	0.57	0.7	no	-1.07494	-0.0004096	CATACACATATTGCAAATTACTGTAAATATTCATCAGCATGCAAAGTCATATCACTTGTCACAGTCAGGCCACATCAATTCAAGAAATTTACATCCATGTTTCTTACTTCCTATTTGCCTTCCAACTATTTAACATCCTTACTTACTGTACAAGGAAATCCATTTTTCTTTTATTTTAAGGAACACTTATTCATGCTTTCACCAATAACTAACCTTTTCCAGTTACACAGTCCAGTCTGAGGCTGACTGGTCTGACTAAATGCAAACAAAAGGCTACTAAGTGGTCGTGAACAAAAGTTGACAAATGACAATAATCATTAACTATTACTGGGTCTCACAAAACCTTTCAAATGAACTCTATTCAAATTGTAAACCATAATCACAAAACAAATCCTACAA…
comp71232_c0	comp71232_c0_seq1	1262	1063	-	-	1672	1486	15.3	1486	1672	23.86	24.01	0.04	0.04	0.96	0.98	no	-1.07863	-0.211354	TCTTTGGTGAAACTTTTGTTTTTATTTGCGTACTTATACGCATCATCACATTTAAAAGAAACATTGATTCCCTGTCATAAACTCTTTTTAACATTGATTACATGCACTGCACAACTAAAAACATCTGTGATAAACCCAAATCCCCTTGTCACCAAAAAGTGTTTCGTGAAAAAATTATATGCACTCGATCAGATTAATACTATGTACTCTTTCGTTTTTTTATATCTTAATTGTCAATGCAGTATAATCAACACCAGTGCCACTAAGATAAAACTAAACCTTTCATACAACTAAAAGAATCTGCTCCATTAACTTCTGATGAGACATCATTTACATCTATGTGAACAGGGAAAAAGCAGTTTTATACATAAATATAATTCAGGCAAAATATTGTTCTAT…
comp72222_c0	comp72222_c0_seq1,comp72222_c0_seq2	1261	1052.81	-	-	385	418	3.56	418	385	6.78	5.58	0.32	0.32	0.63	0.75	no	-1.26055	-0.0004096	CTACATTTCCTGAAGATAAAAAGCTCCAATGGCAAGGTCTGTTTTGATATCAGTGCATTTCTTGATTAGCCTTTGACAAGATATGAAATATTACTAACAGTAACTCCTCTAGTCTTCAATGAAGATAAAGAACTCAAATATAATTGAAAGTACCATATCAATATTGATATTTCTCCACCTTTTTTTTGTATACTTTATATTCGCAGTATAAGGGCTAAAATTTTAAAATCTGAAGTATTAAAAACTTTAAATGCATGAACAGTGTAGTGTTGCATTATTCAATGCAGGATTGCTTACAATTTTACACTATAACTCTCATAAATACATGACCTGATAGATTGTAGTAGTATCATTTGACTATTTATAAATATGTACCAGAACAAATAATAAATGCTGATG…
comp72066_c0	comp72066_c0_seq1,comp72066_c0_seq2	1260	933.05	-	-	297	309	3.59	309	297	4.97	5.63	0.26	0.26	0.69	0.8	no	-1.27676	-0.135168	TGAAGATCTGTCTCATCGTAAATCTGCAAATAGTGTTTTCAAGATTAGAAAATATGTTGCACATATTTATAATTATGGTATTAAAACTTTACAGCCAATTGCAATGTCTATTGGTTCTTGGTTAATAATGAAATAATAAATTCTAAAAGTTCAATTGCTCCACTCAAAGCCACACATGCGTGTGTGTTGTCTTGGTAGAGTCTAGACCCAGCATGGCCTGGCAAAGTAATCATGTCTTGACAAGTATAGATCTCTTCAAATGCAGCTTATGAGCATTTTTGCTCACTTTCATTGTATTAATTGTTAAGTTGTGTCAAGTAATATTGCTAAATTTGGTTAGCAGACATAATAAAGAATCCATTGATAACAATTTTGATGGGTTTTATTATGTGACCTATT…
comp36902_c0	comp36902_c0_seq1	1260	1061	-	-	809	776	7.42	776	809	12.48	11.64	0.15	0.15	0.82	0.9	no	-1.34187	-0.0069632	ATCAGGGTAACAGTAATAATAATGCTAAACATTTGCCAATAGCATTATTACTATTCCTTTCACTATCATCATCACAGTCACTGTAACAATAATTTCCAAAATATTCATGTTTACCGGTGATTATAAGGTGAGCCTGTCACATTGTATACGGAACCTGCGTTCTTCCATTCCAGCACTCATACCATAGTCTTGTTTACAGTATCACAATGGAAATACATACATCTGAAAAAAAGGGGGCGGGAACCGGGGCGGGAACTCAGTACCGTCTACGGGGACTGAATCAACAAAGTGTAACAAGACTGGTAAGTATGAATCTAACCACCACAGGTTCTACAGGGGTTGTCTTATTGTCAAACCACACGAAATGACTATTGGACATGTATCTTATGATATAAGGTA…
comp74106_c0	comp74106_c0_seq1,comp74106_c0_seq2	1259	577.52	-	-	164	328	2.83	328	164	9.47	4.44	1.21	1.21	0.08	0.13	no	-1.09983	-0.0004096	CCCCAAAAAAGTGCAGTTAAACATTATCTATAATCATCAAACATTGCAATCATCAAGAGTCATTTAGTGTTGACCTTTTTATATTAGAAAAAGAGGTAATAATATCAACCATGCTGAAAAAGAAGTTTGGCTAGAATCACAGATGAATAAAGCATTGCAAATTAATTCAATATGTAAAAACATAAGTCTGATTTGGCTTTTTCTCTTTCATTTTTTTTCTTTGAAACAAAACGGAAGCAGACTACACAAAAGAAACAAACAAAAACAAAACGAACATCCTATCCTACTAATGATTACATAATTATCATTCCTTTCTTCTTTAATCTCTCCACATATTCATCTACAGGATATAGTTTTGAGCTACAGAGCTTACTAATCAACTCAGACTTCAGCAAACTA…
comp76537_c0	comp76537_c0_seq1,comp76537_c0_seq2,comp76537_c0_seq3,comp76537_c0_seq4	1258	953.38	-	-	744.12	1028.27	7.78	1028.27	744.12	17.98	12.2	0.67	0.67	0.31	0.43	no	-1.4362	-0.057344	GCCACGGACCAACACAACCAAATCCTTTTTGGTTTTGGGAAAAATATCAGTCTTTTTCAGTGTTCAGAGATCTAATAGGTTTAATTGACCAATTATCTAATTGAGGGAATAATAATGAATGGTCTCATGTGGCACCTACTACACTCAATCAATGTCAACAAGACAGATATCGTTGGACGCTATCTTATGTGTGAGCCGAGATACGAGCGTTAATTGGTTTAATTGGCCAATTATTCAATTAATGAAATTGATGAAATGTTTCATCCAATAGCCAACGCAGCGATATGAAAAGCAATAAGAATTAATTTTGAGTTGAAACTGTTTTTTTTTTAGACATTAAACGTCAAATACAAGTGGTGTTGTGTGTGCAAAAATCGGCTTACCGCGTGTTACTAATGA…
comp101956_c0	comp101956_c0_seq1	1257	1058	-	-	303	386	2.79	386	303	6.23	4.37	0.56	0.56	0.41	0.54	no	-1.32177	-0.0004096	TTTCAGTATGAGGCAGTACAATATGAGGTTTTAATCACTGCTGAGAGATAGATATTCCTATCAAATAACAAATTATTAAATGAGGACTAAGTCTTTACAAAACAAATAAGAGATTTCTTTTCCCTTTTTCATTTTTTTGGTTTTGAAACTAAAAAAATAAAGAATATATTCTAACTTTTGTGAAGTAAGGGGACTAGCATTTATACATTATTGTCAGATCTGAACAAGGAAAAGAACCCCACTCTTTTCACTTTACAAAGGGAGTGCAATGGAATTTCATGTGTGGTAGTATTTCAGCAGTATGTGAAATATTGCAAATGCAATGGTATTTATCATATTCAGTCAATGACAGTAATGTATCTTGTGGAGAACTGAAATTACTCATAACAAGTGTTTTAT…
comp75150_c2	comp75150_c2_seq1,comp75150_c2_seq2,comp75150_c2_seq3,comp75150_c2_seq4	1257	714.01	-	-	528	567	7.64	567	528	12.8	12	0.31	0.31	0.64	0.76	no	-1.29929	-0.0004096	CAGTCACTGGAAATGAAATTTGCATATTGTGAAGGCCAGACACTTTTAATATTAACCATAGTATATACACATATTGTTCTGGATACAATGGATAATGAAAGACACTTATTTTTGCTATCTATTCAAGCTTCAATGTGTCAACTACAGTTAGATTCATCAAACTGTCTAGAATAACTATTTGCTATTCTGATACAGAACAGTCAGAAAGATGCATTCCCAATATCAGGGGTAATATAATGATTGGTTATTGACTAAATGTTTATTCTTTCTTACAAAGTCCTTCTTTAATATAAATACAATAATAGTAATATCTATCTTCCAACAAATTGAAGATCATTTGGTATTTATGAAACAAAATTAAAGTTCACAGACATCATTCCACAAGTTGAAAAAAAAAAA…
comp76409_c1	comp76409_c1_seq1,comp76409_c1_seq2,comp76409_c1_seq3,comp76409_c1_seq4,comp76409_c1_seq5	1257	241.16	-	-	907	957	35.78	957	907	69.29	56.14	0.28	0.28	0.67	0.78	no	-1.19802	-0.0004096	CTCGCTCACCCTGAGCGCCGGCCTTGACCAAATATCTCGTCGCTGGCATCTGACCCAAAAACCATGAAACATGTTAGCACGTCATCTGGCGCGAATGGGTTAAAGGTGACCTGTAACTCTATTTCTCTCTTTAAACTTCATTTACCTGTTTATTCATCAAAAATATATTCATTTAATGCTGAGAAGCAGCAGCAAGTGTAGAATTGTCCCTCATTCCCGCATTGCAGACAAACCAACCCACTCTGGGAGAAACACAAGATGCACGAAAATATGATAATATGATCACTAAATGCAAGGGTAGCTTGTACCTTTCCTAGGGGATAACTAAGCGGGCCCACTTTTAGCATTTAATAAGTCTGGGAGTGTGGGAAATTTGTGGGATGTGAGATTCCCATAAGA…
comp76361_c3	comp76361_c3_seq1,comp76361_c3_seq2,comp76361_c3_seq3,comp76361_c3_seq4,comp76361_c3_seq5,comp76361_c3_seq6,comp76361_c3_seq7	1257	666.6	-	-	2305	2222.96	35.15	2222.96	2305	54.56	55.16	0.15	0.15	0.81	0.89	no	-1.13427	-0.124109	TAATTGATAAAATGTTACAATACTTTTGATGATACAAATCTGGCAATAACTTATATACCCTGTAGAGGAAAAAAATACTATATATATTTTTTAAACATATTGCTTCCTCTATCTATTTAAGTAACAATGCATATCTATTCAAGTAACAAATCAACATATTAAAAAAAAAAAAAAAATTAAATAATCCACATGATAGTCACAACCAAGACACTCAGATTTTCTTAAAAGTCGATTTACAATGTCATCATTGGTTATTTTCCTCATTGCAAATCAACTTCTCAAATGAATATTATATGGCCTCCATCACCTTATCTTTTTCTTTCCACTGACTGATCAATGTAGTCCTTGAGTGTATATATCGGTAGAAAATGAGTACACATCCGACTGACTGCCTCTGGC…
comp75554_c1	comp75554_c1_seq1	1257	1058	-	-	494	439	4.54	439	494	7.08	7.13	0.04	0.04	0.96	0.98	no	-1.17583	-0.08192	TTACCCTAAATGTACAGGCAGAACAAAACAAATTCATTTACCAGACCCTAAAAGAGATTCCCATGTGACCATCAAAATAGCTTGCATATGTAAAAACACAAGCCTATTGTAAATGCCCAAACCTAAAGCAGGTAGTGTATTTATGTGTTCTCATTGTACCGTTTCACATTACAACCGCTAACTACAATATCTTTTTATGGCAAATGTGATTATCTAAGCTCAACTACACTGCCCTGTGTTATCTAAAACATTCTGGCCAAAATTTCCCAGCTTCCAGATTCAGAATTATAATAGGTATATTCTATGGAGTGACAATAAAAAGGTTTGCAATGTTAAATACAAATTCCGTATGCCCGCCTTTGGCAGAGTCACCACGCAAGTCTCATATATCTTTACCAA…
comp19827_c0	comp19827_c0_seq1	1256	1057	-	-	328	319	3.02	319	328	5.15	4.74	0.17	0.17	0.8	0.88	no	-1.32805	-0.118784	CTGCAATCTGAAACAAAAAAAAAGAATAAAATCAATACAATACAGCAAATAAAGGTACTGATATTATTAAGTCATTGCCAATGTGAATATCCACAGCACATTCCCATGACTTCTTGATAAGAAGCTCCATATTGGCATAGCTAAAGCAAACTTAGTGTTCTCTACAGTAGCCTGTTAAATTTGGGGAATGAGGGGTCATTGATCCATACAAATTTATTATCTAAGTTTATGGGATACAGTCTAGTTATAAAAACTGTAATTAGCAGAAAACTGCAACATATACAAAGTTTTTATTGTATACTCTTTACGCATTTAAGGATATGATTTTGTTCAACAGCAACCTAAGAGAATGTAATTAATTATGAAGTCATGTAACATGTGCACAAAAGCAAATGAAGG…
comp71941_c0	comp71941_c0_seq1,comp71941_c0_seq2	1255	953.02	-	-	752.9	741	8.62	741	752.9	11.98	13.52	0.18	0.18	0.78	0.87	no	-1.30955	-0.063488	GTGGGAAATACATCTGGAAGTGCAATATAGAAAACTATTGAAAAAAAAAAATCCATTTATAATACTGAAAAGGTAACTGTATTTCTTAGTTATTAAAGAAAATAATGATGAAACAAACACATTGTTACGACAATAAAGAAAAACAGGAGTTTATACCGAATATTTTCTCTTCACCATACACACTATACCTGCTAATGCCAGGTCACATCTGTGGATGTGTGGTTCACGGAAACTCTTTAGTTCACCCTGTCCACACCCCAAGAGCCTGCTCACTCCTAGCACCCTCCCTTACCCCAACTCTGTACCAGCCTCTACATATTACCAGCTACATGAGAACTCCATATATATCACTGCCTTTAGTTTGGTGTACTTTCAGTCCAACCATGCTCACAAAACCCT…
comp75708_c0	comp75708_c0_seq1	1255	1056	-	-	627	558	5.78	558	627	9.02	9.06	0.04	0.04	0.96	0.98	no	-1.12383	-0.036864	GTTTTCTTTATCACTTCAGCACATTTTTTTGTAGCAGTTGAGGAAATATTCATACTTTCGGCACATATAATTTCACAATTATGAATCTTTGTTTCGTAAAGGATAGAACACGTACAGTTGTCGTTCTCACTTAACTTGGTTCTTTAACGTTGTGACATGTATCCATATTAGTGCAGTTTTACATTAGAAAAATTAAAGAGCAAAGATAAGTACATATGCATAACTTATCTCCAAAAAACATTTATCCAGCGACACCTCGCAACTCTCCCTATGATGGGGCTATTTCCCTTACAATTGACCAATCTCAAATTAACTTTTCTCTTTACACATTATCTTATTATATTAAAAAAACAGATATATATGCTGCACACAATTAAACAAAACAAACACCAAAATAAG…
comp76751_c0	comp76751_c0_seq1,comp76751_c0_seq2,comp76751_c0_seq3,comp76751_c0_seq4	1254	1046.8	-	-	619	1025	5.75	1025	619	16.73	9.02	0.93	0.93	0.16	0.25	no	-1.29695	-0.0344064	GAGAGAGAGATGTGTGTGTACCTCTACAATGCGCATGTGTGGATGCAAGCGTGTGTACGTGTACGTGCGGGGACGAGAGGAGGATAGACGAGTGCCAATGCGTCCCAATGGCCCAGGTGTCCGACGGTGCATCACAATCTACTCATTATCCGAAACTTTTCCATATGGCGACACATCCGGTGATAGGCGATTTATCTGAGACAGGTGGTATGTACGCTGCGATTCGTACTACACATAGCATTTAATTTGATTTCTGTAGTTTACTTTCGTGTTAATTTTAAGCGTTGGCACCTGTATGGACAGGAGGTATAGTGCCATAATGCAGCGCTTTGTCCTGATATTCTCTCTCTCTCTTTGTAAGAGCAATAAAACTGTAATCTACCTTCAAGATGGTGAATT…
comp74588_c0	comp74588_c0_seq1	1254	1055	-	-	632	621	5.83	621	632	10.05	9.14	0.18	0.18	0.79	0.87	no	-1.1652	-0.0004096	CATCTTTCATATGCCTATATCATATCACTATTAATTCCATGCACGTCACTTTATTTTCCCTTTTTTGCTGTCTATTTCCTCTAGATTTACTTTTTAGCCTGTTCTTCCATTTTTTTATGTCTTTAGGTAATATCAAAGTATCTTATCAGGGACATATTATTATATCTTTTGTATTTAACTATTCATAATGGATGACATACTGGTAAGTGACTATGTATTCTACATATTTCCTTGGATATCTAAATACTAACAGATCAAGGGACCTTAACAAGTTATTCATAGCAAATTCACTTAAAAAATATAATTACAAAATATTGGATCTGTTAAATTTCTTTGCATTTCTATTAGTTCAGGTAAAACAGATACATTTTCTTATAAAGATCTCAAAAAAAAATTGTC…
comp73417_c0	comp73417_c0_seq1	1253	1054	-	-	1811	1704	16.71	1704	1811	27.59	26.23	0.12	0.12	0.86	0.92	no	-1.34321	-0.22528	TCATACTAATTATTTTTTTTATTTCTTTTTTGGCCAACCCATTCATTCATCATTCAGTCTGTAAAAAGCACCTCACTTAAAAACTAGTTTGTCCGATATTCTTTTGGCATGTAGCTCTGCACATCAAAATAAAAATAAGAGATTCCTAAAATGAACAAACATATAAATAGAACACTGAATCAGTTTTGCCAAGCTTCTCAACACCTATTGATAAAAATCTACTCTCCAAAATCCGACCGCTAGCTCTATTTACAATACGTGTCTAAAGAATTAAAGAAGCTCTTCCGGTGATTATATAAACTCATACGAAAGTAATTGTTTCCATAACTGAAATTTGTGAGTGATACTAGAAAGAAAAATGAATTTTGAGAATATAAAGCATGTCAAGTTAAAATTATT…
comp73271_c0	comp73271_c0_seq1,comp73271_c0_seq2	1251	1018.43	SMAD4	PREDICTED: mothers against decapentaplegic homolog 4-like, partial [Dinoponera quadriceps]	297	585	2.81	585	297	9.89	4.41	1.18	1.18	0.08	0.13	no	-1.26483	-0.0188416	GTTTTATTTGCTATGAGAGTGACTACAATTTTTCATGAAAAACAATAAATTATATTATGGATTCATCACTCATTGTACAGATTAAAAACAAACTAAGTACTTAGAAAAAATACATACTTCTTTGCCACTTGTTTAAGATTACACAGTAAATTTTGGACACACTATATAAACTTCAAAGATAATAAGATAAACTGTTTATAACACCTTAAAACAGAGTAAATAGCAACCTGGTTATAACAACTATGGCCATGTCTAGAGAAGCAGTGAGCTGGTGCGAGCAGGCTGAAGCAGAAGTTTTGCAACATTGTAATCAATGGATGGGTTGGCCTGGATGAGCATGGGCCAAAACAGATCAAGTCGATGATTAAATATTCTTGCTCGAGCCACACAGTTTAAGTA…
comp73770_c0	comp73770_c0_seq1	1251	1052	-	-	527	531	4.87	531	527	8.62	7.65	0.22	0.22	0.75	0.84	no	-1.26662	-0.0004096	GGTTAATGAAATAGCTATCCTTTTCTGACATCTAAACATTTTTCACACAAATCCTGTCAGTTATATACAAGGAGAGTCATCTTTCCGCATGAATTAGAACATGTTGCTGCCAATGAGATTATTCAAGATCTGTAATAGCTGCAGGATTGTGGCATGGCATCCTTCAAGGACATCTTTCCTCTACTGATTCCAAACAGACAAGGATACAAACACAAACTTGATTATATTCATGAACAAAAATAACCACACAAAAAAAATGATGGTGCGCTTGTTCGTTCCAGGTTGTTGTTGCTTTCACATATGTAAAAAAAAAAAAAAAAGTTAAATTAGTACAATACTGCATATTAACAAAAAATGGGAAACCTACCTACTGTGTTAAAATAAATCTTTAAAATTCCT…
comp72299_c0	comp72299_c0_seq1	1250	1051	-	-	2185	1911	20.22	1911	2185	31.03	31.73	0.01	0.01	0.98	1	no	-1.25925	-0.0004096	GTCCATAGAATTTTATTAACTTCAATAAAACAAGTCCTTTTTACAGATTACTGTATGGATTATGCTATTCACTTTTTTCACACTTTGTATGATGGAGGACTTTCAGAATTCATCTTAACAGCTTCTCTATTCCCTGCACATTAACCTTTAAAATAACACATTTTACAGGACAAAACAATACAAACCACACAATGCCTATTTAACAAAATAGTTTGGATAAAATTAGTTTCCTTCATATTTTTCCAAATTAATGGGATGGTTACACATACAATGTAATGTATATTTAACTTGTGAACAACTATGAATGACATTTTCTGTCTTTCCTTTTACCTTGATGTTCTAGTATCTATTTTTAAGGGTATCATAGAATGGTCAACAAAATTTTACTTTATTCTTTTG…
comp47166_c0	comp47166_c0_seq1	1249	1050	-	-	301	343	2.79	343	301	5.58	4.38	0.39	0.39	0.56	0.69	no	-1.34883	-0.0004096	GCACACAGGGTTAAAAAATATTTCTCAAACTGTGAATCTCTCTTTCCTTAAAGTAAAAAAGGAAAACCCAATAACATTCCTTCATATTTTTCCTTGCTAACTGGAAGGGGGAAAAAATTATACATATCATACAAAACCAGGAACAGATCCAGAAGATACAAAATCAATTGACCAAACTATTGTACATTTTTATGGTTTACTTAACACTCGTCCCTGCATGCTCCAGTATAAGAGAGTAATGAAGGCCTTGTGGGTACTGGGAACATGGTGATAATGTTGAAGCAACAGAGGGCTCTTCAATACCACTATTTAATAATTTGCTCACACACAAATATCTTGTGTGCTTGTGTATATATTCATATATATATCGATATATATGCGTATTCATGAAAATCAAGT…
comp73378_c1	comp73378_c1_seq1	1248	1049	-	-	1093	1079	10.14	1079	1093	17.56	15.9	0.19	0.19	0.78	0.86	no	-1.30717	-0.0004096	CTCTGTTTATTTATATTATTGAAATAACCAATCCTTCATATATACAGTTACTATATAATATAAATGTACATCCTTGCCCTGGTCATCAGAATTACAAAGACATCACATCATTACATCACATAATTCTCAATGCACACTGCCACAGCACATGTTGGAGGGCAGCTGCAAGACCCTTTAAAAGTAGATAAAATGCAATTATATAATGTACCCTAGAAATAATACAATAAAATATACATTAAAGTAAACCGAAAGAGCTGTCTGCATCTTTTTTAATATGTAACATAACGGTGAAAAACGAAATAAAAGAAAAATAATTAATGCATAAAAAGGTCACCGCTCAGTACAAGTCTTCCAATGAAGGAAATGTAAATGTACCATGTCTGTCACACTAACCTTCAT…
comp76844_c1	comp76844_c1_seq1,comp76844_c1_seq2,comp76844_c1_seq3,comp76844_c1_seq4,comp76844_c1_seq5,comp76844_c1_seq6	1245	620.44	-	putative reverse transcriptase [Marsupenaeus japonicus]	1353.7	1859.51	18.91	1859.51	1353.7	58.28	29.67	0.66	0.66	0.31	0.44	no	-1.33434	-0.299008	TGTGCACATAACAGAATTAATAACACTGCCACTAAAAGAAAGGAAAAACTTGCGACGTTTCGAACTTTTTCATGAAAGTTCCTCTTCAGGCAAAAGCTATCCAAAAAATGAATAGAGGAAGTAAATTTAGACAAGAATATATATATAGAACGGATGACTGTAGGAACAAGGGCTGACTCAGGTCACAGAAGGATGTTTAAGGTCAATTAATCTAGGGAAAGCTTTTCCTACTAAAAAGGAGGTAAGATCATCCAACCCCCATTGACCAGCACCCAAATTACTATTGGGAATCTGTTTAATTAAAAGAGATTCAAGCATCTTTCTTTCATATGCATTAGACGATTTGTGAATTAATTGAACATTATTCCATTTTAATTGATGACCGGCATCACGCATGTG…
comp122996_c0	comp122996_c0_seq1	1244	1045	-	-	389	380	3.62	380	389	6.21	5.68	0.17	0.17	0.8	0.88	no	-1.25513	-0.0004096	GTGCAAATGAACCAATGTTTTTTTATTCAGTTTATTCATGATATGTATGTATCTATGTACTGGTTATGATCAGGAATAACAAGTTTAATTGTAAGTGTAATTGTAAGTGTAAGCATAAGTGTAAGTGTAAATATAAGTGTAAGTGAAAATATGTGTAAGTATATACTTATGCTTGAAGATCTAAGTGTAACCATGTATATACGTATCTGCATTGCCATACAAACACCATGAACTGTACATGTACATATTCAAGTGTTGCTCATGGACTATGCATACACATTTCAGATTTCTGCCTTCTCAATTTTACAAATCAATTCTTTCCAGAATATGTGGGTCAATTCAAATCCACGTATCACAGAATGCGTATACACCCAGTAGTAGCCTGATCAATGGCTATGT…
comp71740_c0	comp71740_c0_seq1	1244	1045	-	-	690	675	6.42	675	690	11.02	10.08	0.17	0.17	0.79	0.88	no	-1.34136	-0.0311296	CACACACACACGGGTGTTAGCGTGCCGTGTGTCGTGTGCTAATCAATACTCGGGGGGAGGGGGGCAGTCCTACTCTCCCCCACACCCCCACCGCCATCGTTTTTACCAACCCATTAATAATTGAATATATGTACTCAAGCTCGCTCTAGCCGGCCTGCGTGAGCCTTAGGTAAGAGAGAGAGAGAGGTGTGCGTGTGTGTGTGTGTTATGGACGTATTGCATTAACGAACGGACGAACATAGAAGTAGAAGTACACATGCGTGCGTTCGTTATGCGCCAAAGGCTCAGCAACATAGACCCTACTCTTGGATTCGAGTTGTGTTACCGGCCTCGAAAATCAGCGCCAAATAATTGCGGCCTCAATCAATAAGTGAATGAACCAACAGTGGCGCAATTAAT…
comp72429_c1	comp72429_c1_seq1,comp72429_c1_seq2	1242	610.84	-	-	301	336	3.73	336	301	13.13	5.85	0.36	0.36	0.59	0.71	no	-1.06679	-0.0004096	CCCGACTAGAGTTTATTGGTCTTGTTTTTTTCAAAGATGTATAAGTAGATACATAAGTAGGAATTCTTTAATCTTTTTTTTATGCAAATGCTTGCAGAACAAATCTGTTTACATAGCTAATGAAAACTAATTATTTTTATCTATGTTAAATGAAAATATTCAACACAGACATAAGCTATATTTTGTTCAAAGTATAATAATAAAACAAAAAGATACTCTACCACCTGTTATACATTCACATTCACATTTCTTAAAATATCAACAAAAAGAATTTCCTTTCCTTTCTTTTTATATCAATCTCATACTTCTGTCTTCTTCTGCCTTACAGAAAGACTTTTATTGGATAACTTGTAAAAAAGAACCCTATTTTTAACTTCTCAAAAATTCAACTAAAAGATT…
comp74074_c0	comp74074_c0_seq1	1241	1042	-	-	871	993	8.13	993	871	16.27	12.76	0.4	0.4	0.55	0.68	no	-1.25243	-0.0004096	GATCTATTTACTGACTGCTAATCTGCACAACTAGTTTTTTGAAGAAATAAACTTTTTTCATGCTTAAAGTAGCATGATGTTAACATATTCATTCACATGCCAATATGAATGAATTAAAGCAAACTAGAAACAATGTATCTGTCTTGTCCTAAACACTCAAAAGTTTTTCATTAGAGGAAGAAGCAAATAACTATAAAAATATGATTTTTCAACGGCACGCCACAGAGGTACGGGTCGCTCTGTGAGCTGGTTTTGTTTGAGTAGTACGACACTTTCACTGTCGTATGCCTGACAGCGTCTATGCTCCGCCCACGAAGTTGAAATGATTGCGGCAATGTGACGCTGCAGATAACGCCTTATATTTCAATATTTCAGTTTATTTGAAAGTTACTTACATTT…
comp73776_c4	comp73776_c4_seq1	1241	1042	-	-	2005	1919	18.72	1919	2005	31.43	29.37	0.14	0.14	0.83	0.9	no	-1.14778	-0.0057344	GGGAAGGGAACAAATTATCAAGCCAGTTTTTTAAAACTTTTTTAATGGCATTCCTGAAGACCATACACATAATAATCAGATGATTTTCTTCCAACTACGAAAATAGGAGAGTTAATAATCACGATTTTCAACCATTTTTATATGTGTTCGGGCTTATCATTACAGTACAAAGGGAAATTGTTTCTTAATAACAACTAATTGAAGAACCGATGTTTTCCAGTGACGCTTTGATTGTTTTTTTTTTTCTTCTTTTTTTAACATACTTGGACATGGACATGTATACAGTGAACGTTTCCAGAAGAGTTTCCCTCATATACTCAAATATATGACCAATGCACTTATGCTGCAATCAAATTACAAACTTTATCTTTAAAACTTTCTTATCCCTACCGCAGGAAA…
comp67757_c0	comp67757_c0_seq1	1240	1041	-	-	473	452	4.42	452	473	7.41	6.94	0.14	0.14	0.83	0.9	no	-1.2781	-0.0151552	GTGTGTGTGTGTGCGCATGCTTGTGCATGTGGATGAATATGTATCAACACATATATGTATGTATGTGTGAGTGACTGTACATGTTACTGCATTTGCTATATATATACAAATTTAGGTGTGTGCAACCGTGCGTGCGTGTGCGTGTGCATGTGCATTTGTACATGTTGATGATTATGTATGAACATATATGTCTGTATGTGTGAGTGTCTGTAAATGTGAATGCATTTGCTATATATGTACAAATTTGTGTGTGCAATTTGAGTGTTGGCATTACTGCTTCAAATGCGTGAGTGAGTGAGTGAGTATGTGTGTATGTTTGTAATATATACACGTGTGTGTCTTACAGAGGATATTCTGTAATTCTATCTATCCCTAATTTTTACAGCAGTTTACAAGAAA…
comp71800_c1	comp71800_c1_seq1,comp71800_c1_seq2,comp71800_c1_seq3	1239	432.54	-	-	3067	3293	92.5	3293	3067	103.6	145.14	0.31	0.31	0.64	0.76	no	-1.20745	-0.08192	ATGGCTGGTTTACATTGTCTGGCAAGGTGCCATCTGCGCCTATGACCAACTCTGTCTTTGCAGCAAATCATGCCATCCGATGCAACTGGGTTAAGAAGTAAGATATGCAAAAATCTTTCATTTCAGGGATGAAATAAGATATATGCACCCAATGGATCTTTAAATGGCTGTTATAGAATAATAGGTATAGCTTTTAAAAATTTACATATTTACTTGGGATTAACAGGATTTACTGATTTTTACATTATCTATGGACAATTAATATGCTATTATTGATAATGCTAATAGTTTCTGAAATAACAGGGGAAAGACATCACAAAATCTGTATTTTGCTGAGATTTTGTGTGATGTTATGGCTTCATTTCATTATCTATGGGGTATTTTACAAATTTCTTTATG…
comp60005_c0	comp60005_c0_seq1	1239	1040	-	-	641	663	6	663	641	10.88	9.41	0.26	0.26	0.7	0.81	no	-1.31253	-0.0004096	TTTCCTTTGTGCTTTTATTGATGTGTGAAAAAGAGAACTTCATAAACTGCAGCATTGACATTTACCATTTCTTGTTACTATGCTGTTATCTACATTTTTCTTCTTTCATATACAGTAAGGCAATTAAAACATAAATAAGAAAAATAAAAACATTTTCAATGTTTAAATTCCTAAACATTGTATGAAAAACAATGCAAACTAAAGTCAGATAAAAAGATACATACTGAAAAGCAGCCATACTTTTTTCTTTATATTCTCAACACAAACCATTACAATAATTAGAGTGAGTTAGCTATAAATTACTTTTTAATATAAGAAATACAATAACCATGAGCTCAAGAGCACAAAACTTGACCTGCCACCACTTCAAAGCACCAACAAGCAGGCATGATAATGTGA…
comp73263_c0	comp73263_c0_seq1	1238	1039	-	-	450	415	4.21	415	450	6.82	6.61	0.09	0.09	0.9	0.95	no	-1.12254	-0.053248	GGTTAGTTTGCGGATTAAATGTGTATAAACCAAACACACATTTGCACATGTACACACACTCTCACACTCCTCAACCAGATACGTATAAATAGTCAATACTATTTTGCCAGTAGAACAAAAACGTACACTATAATCTGCAATACTTTCTTCTTTTATGACTATTATAGTCACTTTACTAATTTTAAGATCATTTAACCCGTTAACAACGGGTGACGTGATATCATGTCATGTGGTGGCAGACTTGTTGCTGGGGACGCGATATCACGTCATGTCATTTTGCTCCATTCTTTAATTCTACATTAACATTTGATTCTGGGCAGTCTCGTATCTTTACTGATGATGAATAGGCTTGCTGCAAACATGTTAGAGAGGTTTCACTGTAGTAACATTTACCTTGGA…
comp63888_c0	comp63888_c0_seq1	1237	1038	-	-	546	725	5.12	725	546	11.92	8.03	0.62	0.62	0.35	0.48	no	-1.15167	-0.172032	GTTCTGGAGGTCACAAGATTACATAGGCACCTTTACACTCCAACATGAGGCAAAAAGTGAAAATTCATTTCCTTCTCAAAAGGGATAAACACAAATAAAAAGTGACTAACTCTGCTGTCACTAGATATAAACTTGTACATGTGATTTATTTCAACAATGAATTTACTTCAATATCAATGTATGTTCAATTTCTACCACTAGTTGCTCCATGTTGGGAATCTAGTATTTCTATAAAGGTATAAGAACATTACAAAATTGTCAATCACCTCACTTTAACCTCTCAAATCTTCATAATTCTATAAATTTGAGCATCTATTCATGCAAGAATTATACCAAGTTAAAGAAACATTTCTTTCAACAATTCTATTCCAAATTACCTAATGCACACCATGGAATTAT…
comp74983_c1	comp74983_c1_seq1	1237	1038	-	-	3172	3219	29.73	3219	3172	52.93	46.65	0.23	0.23	0.73	0.83	no	-1.2974	-0.0004096	GTGAAAAATCATCATCTATACAAATAAAAAAAAAAAAAAAAAAAGAATTCACTCAAGAGGTAATAAAAGATTGAATTATCAACATAAATTAATTTATTAGGACTTATTACAACACTAAATATATACAGATCATACCTGACACTACTAATGGATGGTAAGTGGGAATATGATGCAATTGCAAAAAATGGGAAATGGGCATTATGTACAAAAAGTTGTTGGGTAGCTTGTGTGTGTAGTACTTGTCATGAAACAAAAGATCATAAACTGTGGAAAGACTACAACAGGGGGTATTATACTTGTATTTTCATTTATATATTTGTGGAAAATTACACTGTATATGGTACAAAAATGCTGACGGACCTGTAAACCCGTATTTCAGGAGAAGTAATGGGGCTGCAG…
comp37453_c0	comp37453_c0_seq1	1237	1038	-	-	284	274	2.66	274	284	4.51	4.18	0.15	0.15	0.82	0.9	no	-1.28405	-0.0004096	CTAAAATTCAAGGAACTGGGTAAACAGATGAGGTCTGGTATGCCTTACTAATTGACACCATGGTGACTCAACACTTGTGAAACCATCTGTATATAAAAAAAATGAACAATACATAACAGTGGATAAGGTATGTATGCATGCACTCTTGGCATCAATGGATTAAATACATACAAGATGTTAAAAGAAATGTGTTCATGTATATATATTATACTTTGTCAAACTTACACAATCTGGTGAAAATACCTTCCCAGTTTTTTCATAGAAATTACTCAAGCCTACATCCTTAAAGTATCCTAATACAGATATCAAATATATAAAAAGTAATTCTAGTATTTTCATTTATTTCACTGAGATATGTAGACCTACAATATGGGTTAATGGACGTCACATGGTACAGCA…
comp74797_c1	comp74797_c1_seq1	1236	1037	-	-	670	660	6.28	660	670	10.86	9.86	0.18	0.18	0.78	0.87	no	-1.25653	-0.0004096	TTTTTTTTTTTTTTTTTAAATACATATTCTTAATCATATTTCTTTTCTGAGTATATTTATAATAAAGGAGTACAACTTATTTCAAACAAATAGGTTGTGGAATGTTGAAAATGGAGAATATTTGAGTTACATTATGAAGTAATTTTTTAAACCCTTTTTTTTTGTATGGAAATAATGTCTTTATGATTTTCACATCTTTACAATACCTTAGGGATTTATTTGATCCCAAACATGTACCTAAAAAAAATGAAAAGTATGGTTGGTACAATTTTTATCTTTGGATAATCAAAACAAACCATATATTTTTCTTTTAAAGATTAGACTTAAAATCAGCTTCTATTGCATCACAGTTGAATTGAAAGTAGACCAGACTAAAAAATATAATGAAATACTCGGGCA…
comp62672_c0	comp62672_c0_seq1	1236	1037	-	-	1577	1387	14.79	1387	1577	22.83	23.21	0.02	0.02	0.98	0.99	no	-1.01518	-0.069632	CGAGTGTCTATTTGTTTTATTGCTGGGAAGTTCTGTCTCTAAATATTTAAAAAAAATCTTTATTTGCACAACTTAACTAATAGGTGACACATCTAAATCAATCAGAAATTTTAAAAGTTCTTGGCCACAAAAAATGATGAAATGATTATTGTACGTTCAAGGTAACATCACTTTATACACCTGTATATATATAGCAGCAAAATATATAGGTGGAAGGATAGCAATAAAAACACTTTTCCCTAGACAAATGGTATAATGCCTGTTAATATTCAAATGAAAAAGTGTACATTCCAATAAAACCCAGTACAGTCCTTGCGAGAAACATTACAATCTTTTAACGCAAGTCATTTCATAACACTGGAGTACTGGAGATGATATTCTCTGCTTACAACATAACTA…
comp58900_c1	comp58900_c1_seq1	1235	1036	-	-	421	404	3.95	404	421	6.66	6.2	0.15	0.15	0.83	0.9	no	-1.14543	-0.0004096	GGTATTATTATTTATTGAATATATGCAGCTTAAAAAATAAAATTCAATGTGTTAAAAACAGTAATTTTGTTACTGGAATATAACAAATACAAACATTTAGTTTTTGATCCTACCCAATAATGAACTTTAAGTATGAAAACAATCACTTGGAAATATTAACAGAAGATCTATTTCCAAAGTAATGATACCCAGCAGCCAATCATTTTTATGTTCAAAAATATATTAATATATTTTCATGGCATAAATTATTCTGAATCTGCTACTCACTCATACTTTTGTAAATATTAACTGCATATCTAATGGTTAATCCTGAACGTGGACTGCACAGTGGAACTTTCACAAATTTGGCTGCTGGATCACTGGCAAAATAAATTAATTTGTATATCTATATATAACAGA…
comp67795_c0	comp67795_c0_seq1	1234	1035	-	-	1217	1417	11.44	1417	1217	23.37	17.95	0.43	0.43	0.52	0.65	no	-1.17108	-0.0004096	TGACCTCTGACCCAACAACTCACTACCCTCTACATAGACTCACTCTACCTTAGAAATTGTATGTACAAAAACTGAGAAAAAAATTTATATACTCATTCATGACACTGGAACAGATTCAACATTAGTCCTGCATACTGCCAAAATGCACTGGAATGTTACCTTACAAATTCTATTCTGTGACATGATATTAAATAAAATATTGATTTTCTAGAATACTGAAAGACAATCTGTTTGACAACATCAAAGTGACTGTGACCATTAATGCTTCTTTAAAATATTCACATCTGAACAATGCATGAATCTAAAAAATAAAAAAATAAAAAAAATGTTACAGTATAAAACCATCAGTAATAATTGACAATACAATTAAGATATGATACACCATTACAAATGCATACA…
comp74899_c1	comp74899_c1_seq1,comp74899_c1_seq2,comp74899_c1_seq3,comp74899_c1_seq4	1234	202.72	-	-	438	492	17.43	492	438	52.15	27.35	0.37	0.37	0.58	0.7	no	-1.30553	-0.0004096	AATTATTCTTAAAGGTGTAACTTTTAGATTTCATCATTTGAACTCAAGTAAACTCCACTTTGGAACTCCTTCAGTAGCAATAAAAAAATCCTCTAGGTAGTATAAAGGTACTAAAAAGAATTCAAATAATTACCATTTCCACACATTTCTACTCAATGAATCGTGATCCTTTCTGAATGCAATATAGCCTCTAAATAACCCTAATTTTCATTCCTTCAATAAAACTTCCTCAGTGCCCATATAACAAAGTCTACAATGACATTTCAAGTTACAACTACAAACAAGTCCATATATCTAACCCATTGCAGGTAAGAATGCATGTATACATGCATTATGATTTGGCTTTACACATAGATAGTTCTATAAGCATTTAATAAGCATGGAATCAATTAGTAGGCC…
comp72268_c0	comp72268_c0_seq1,comp72268_c0_seq2,comp72268_c0_seq3	1234	673.25	-	-	1022	892	15.04	892	1022	22.21	23.6	0.01	0.01	0.99	1	no	-1.10797	-0.192512	AAGAAAAAAAAAAAAAAAAATGCCTGAAGAAAATCACTGTATATCACAGATACTTTCTTTGTATCCTAGTAAAAGCTACACACTCAAAAGTGATTTTCTAATATTTCTTCGGTTGCATAACAAAATGAGCAATGAATGTTCTGGCATTCCAGAAAAATAAGAAAAATAAGCAATGATATAGTTTTCCATCACAATAACACAGCACTTCACTTGTTCAAGTAGCACATTATATTTTCCATATACTATATATACAAAGAGATTGAATGACTACTCTACAGATTCTCCTCACTGTACAATATTTATATATATATAAAAAAAAAGAAGTCTCTTTCATGTATAATAAAATGCACACAAGATATTACCTCAAACAAATAAATAAGTATGCACCCTAATTTATGC…
comp74579_c3	comp74579_c3_seq1,comp74579_c3_seq2,comp74579_c3_seq3,comp74579_c3_seq4,comp74579_c3_seq5	1232	312	-	-	2790	3228	96.16	3228	2790	161.2	150.89	0.42	0.42	0.53	0.66	no	-1.32932	-0.008192	AGTACAAAAGTGATCTCAACCATGTAACATGCTCATCCTGGAAAGGTTAACCCATTGCAGATGGGGCCCCTAATGACCTAACTGGTTGTCAGGGCAAGCGGTCTATGACACCAGCTAAAAATTAGAGGGATGGGGGAAAGGTTTTCTCTGCCCTATGGGTAGCACAGATTAGCCCAAACAATATTTTTCTATATACCTCATAAAATGTGGGTTTAGGCTGATTCTGGAACCCTGTACCTCTGGAGCTACCACAATTACAGCCATTACACTTCATGACTGTGTGCACACTTCAACTGTGAGCAGATCCCGATATCGTGTCACGTACGCATTGACATCCGTCTTTTAGGCCTAATCAATGCCAACATGTATGTCATGATACCAGTATGCAATGGGTTGACC…
comp75859_c0	comp75859_c0_seq1,comp75859_c0_seq2	1232	763.81	-	-	1392	1452	17.85	1452	1392	32.22	28.01	0.27	0.27	0.68	0.8	no	-1.26439	-0.02048	CACATCCATGCAGTCTAGTCCCAAATATGCTTCTAAACTGTTTTTTTTCTTAATAAATGCATTTCACGCGTTCCTTTTACCTTTTTTAATGTAAGGCACAGATGGTTAAAATAGGTATGCCAAAAAATTTAATGTCAATATCATCTTTTTTAATCCTCAGTAATGCTGAATGATACACTGAGATATCCATTCATTTGTAAAATATAATCAAATTATATGGTCTCTGTACATATCAAAATATCAATCATAAAAAGCTTTCATGAGGTGATCTACATGATCTCTACAGTCTTCACTAAGCCACCAAACAGACCCAGAAGTCTCTTGAGGGGGTGTTTGCTATATTGATTTTCTTTTTTGATTATAGGGTATCTTTTGAGTCATGGGTTGTGCAGTAATAAG…
comp70977_c0	comp70977_c0_seq1,comp70977_c0_seq2,comp70977_c0_seq3	1231	457.59	-	-	434	398	9.7	398	434	14.16	15.21	0.08	0.08	0.9	0.95	no	-1.2381	-0.1024	CTGCAGTCCAACGAGACATGAAGTTACGACGTTACAAAACTAGGAACTACAAAACCATACGACAACTCTAGGCGAAATGCACAGTATTGAGTCTTCATAATAATAATAATAACAGCAGGGCTTTTTCTTCAGTACAGAGTGACGAATCAGTGGTGACTTTTTTTGCCCTCCAATTCTGACATCACAAGCACCATCACATAGAGGAGCTAATCCATGCTTTGGATTCACATGTATTAGGACAGGAGAGTCTGGATGCAAATAGTGATAAAGTGAAAATGATAAAAAAAAATATACAAATATTAATAAATGTTCTTGCCTATAAATTGTGAAGAAGTTCTGTAATTGTGTAAATATCCCAAACAATTACACAAAAACAATTATACATACATAGTAAAGCCG…
comp73627_c0	comp73627_c0_seq1	1230	1031	-	-	500.26	752.88	4.72	752.88	500.26	12.46	7.41	0.8	0.8	0.23	0.34	no	-1.1229	-0.0004096	CCTCGTAAGCATTTATGACTTAAGCTAATTTGTATCTAGTCAGGATGTATTATTTGTACGACTAGTACAATATCACAAGAGATTGATGGTAGCAGAAATTAAGCTTGAGTCGTGAAAGCAAATAAAAGGATAAATATGTATAGAAATAGATGTCTGTGATTTATAAGTATTTTGATGAAAATGTAGTCTCCAAACAAACTTTTAAAAGGACCAATACTCGTTTTTGTATGATGTTCCTTTGCATTTTTGTATTTATTTCTTCAGGCTGAATGCTGAAATCATTTGTAATATAATATTTAATGTATCCAGAAATATATGATAAAGAGTTTATTGAAATTTTGTGATTGTTTGTGTATCCCAAATGCTGAAGAAAATCTCAGGTGTTTTTAGCATTGTGTT…
comp108090_c0	comp108090_c0_seq1	1230	1031	-	-	353	496	3.33	496	353	8.21	5.23	0.7	0.7	0.3	0.42	no	-1.20766	-0.0507904	AATTTTCCGAGCTTTCCACTTAGACATCAGGGTAGACACATTATATGATTCCCTAACTGGTTGTGATATTCTCAATGGCTTATTTCATACAGCATTGAAAGTTCAAACTCGTATCTGAACAGGCAGTCTTATATATATTCATAACTGTAATTGTTTGTATAAAAAAAATAATAATGACAGAAAAAAAAGGGAGTAGCCAATTTTTAATATACCCCCAAAAATTGGGAGTCAGACATAACATTCTTCCTTTTTTTTCTGTGGGAATATTATGTCCATCTAAAATGCTACCAATTCAGAGCATTGTTGTTTTTTTGAGGAGTGTTGAAGCCCAAGTAGCAACAAGTGTAATGCTTAGTTCTGAGAACAGAAACTTAATAAAGCTTGCAGGCCCTTGTTATC…
comp69838_c0	comp69838_c0_seq1	1228	1029	-	-	1153	1055	10.9	1055	1153	17.5	17.1	0.08	0.08	0.91	0.95	no	-1.04565	-0.0004096	TCCATACTGTTTGTTACACTACTAAAACCTCAAAAAGTTCAAGCACAGTGCTTTAGAAGTAATGCACCTATGCCTTTCAAGACCTCAGATCTAAAATGGTAAAGTGATCCATAAAACAGATTTAGTGGCTTATTCATTAAAATGTTTGCTTTTTATTAAAGCTGTTTTGGGGGAACATACTTTGCAGCTTTCAAATACATAAAGGCTATTACCATGATTGCTTTTACATATTTTTCTACTTCCAGTTCTCATTTTAAAAACAATAAGATCATTTTTTTCTGTATAACAAAACACAAAACAATAGAACAGGAAATGTTTCTGTCAACTTATACCGTTCTGCAGTTCGCTGAACATCACATTTACAACATCCAAGATACAGTTAACAATCTAGATGACACC…
comp73438_c0	comp73438_c0_seq1,comp73438_c0_seq2,comp73438_c0_seq3,comp73438_c0_seq4,comp73438_c0_seq5,comp73438_c0_seq6,comp73438_c0_seq7	1226	590.26	-	-	996	1359	13.07	1359	996	52.82	20.51	0.65	0.65	0.32	0.45	no	-1.26616	-0.0405504	AACTCCAACCAAATAATGAGAGATGTCTACCTGTTTTTAAAGGTGACATTCATACACTTCCCCCCCATATAAAATGCAAAGCCATTAATTCTATATGGCGACAATTAATTACTTCCCATTACTCCTTAAGCTACATAGATTGACGTGTCCTGTACGTCCCTCAACAAGTCTCAAACTATACGTGCAAGTGAACATTATGATCACACTAGATCCATATTTACTAAGAGTAAAACTGCAATGACATCATAACGAATAACAAATGCACCAGTTGCAATCGGTGAAGATCCCTATGGCAATGCAAAGTGCAGGACGGTGTGGACTAAGCAAGCAGACCGAGGCGGAAGGACCCCCTCGGCGCCATCGTTCAAAGGCAGAAGGAAGGAGAACAGCTCCTCGAGA…
comp67856_c0	comp67856_c0_seq1	1226	1027	-	-	962	978	9.11	978	962	16.25	14.3	0.23	0.23	0.73	0.83	no	-1.37705	-0.0004096	GGTCTTGCTCATGAATATTCTACTAGAATGTCACATTTGTTAAAAAAAGAGAGAGCAAAAAAAAAAAGTGTACATGTAAATATTAGTTTCAGGAGTATGAACAATTTCAACAGGCATTTTAAATATGCCTGATAGAATTGAATGGTTATTATAGTGACTACACAAAAATTTTCTGTGCAGAGTTGACTGATTACTTAATGATAGCTCACCATTCAACCTAGCAAAGACAAGAGCTCTTTGTTTAAACACCAATTTTCTAGAGCTTAATCAATATAAGCTATACAATTTTATTCCTCCAACATTTTGTTTATAAGTAAGTCACTAAATAAACCTTATTTCTCTGTCTTACAGAATTTCTGAAATCATACAAAAACCTATAACAAATGACAAAACGTTGCA…
comp72933_c0	comp72933_c0_seq1	1225	1026	-	-	415	380	3.93	380	415	6.32	6.17	0.08	0.08	0.91	0.95	no	-1.30731	-0.0720896	CGACACAGCCACATCATGAAAATTGATTAACATAAACATAATACTTCATAATGTTATCCAAATATCTGAATACATCCTAATATTTCCACTGCAATTTAGTACAACATTTCTTGCAGAATCATTACCCACATCCTTATCTAGAACATCCAAATCATCAAATCATTCGCTTGAGAGAAAACCTCGCTTATCTCAACATCAGCCGCATATATATATAAAAAAGACGGTAATTCGTTGTATTTCAGGTGAAGAAGAGAACGAAAAAAAGGAGAAAGAAATTACAGAACAATAAATCTTACGCTGACATAACAAGATTTATCAGGTGCTGTATCTCATCTCATGATCATCGTTACAGTTCTGGAATGGATATGTATGCAACAGCTCTATCTTAGAAAAAAAAAA…
comp76094_c0	comp76094_c0_seq1,comp76094_c0_seq10,comp76094_c0_seq11,comp76094_c0_seq12,comp76094_c0_seq13,comp76094_c0_seq2,comp76094_c0_seq3,comp76094_c0_seq4,comp76094_c0_seq5,comp76094_c0_seq6,comp76094_c0_seq7,comp76094_c0_seq8,comp76094_c0_seq9	1224	334.07	-	-	1452	1435	43.15	1435	1452	71.87	67.71	0.19	0.19	0.77	0.86	no	-1.34333	-0.0249856	GTTAGGCTTATGCGTTTGAGAACCTGGTATTGCGATCGTGCAAAGCCGAAACAGCCCTGGCGTGAATGGGTTAAAAGAGGTAACTATTGAAGTCAAAGAAAATTTGAGAAGTGTCATGTTGGCATATGTAATGTGAATATGATATTCACACATCAATTAACCCATTAACGATGAGGCTATTTTAGCTCTAAATGGTCGAAACGCCGGGATATTGGCCATGGCCAAGTGCTATACGCCTGATCACCTGGTGCGCCAGCCAGGAGGATAGCAAAGACAAAATATCTCATCCCTGTCAGCCAACCCAGCCACCACTTGACATGATATCTTGTCACCCGTCGTTAACGGGTTAAGTATCACTTAGTTTAGGTAGCCTCTTGTAAATTGTACAAAGGTTATGTA…
comp72047_c0	comp72047_c0_seq1,comp72047_c0_seq2	1221	992.5	-	-	287	430	2.9	430	287	7.18	4.55	0.79	0.79	0.24	0.35	no	-1.28754	-0.0004096	GGTCTTTTGTTTTTATATAGATATTTTTTTCTTGCCAAAGAAGAGTGACCTTATTATTCATCTCATTATATTAAAATTTCTTAGGCAACAGTTGAAGTGAAAATGGCTGCAACAAATACCATTAGTATTTGCCGTCATGTATGTATTAAAGCATGATTATTCTTTCTCCTATATGACCATTGCAATTCAGAACCACACAACTTGTTACATACAAGTTGGGCCTAATATTTGCCATGTGACTGCACCTTTAGATCCTCCCATACTAGACTGCTCTAGAAATGACTGTTGTTTATTTTAATAATTAGATTCATTGATTGCACTTTACATAAGGAAAATTAATTTACACATATTCCTGGCCCAATGATTTTATTGTCTGTCTGCTATGCATAACAAAGTCTA…
comp70887_c0	comp70887_c0_seq1,comp70887_c0_seq2,comp70887_c0_seq3	1220	773.33	-	-	145	483	1.95	483	145	10.02	3.06	1.94	1.94	0	0.01	yes	-1.0036	-0.125338	GGGAATTCTATTGGTAGACGACATTCCAGCACAGCCAAAATAAGGTGTAGGGAACTCCTTGAACACAGGAGTTGCCAAAACCTCTAGAGAAATAGCATGTCGACCTGAGGCGATGGGTACCCATATACAATGGAACTGTCGGGAAATCCAAGCAAAATGGGAGAAATTAAGGAACTGAGGAATCTAGTGGAGGATCTCAGTTCAAATCTCTTCAAGATTTTATCTGCTGGAATGTCCCTCTTTGAGAAGGATGTCAGGAGCTATTTACAGTTGCCCATGTAGCGGAAGGATGTGCAGAATCCTCAGATCAAAGACTAATGTACCTGTTTCCCCCATATGCACCGAAAAGTGGAGTGGAAGAAAACTGTTCACAATTACATTATTAATACATATCTTTAA…
comp74572_c0	comp74572_c0_seq1,comp74572_c0_seq10,comp74572_c0_seq11,comp74572_c0_seq12,comp74572_c0_seq13,comp74572_c0_seq14,comp74572_c0_seq2,comp74572_c0_seq3,comp74572_c0_seq4,comp74572_c0_seq5,comp74572_c0_seq6,comp74572_c0_seq7,comp74572_c0_seq8,comp74572_c0_seq9	1219	262.47	-	-	1297.34	1179.17	47.21	1179.17	1297.34	78.12	74.08	0.07	0.07	0.92	0.96	no	-1.25189	-0.032768	GTATGTATGTATGTATGTATGTAGATATAATATAGGACAGGAAACCCCAAAGCTTCAGCTCTCACTCTCATAGCCACACCGCAAGTACCAAGTATATAACCCCCCCCCCACACACACACACATAGGCCTACGAAACAGGGCATTCCGGTGCAGATTCGGAAACGACAGACGCAAGTAAAATGTCCCAGTAACCGTTTCGATCCAAGCTCCCTGGGTGGCCACGTCCAAGATTCTTTCCCGAGGTATGTTTTCGTGTCCTTTTCCCCGGTCGAGATACCTGACGCAAGCATCCGTGTCTAGTGTCTGTATTCGTCTTACCTGGATGCTTGTAAAGAGGGGTGTAGGATTACCACTAGGCCTGTAGCTTTACTAATGAGCTTTTGGAGAATGTGGGAATTC…
comp70461_c0	comp70461_c0_seq1,comp70461_c0_seq2	1218	1019	-	-	337	475	3.22	475	337	7.96	5.05	0.7	0.7	0.29	0.42	no	-1.25605	-0.0753664	CAGGGAATATTAAGTAATTTTCCTTTTATTCTATTTAATCATGAACTGTAACATGTGCTTTGAGGCTGACCTGCGATCTTTTTCATCGTGGTACAGAAACTCTTTGTCTATCTAATTAAGTTATGTCCCAATTTACAGAACTCATGGTTTGAACTTGAAGTCATTAGTCTGAACTGTATATTGAACTGATCGAAAAGCACAAGTTATCTACAAACTGATTTCACAATCCCAAACTTAATGCTCTTAAGCAAAGAATGATACAATTAGATGGAATCTATTTCATCTCTGACTATCTTCAGTGAAATATTGAGATGTTCAAAGCACTGATCAATTAGAACACGCATGAATTTGGGCAAAAGAGCAAGTTAAAGAAATTTGTTGATCAAATCCATCCAAATA…
comp74071_c0	comp74071_c0_seq1,comp74071_c0_seq2	1218	952.5	-	-	782	881	7.47	881	782	16.97	11.71	0.38	0.38	0.57	0.7	no	-1.09129	-0.0004096	AAAGAAAAAAAAGAAGAAGAAAAAGAAGAAGAACAAGAAGGTGAAGAAAAGATAAGATGTTTTTGTTGGGGCCTTCAGTACTAAAAGACCTTTTGTGTAAATACAATATTTTTTGTCAGTTCACTAGATCATGCAAGTGGTATTTGTATCCTACTATAATTACGTTACAAATTGTAAAAATGGTCTATTACCGCTTGTGGATAATACCAAAAATTTTACTGGTGTGTGTGTTCAACAGTAAACAAATGGGATAGAAGCAACTGCATAATACTCACAGACAAATATTTTTGCAAAATCCTAATTTTAAGAATGCACTGTTGTCTTAAAATTGTTGCCAATGCCAAAGAAAGACTGAAAATGTTTGCACTTATTATTTACTGACTTTGGGTAAGTGCAATT…
comp64302_c0	comp64302_c0_seq1	1217	1018	-	-	2762	3292	26.39	3292	2762	55.19	41.41	0.46	0.46	0.48	0.62	no	-1.11061	-0.016384	TCCTGTAGGTTTTCTGCACACGTTATCTGAACAAGAAATTTATTTATTTGATAGGCCATCTGATTATATTATATTATATCTGATATATCAAGCTAACAATAATAATTATGGATTGGGTGTGATCCAGTGTATTACTTGGCAAATAAATAACTCAAAATATATTTCTTTCCCATGGGTTTTCGACTTGGTATATACATTTCATTCAAATGCAGTGTTATACATCATTTTTATTAATATCTGATTTCCATCGTGTCAGATCTTGTTCAACATGTTTCCTCTTCGTTTCCACATACATAAAAAAGGTTGATCCAAATTGAACAAGAACTCCGTCTAAAATATTTAATGAAGTAATCAGCTTTGTCACAGTTCAACAGCATCTTATAATAGAAACCAATTTCT…
comp74894_c0	comp74894_c0_seq1	1217	1018	selk	PREDICTED: selenoprotein K-like [Hyalella azteca]	3831	3751	36.61	3751	3831	62.89	57.44	0.18	0.18	0.79	0.87	no	-1.08254	-0.008192	ACGACGCTCTTCCGATCTGTCCTGACAATGGAAGGCTTTTTATGATGCCTTTTTAATTCACAAATATGAAAGCACTGTAAATATGGGTACCACAACTGTTTAAGTTTGGCATTAATTACAAAATAAAACCAAACAAAACAATTATGATACTAATTTCCCCATCTATAAAATCAAAATAATAATCAGAGTTCTTTAGATATATAAATATGTTACACAGATAAGGTTGTTCCAAAGTCAAGAACAATGCTGATTTATGCACAAATGCCACTCCCAGTGACAGTGATCACATACAAAAAGGTGCATAACCCCATTCCAGCTCTGACATGCTGAACCTGTGGCATGTATTGGAAATATATAAATAACACTACTGACAAATATTTCTGTTTGCCATATAATATC…
comp70485_c0	comp70485_c0_seq1	1215	1016	-	-	384	373	3.68	373	384	6.27	5.77	0.16	0.16	0.8	0.89	no	-1.22792	-0.0004096	GGGGAGAGTTTAATTAAAGAATGCTAGAAAAACATAGCGGGAAAGCACCCTAGAGCAAAGCGTTGCACATTTGAAATCTTCCCAGCGGGAGTAGGCTAAAATATGCCCTGCCGTGAATGGGTCAAGAAGTGTATATTTAAACCAAAGTAATTCCTTTTAATTGGTAGTATATTTACATACTTTAGAATTACACTGAGCATAGGTAACAGGGTGTTTCTGTATAATTTTACAAGTAATTTTCATGACTTATCTGCATGCAGTTTGAGTTAGAAAAAAACTTCTCAGCATTACTGAGATTTCAAATTTTATCAAAGATTTTTATTTTATTTACACACTGTCAGTGTTATTTTTATTTCAGAACATTGTTATACATTCCCTGTGGATGGTTGTTACATTTCT…
comp68344_c0	comp68344_c0_seq1	1215	1016	-	-	390	360	3.73	360	390	6.05	5.86	0.09	0.09	0.89	0.94	no	-1.24391	-0.012288	GCCATTACATCTCATATTGCATGAGGTAGTCTGTTTTCTATACTCCAAACATTAGTCATGTAAAGCTACCTTAATGTGTCACTCAGTACCCAAAACTTATAGCTCAAGAACAATTGTATCTAAACTGCCTTCCATGGGCCTGTGATGATGATGCTCCGTGATGCCTAAAGTACTGACTTTAATTCTGAATAGGTGCTTGCAATACAAGAGAAAGCAAATGATCAAGTATGGCTGCGAGGGCCACATCCTTTGGTCCCCTGTGGCAATGTTTCAAGACAGACTGCACCAACTACATATCTTATCTTTGTAGCACTTTAACCTGTGATTAGTTTACATTGTACATTAAAAAAAGCTAGTGCTATGTTTCTTTTTCTTAAAATGCTCTTTTTTATTATTCAG…
comp74376_c0	comp74376_c0_seq1	1214	1015	-	-	456	482	4.37	482	456	8.11	6.86	0.29	0.29	0.67	0.78	no	-1.10991	-0.700416	GATGAAAAGATAGATAGATAGATAAAGAAAGAAAGAGAGAGTGTGAATGAATAAAGACTATCCCAAACCACAGGATGTCTTCTGAAAAACGTCCAAGATTAGGCATGTCACTGAGAAGATCTAGACCTGTGAACAAGAGAGGGTGAGAGACAACGCAGAATCAGATGAAACTCTAAGTTCTAATCCTGTTTAGATGCGTCGAGTAACACGTCTACATACTTAGGGAAGGCACGCATTTATAACCAACAATAAGAGTCACAGGAATTCAGCTTCTTTCGTATAATTACTCAAGGTGGAACGAGGAACAGCAGATGACAGGTTAATATCAAAATATTAGTCGAAGTATCGATGCTTCTTTTGTTTTGGAAGTTTGCCTGGAAGAGAGAGTCCTGTGACCTC…
comp62838_c0	comp62838_c0_seq1	1214	1015	-	-	1131	1033	10.84	1033	1131	17.37	17.01	0.08	0.08	0.91	0.95	no	-1.44615	-0.0004096	GTTAAGAATTACTGCATATCAACAAAATAAATGTATTGTTCAATCATTCCTTCATACAAATATTTTTGAATTTGACATATATATATATACTGAGCTTATACATAGCAAGAGTCAAATCACTTTGGGGAGTATGCTAAAAGTCAACACTGAAGTCTATATACACTATATACATAATTAAATGAATCAGGAACATTAGTTTTTGTTGTTGTTTTTGGACTACTAGCTCCATTTCCACTGAAAAACAAAGGACAAATAAATACAAAATAAAACTGGACGGTACCACATAAAATACAACTAATTGGGAAGCTGACCAGTTAGTAATAACTTATCCCATTAAAATCTGACTAATACATAACAGTCTGGTTTGGCATAACAGTTTTAAGAATTTTCCTTCTTGAT…
comp74018_c0	comp74018_c0_seq1	1213	1014	-	-	550	969	5.28	969	550	16.31	8.28	1.02	1.02	0.12	0.2	no	-1.28395	-0.0114688	CTAATATTTATTTTCCAACAATGATCAACATTCCAATTTGTACAAGTACATAATAAAATGCTCATATTCCATATACAATTATTAAAAGAAACAGACACTTGCATCAGAAAAATAGTTAAATCCTTCAAATTCTTCCTTAAGACAACCTTTTAGAGAAATTTAAATGTACATATCACATGTATGGTAAACTAACAGAAACATTGTACAATAATGTTCTCTCATAAACGCATACCTAAACTAAATGTTTCAGTAAACTCAAAAATATATTTTTTTCTTTTCTTGAGTTACAGTCAAATAAAATCCCACATTCTGAAGAAAGCCTTTTTAATCCTTCTTTCTCTCTATACAGCAAAAGACATAAAATATTCACTGTAAGTTGAACTTATGTGCATAGATATG…
comp71214_c0	comp71214_c0_seq1,comp71214_c0_seq2	1213	688.43	-	-	292.39	430	4.6	430	292.39	9.68	7.22	0.76	0.76	0.25	0.37	no	-1.36412	-0.0434176	GCCATGACTACATCGTAGTTCTTTTGCGTTCGTACACTAAATAGGTGGTTTTTGTCTGACTTAAAAAAAGCGTTTGAAACACAAACTATACTGTTTTGTTGAACCGGTTGAAGGTTTCGTGTACAAGTGCGAGTTGGAATTGTTTCACGTATCATACATGTAGGGAATTATGTTGCTGTTGTTTTTTTTCCATTATTTTCATCATTTGGAAACCTTGTCCTGTATTGGAAATGTATTTTCTCGACCTTATTATTGATTTTTTTTATGCATATATATAATATATATGCCTTTCTTCACTTGACGAAGATATATAATGTCAATAAACAAAATTGAACAGCCTCCTGTATGACGGCAATTTACGTCTGCCAGACGTAAGCTAAAATGACCTTGATAAAGATT…
comp75194_c0	comp75194_c0_seq1,comp75194_c0_seq2,comp75194_c0_seq3,comp75194_c0_seq4,comp75194_c0_seq5,comp75194_c0_seq6	1213	183.41	-	-	471	443	21.34	443	471	49.71	33.48	0.12	0.12	0.86	0.92	no	-1.09337	-0.0004096	AGAGCCATCCTGAGATGCAAAATAGAACATAAACAAAATGACAATAAATGTATCACAATAGCAGGTCTAAATCCCTGTTCAAATCCACGGATAAGCGATACATTCAACAGTGGTAATACGTTGAATAAAATAAAAACCTTTCACACTCTTATGGATATCTAACAAATATCAAACAGAAGAGAACAATGCCAGAGAAAGAGAAAAGAGAAGAGAGTTGAACAGAAGGAGAGGAAAAAGAGAGAAAAAAAAAAGCATTTAAATCAACATGTCCAAATTAAAGAGAAAATACCGGCCATCAATCCACTATCCAATAACAGTGCATGGAAGGGCTCATGGTATTAGTGTAGTGTGAAATTTATATACACAGGAACCTATACCCTCTCTAGCTATTGTTTTATT…
comp60179_c0	comp60179_c0_seq1	1210	1011	-	-	292	335	2.81	335	292	5.66	4.41	0.4	0.4	0.55	0.68	no	-1.31248	-0.0352256	GAGTGAGTGAGTGAGTGAGTGAGAATTTTTGATTTCACTGAACATCCAGCATAACAAGCTGCTCACCAGCTTTTCTGCAACTTTACATAGTATTATAAGAAACATTTAGTTAAAAAAAATAGAGTTCTTGTTACCTTTTCTGTAGTTAATTGAGGGGTGACCTGGACTTTATTTACAATTGTGTAATGCAGACAGATAAAAAAAAAAGTGGAAAGCAGAAGAATAAAAGAAGTATAAGACAATAGGTCAAAGAAGAGGAAGAGAAGAAAAAAAAGGAAGAAAAAGAAGAATGAAGAATGACTCAAACAGCTTAATCAGCACAATAATTGGAAAGATGGCATATCTGTGTAGAGTGTCCGAGTGAGGTCCCATCTTAAGCACGTGTCCTCCGCAGCCAAT…
comp67228_c0	comp67228_c0_seq1,comp67228_c0_seq2	1210	637.18	-	-	175	200	2	200	175	8.11	3.13	0.4	0.4	0.56	0.69	no	-1.15511	-0.241664	CTGAGATGAGAGGCCTGTATCCATGATATCTACAACAGAAAGATCTATTCTCTTACAAAGAAAGGGGATGATGTTGCCTAAGCCTGAAAAAAAGATAGGACAGCAAAGAGGCAGACAGAGAAAACTGCACTGGATACCAAGACACCCTTCCTTATGCACAATTAATTGGGAGGGAGAATTGTCCTTGTTATTGTCTGAAATAGGAGAAGGGTATCTGAGAAGAGAATATGCCCCAAAGGTCCAGAGAACACATCAGTAAACATCAATTAGTCAAGGAAGGTGTATTGATGCTTTTACACTGTGCACAAAATCCTAATATCAAATATGGTAGGGGCAGAATGCGTTGCATATGAAAGTAAAAGAGGAAACAGTAAGAGTAGGTACAGACCTCAGATGACA…
comp60726_c0	comp60726_c0_seq1	1208	1009	-	-	304	570	2.93	570	304	9.64	4.6	1.11	1.11	0.1	0.16	no	-1.34948	-0.0004096	GGCACTGCATGAGTTCATGTAACTTATGGCTAACTTCCTAAAATTCTATATTAAATACCCTACTTCAAGATTTTGGTAATCAAACTTTTGATTACATGTATAAAACATCTTTAAAAAAAAGAAAAAAACATCATAAAAATATAATCATCCATGATTCTTACTTCTAAAAAGCCACAATGACATGTCATGTACATAGTTTCACTGTAACCATGAAACAAAAGAGCAGTGGCAATAGCATCGTGTTCCTCCTTAACTTGGGACAAGAAAAGATGGAACGCAAGTGAGGCCCAACTGACAGCAAGAGAAGAAATTGAGAACCAGGATAACCCAAGAGACTTACAGGCAAGGCCAGTGAATTGTAGAAAAAAGGGGTCAAAGCAGTACTTATGTATATTCTTT…
comp71780_c0	comp71780_c0_seq1,comp71780_c0_seq2	1208	1000.39	-	-	776	834	7.61	834	776	14.11	11.94	0.31	0.31	0.64	0.76	no	-1.30262	-0.0004096	AAAAAAAAAAAAAAAAATTATAAATAACAACCATACATTCATTCAGAAAACCACCATAAATCTAGTTCTTTCCCTATGACCCAAACCTGTAATAGAGGTAGTCTTATTCATCATTTTTTGAATATTTAGTTCAGCTTGCATCCATGTTTATTACCAAACAAACTAAACTAGTTACCTCTTCCAATGATTACACAATCTCAGTCTGAACATGAAACATCTTTATGCACTTTGTCTTTTGTCTGGAATGATCTTACATAAAATACCATTGCCATTGTGGTGTAAAATTCTTTCTTCATTAATTTTTTAAGACAATTCGGAGATAAATTTGTGCTTTCTTTTAATTGCTGTTACATCTGCTTTTGACAAATGTTTCAAGGTTTGCTATATATAAATAAAAAT…
comp74132_c0	comp74132_c0_seq1,comp74132_c0_seq2	1206	655.01	-	-	457	530	4.41	530	457	29.85	6.93	0.42	0.42	0.53	0.66	no	-1.04511	-0.14336	CTCTGATTAAAATTCTTTTGAGTATATTAATGGGAAACACATCTTGGGTCCTATACTAAGCAAAACCAATAATACATTTTGTAACTATGGCAGTAACCTCAAGCCTGTTCTCAAGAAGGGATGTTTTTTATTCTCAGTTCCTTCCATTCATAAAAGGAAAAAAATATGCTACACTGGTTGGAGAATTCATCTATACTAGTAACAATGTGACCCACCAGTAGTTATACTTCTGATTCATGCAATTTCTAATATGAATGTATCTTGGACAATTGATGAATTAAAGAAAAAAAATAATATCAAGGTAAAACTTGTGAATAATTTGATCTTTGTTTTCCTTATTCACAAGTATTGTAACAAACAATGTGAAGACCGTCTAATTGAAGATGAGAAGTCAAGTGC…
comp71343_c0	comp71343_c0_seq1,comp71343_c0_seq2	1205	964.53	-	-	272	294	2.77	294	272	5.15	4.35	0.32	0.32	0.64	0.76	no	-1.3837	-0.105677	CCCCCTTCACAAATGTCTCGTTTAGTTCCGAGAACATGATCCATTGCACAAAAAAAAAAATAATAAAAAAGAATCCAGTCTAATCACCCACAATCATACTGTTTACTTTCGACGTTTAACACCAAAAGATTTGATGCGAGTCGTGTCACAATAAAATGAAACCTACACTACTCCTACAGTTGTTAGAGAAACACCAACATGCAACAAACTACACAACTTTTCTCCCTACTTCAAATCTTCCACTTCTCATCAATATTCTGTTCTGTACAACTTCCCTAACTTCAAAAGTACTATCCCACGGGAAGAACCTCTAAATGTAATGAAACCATTGATATTTAGCAACTATTGAAATGGCATTCTACAATGCAATAGGGTATTCTAAAAGGCTGGAATGAAGAC…
comp65007_c0	comp65007_c0_seq1	1204	1005	-	-	5264	6292	50.95	6292	5264	106.86	79.95	0.46	0.46	0.48	0.61	no	-1.31499	-0.0004096	GCACCAAACACATATACATATAAACTCATGAAAATTAAAAATCTACCTTCCACAAACCCTAAACTGACTCTTGCTTCAAAAATTCTCTTTTTATAGCAAAATAAAATCCAAAACACTAATCAATGAATAACAGTCAAACTGATTGCACTTAGAACATTAACAAATATAAAAAATGCACTTCTTACAATCTAAAGAGACAAAGCCCAACACACTCTTAATACCTGAAGTCTCCAGGAAATATCTTATGAAAAAAGTTAGATACAATTAAAGCACCAATCCCCTTGGAAAAAAAAAATGTTACAATGACAATTTAAGGTGTCATACACATTAGTTTCTAATAATATTAAGTAATCATCTTAACCACTTATTCTCACCTGTGTCTTTCAAACACACTTTTCT…
comp68927_c0	comp68927_c0_seq1	1204	1005	-	-	1283	1191	12.42	1191	1283	20.23	19.49	0.1	0.1	0.88	0.94	no	-1.21227	-0.0004096	CAAAATGTTGTATTGTGCGAACAATATAAGTACCACATAGTGGCCACAAAAGAAAGTATCAGTACATGCTTGACAAACAACTGATGGAATTGTTTGCGCTTGCTCACATCATATGTGACAGATACTTAGCTCAGGAGTATCATGTTTTCACTTTTGTTATCATTTTAAGATACAAGACTTGGTGTCAAGTAAATTTATAGGAATTGACAATTGCAATAAAGTTTGGATGTTAATATACATTCAGATAAAGTTTTATGTTTGTGGGGCCTGGTAAAAAATTCAATTATAGAAAGGTTTAAATCAGTTCTGGATTAGAAAAGAAACTGGTTTACCAGTAGGCAGATTAGTGAAGGTCAACCTGTATAATCAAATACTAAAACTTCTTTTAAAATAAACATT…
comp48755_c0	comp48755_c0_seq1	1203	1004	-	-	173	352	1.68	352	173	5.98	2.63	1.23	1.23	0.07	0.12	no	-1.30076	-0.02048	AATATTCCAATAAAAAATAATATTTACAAACACTTATGATCATTAAACAATTTCTATAAGCAGACTAAACTACCATCATTCCAATTACTGTGATAGGTCATGTGCCCGACATCAATGTCTATAAATGAAAACATGCAATACAGAACTGGGTGAATTTGCATTTCAAAATTCTCAGCCAACAATCTATGGAAAACCTGAATATTGCACTTGATACTACCACTCAGGTTATTCCATATACATACATATATATTTTCAAAACTTTTGAACATAATCTCCCATTTTGTTTCACATTTTAACTAACATTACCTAAACTATAGCTTAAAAGCAGTGCAGTGAACTTTCCTACACACAGACCACCCCTAAAAAATTTGCTTTGTGAAAAAGGAAATCATTATCAAA…
comp76113_c1	comp76113_c1_seq1,comp76113_c1_seq2,comp76113_c1_seq3	1203	720.56	-	-	1866	2174	24.55	2174	1866	52.88	38.52	0.43	0.43	0.52	0.65	no	-1.41826	-0.0004096	GTGTGTTGCGTGTGCATGTACTTGTGTGTTGCGTGTGCATGTACGTGTGTGTATGCGTGTGTGCATAGTGCCAATAAGAGAATAATGACAAAATAAAATTATATACATTTATAATATCAATACAACTAATACTGCTTTGTTGTCCCTGAAAGTTAAGTTACAGCACATGTCAGTCGAGTAGTTCAGCAGTTCTGCCATGAGACAGGACCTCCGTTACTACGAGATTAAGAAACTGACTTGACAATGCAACACAAAGCACCTCAGGAAAAAAAACAGAGACCACATAATTCTTCGTGCTAAGTTACAGGTTCCATAAAGTACATAAAGTGTTGTTTGGTTCTTTTTTTTTTTTTTTGGTTTCCGTCAATAGTTCATTCTGATATGCAATCCACACGATAT…
comp71824_c0	comp71824_c0_seq1	1202	1003	-	-	297	402	2.88	402	297	6.84	4.52	0.64	0.64	0.33	0.46	no	-1.37808	-0.028672	GGTTGCTTTAAGAAAATATGTATAACCTTGTATAATACAATTATAAAAGGTACCTGTGCAAAACAACGCAAGCAAAAGAGTTGACACACAGAGAGGCTTTCAAGTAATATTTATCATATTGACGACAGCTCTCTCTGTCATGACGTAGACGATGACAAGACACTTCTGAAATGCTACTGGTGGCCGAGGGAGAGAGATCTGCATATAGGAATACTCTTTTCATTGTAATTCAAAGGTATTAATATGAAATAAAAAGGAGTCTAGATAATAACCTGGAAGAGTTCCAATTTACATTCTAGACTACCAAATTTCAGTTAAAAACTGTCATGCACTGTAAATAAGGATAAGATTATAAGTAATCCAAATCGACCTCGAAAACTGTGCCATATACAATCATAT…
comp65095_c0	comp65095_c0_seq1	1202	1003	-	-	284	304	2.75	304	284	5.17	4.32	0.3	0.3	0.65	0.77	no	-1.09622	-0.12288	GCTCGTTATGGTGAAACGGCTGTGCGCTCTTCTCCGGGTCTTGTGGCATTTCCTCGACGTATTAAAACTAGCCCTCAAGCGCATCTTTCAAATTTCCTGACACCCTCTCCATTTTCTCCTTAAATGGAGGGCGAGAGAGACAGAATAGAGGGAGGGATGTTTTACGGCGCTCTCCCGTTTCCTTTTCCAGATTGTTCAATTCTCTCCTTTTTTTTCGCTAAAATTGTACTTCGGTGAATCCGTTATTACTATGATTATCATTTCGATTATTATTTTTACCATAAAGACAGTGGGTTTGATGTCAAGAGAAGTCGATGTACTTTGGTGCCTTTGGGTGTAAAGGAACGTTAACACCACCAGTCAGCGGGAACGGAGGTTAACGCACTCCATACAGACAAA…
comp74818_c0	comp74818_c0_seq1	1200	1001	-	-	407	1075	3.96	1075	407	18.33	6.21	1.61	1.61	0.02	0.03	yes	-1.06107	-0.0106496	CGTGTGTGTGTTTATATAAACATATGCATATATATGCGTGTATGCATGCATATATACATATATACAAAGACACTCCCATTATCCTACATCTTTCCTAACAGCACCCCGGCAACACCAATGTCGTAACCAGTTCAAGATCCACAACGACTGGACTGTGACTGGAAATCCCTATGCTAATTAGTACTCAGATTATCCCAATGACAAGCGCACGGATTGTATTCAAAAACCTAGTAAACAAGAAAATAAATACAAAACAACAATCAGCAGTCCAATCGCGAGAAGGGAAAAAAAAGGAGAGTAAACATAACAAGAAGAACAATTAACCGCCACATCACTAGGGGAAAAAATCAATTATCCAGAGGTTTCCAAACAGGAAATGCATCGGCCGTTGTATCGCGT…
comp56603_c0	comp56603_c0_seq1	1200	1001	-	-	205	501	1.99	501	205	8.54	3.13	1.49	1.49	0.03	0.05	no	-1.40019	-0.028672	CCGCTAGATTACAGAACTTAAGGATTTTGTGAACGCTTCACAGCCGGGAGGAGCGGATCGCCCTCACTGAATCAAGGCGTCGTAACAAGCCACAGATACTTTATCACATTTATCGATATGATAAGACCCGATTTGACAAAACCTGACTGAATTCTCTGTGCTTGAGGAAAGGAGGCTGAGTAGAAGGCATCCCCATTGAAATGTCCCTCCGCTGTAACAAGGCAGAACCACCAACACAAAGCAAGAGACGTCGGGAAGCTTAGTAGGTTTAGGTTGAATGGTTTGGGATCATTTCTGCTTCGAATATGGCTTTAGTTTTATATCTCAGATATCAATCTTATGACTAAAGCATAAGTAAAAAAAATGATAGGGACTTGGTGGTTTTCCCAACATACGCTT…
comp65065_c0	comp65065_c0_seq1	1199	1000	-	-	218	309	2.12	309	218	5.27	3.33	0.71	0.71	0.29	0.41	no	-1.15915	-0.0303104	TACATCTCCTATTAAACAAATTGAAAATACACTGGGTACTGTACGTTCAGGACATGTATTCAACTGGCATATGCAATAAGCCTTTAAAATATAATAAGTGTGTCTCATCATATGAAATAATTTAAGTGATGAAATGCCTACTACTGGGAGTGGATCTTATTGCATATATCAAAAAACCCTAATTGTAAGATCTACAGATAAAATATTTAAGATTTACAAGACTTAATCCAAATCATCCTGAGGAAAGTTACTATTCTTACAAAGACAAAGCTATACGAACCCTGGTGAAACTGAAAGGACACTATTCGCTATCTCCAATTTCATCTTTCACTATTTTCACTTAAAGGCACTTATAAAGCATCATGTGCACATTTACTTCATCTCATGCAATGTGAACAT…
comp56305_c0	comp56305_c0_seq1	1198	999	-	-	211	243	2.05	243	211	4.15	3.22	0.41	0.41	0.54	0.67	no	-1.22897	-0.057344	TCCGGCGTGAGTGGGTTAAAAATATGACCAGACATACATTCTGCAACATTTAATGATTGCCAAATTCTAACAATAGCCAAGCACTGCCATATGTAATTTCAAGAGGAATCTGTAAAGTATTTTAATTTTCTAATGTAGATCTGTAACATGCCCTCCCCATTAAATGAGGAGGATATAAGGATAAAATCAGGTATGAGCCAGGTTGTGCAGAAATTATGCACTTCTGTAATTGCTAGGGGCTGAAGAGATTTTAAATATTGCATTTATTAGTTGCCATGAAAATTAAAGTTTAATTACACCTTGATTGGAGTCCAGGAATACCAATATTTTATTTTACCCCACCACTTCCCTGGGACACCATGTTTTCCCCACAATATGTTTTGTATCACTGCATTTATT…
comp72886_c0	comp72886_c0_seq1,comp72886_c0_seq2,comp72886_c0_seq3,comp72886_c0_seq4,comp72886_c0_seq5	1197	583.09	-	-	573	893	10.77	893	573	23.5	16.9	0.85	0.85	0.2	0.3	no	-1.33364	-0.086016	CAAAATCTTAGGTGTTCAAGCTGGGCTGGGCATTTTAACCCATTCATGACAGGGTAGTTTTAGTTCTGCCTGGATGTTTCGCTGGGGTATTTTGAAATGAATAGGCCTAACACTGCATGCTACTCTTCCACTAAGGCAGTAGCCAGCCACTATGCGCCCGATTGCCCTACAAGTTGGCCTGATAAAAGTCATGATGTGGCATTCACATCATCTCTGGGAACACCTGTCAAGCCATGACGTAAATGACACATCCATTGTTAAGGAGTTAAGATTTTGCTTGTGTTTTCTTTTATTTTCTAGACTTATAGTGCATATGAATCTATATGATATATGAGTAAAGTGTTACTATTAGCATTAGGTATGATGCCTGCAGGAATGAATTGATGATTTCAACAAGAG…
comp72633_c2	comp72633_c2_seq1	1197	998	-	-	321	364	3.13	364	321	6.23	4.91	0.39	0.39	0.56	0.69	no	-1.12814	-0.045056	TTGCTCCTGCTGCTGCGGCTTCTGCTCCTGCTGCCCCTCCTCCTTATACTTCTCCCCGAGTTTCTTGTTCTGCTGTCGTCGCAGCGTCGTTTTCAGAACTTTCCCTTGTTATGCTTATTCCTGCCGGGATGTCCTTTCGATTAGGTCTGCCTGATTTGCATACCGGCATTGTAAGCTGACTGTAAGAAAAGGGTTAAGGTTGTATTGTATCGTTCCCCTGACTGACGGGTTATCGCCGGGGCCGCCCTCTGCCTACTCTCTGCCGGTGACGGATGAGGACAGACGCAGAACAGATCGGTCATCGATAGAAGTCCCGGGACAGGAATGACATCGCGCTTCACAAAAGACTAGATAAAGTGTCCTATGTTCACATCATTAACGGGTATATACACACGTTCC…
comp72261_c3	comp72261_c3_seq1	1197	998	-	-	721	760	7.03	760	721	13	11.03	0.28	0.28	0.67	0.78	no	-1.20878	-0.0004096	ATGTATATATATTTTTTCTATTAATAAAATGGAAGCAAAATTTCATCTAATAACCATATGTTAGGGTGAGAGAAAAACTTGAGAAAACACATTAAATAATCACAGAAATTTTAGTTTAAAATTTAAATACTGCTAAGAAATTAGAGCATTATCCAACTTGTTTTTACCTTTATAGCATTTTGATAGCAGTGTTACATTTTTTTGTTCTTAAGCATCATTTGTACTTTGAAATTACATAGTTTATTTCATTTTAGTCAACAGAATACTAATTATATAAAACTATATTCATAAATATAAAGTTTGTAATATTTTAGTCACTATAAGGCACTGTCCACATACAAAATAATATAAAATGTTAATTTACATCACTGACTCTAAAATGCAAATGTCAATTTTACT…
comp75582_c1	comp75582_c1_seq1	1197	998	-	-	1339	1328	13.05	1328	1339	22.71	20.48	0.19	0.19	0.77	0.86	no	-1.44628	-0.0004096	TGCCCCCGTCGTGACTGGGTTAAATTCATAATTTGAAAGGGGTTACATGGTTCCTTTTTGAGATAAAAAAATCCAGACATGGGTTTATCAAGAACATAACAAAAAGTAAAATCCAGAAGCTTGCATGTGTTCTGAAAGTATGACAACCAAACAAAGACAGTAGCACTAAAAATACAAGCAGGCATGTATAAATGGAGGAATATAATCCCAAGCCAACATTAGATATACACATGACAACTGGGTTTTAATAGAATAACCTTTAATATTTAGACAACGATTATAGAGCAGCTATGGGGCTGTTATATCACTTTGAGCAGTTGTCTTCTAATAGTTTGTGTTATTTCCAAGTGTTGATATCAATGATATTAAGACCATCCTTAATAACGTGCAAAAGATATT…
comp112332_c0	comp112332_c0_seq1	1196	997	-	-	221	478	2.16	478	221	8.18	3.38	1.32	1.32	0.05	0.09	no	-1.26922	-0.0024576	TGATGGTACTGAAAACAGCCATCTTTGATGACTGACTTAAAAGATTCACAGCGAAGGTACAAAAAACACTGTCGATTTTGAAAAGAAATATATTTAAAAATGCTGTTTTGCATGTATAAAAATGGAAACAAGGGAAATGTGTAGTCTTCCACCTCAGGTGTATATCTAACAAAAATGTGGTGGCAATCTGAATGTTTGAATCCCTGCATAAGTTGGAATCAATCACGACTATTTGTGGCATCAAAGTTACAATCAGAGTTACTTTTGCAAATAACATATCACTTTTCTTTACACCTGTCATGGAAAATGCCTATGATGTCACAAATCTTACATGACGCTCCATTCAAAATGTATCTGTGTCAATTCGTACGTCCTTTAGAGAACATACAAATGGTCCAT…
comp70328_c0	comp70328_c0_seq1,comp70328_c0_seq2	1196	992.84	-	-	512	622	5.04	622	512	10.65	7.9	0.49	0.49	0.46	0.6	no	-1.19203	-0.012288	AGTGTGAGTGTGAGTGTGAGTGTTAGTGAGTGTGTGAGTATGAGTGTGTGAGTATGAGTGAGTGTGAGTGTGTGCGAGTTAGTGAGTGTGTATGTGTACGCACTTACATCTATCCAAATTCTTGAACACTTTACCCATTCACTGCTGTGTTTTCCATTCTTCTCCCTTTCGCACACATAACAGAGAGCTAGACATTGCTACTTATCTCTCACAACCAAAGATTCCCTTGCATGCAAAACATGTATAAAACATGTATATGTGAATGTGCACTTATATTGAAAATCTTGTAAGAAACTACAGCTCACAGGCATTTTGTCGTCTATTATGGTAATACATTTTTTTCTAATAGTTACATAGTTAACAATTACTGCCTACAATGAAAGCAGAGAATCTTAACAT…
comp71027_c0	comp71027_c0_seq1	1194	995	-	-	287	336	2.81	336	287	5.76	4.4	0.43	0.43	0.52	0.65	no	-1.21415	-0.0004096	GTACATTTGCAGCATTTAATGCATTTCATGCATCTTCTTTCATACTTTACCCCACAATTTTCCTGCTCTTCCACATGCCCTCCCCTGTTATTGGGGACAAGATTGTGGGAAATGGGAGGGGCAAATGGTCAAACCAGGTGTAATATCCATTAAAAATGTATAGTAGAGGGCAAGAGACAACCATCGATACTAATAACACGGTATCTAGCAATGCTGCACTATACTGAATGTTTACCCTGAATAATTGACCATTTAACATGTATCTAGAACACATCTCTATAGTTTTGAAAAGTTATCTCAGGTTTATGTTGCTGGAAACCCTACCCATCCGAGAATGCAGATGTGGATGTGGATGTGCTCCTCCCACAGTGTTAATATTGTATGGTAAATGTTCTTTTT…
comp59269_c0	comp59269_c0_seq1	1192	993	-	-	233	445	2.28	445	233	7.65	3.58	1.14	1.14	0.09	0.15	no	-1.37508	-0.090112	TGCTCCTGTAAAGTAAAGGACTGTTGTAGGGGATGGGATCCCAAGGGCGGCCGTAGGAGCCGCGTGAGAGCAAGTCTCGCGCTTCCTGTTTCGGCACGAAAGTATAATTAAGGGTTCGATGGTCAAGGGCAGGATAGAACTAAAATGAATTAAAAAGTGGTAGCGTATAAACGTTCAATAGCATGGCCAAAGCTGGGTGTTGTATCGACTGAGTTCACTAAATCAGAAATCAACACAAGCCATTCCTCTAAAAATATAAACGAGTAGAATTCATAGAAGGCAGAGATTTCACCAATGTCATCATTACAGTTCGTAAACCAACATAATAACTATTTACTCCATTAATTCACCAAATGAATTCCGCCAGGTAAGTGACATCATTAATAATTAAACTCAATA…
comp72651_c0	comp72651_c0_seq1	1192	993	-	-	261	322	2.56	322	261	5.53	4.01	0.51	0.51	0.45	0.58	no	-1.21589	-0.036864	AATATATTCAATGTTTAAAATAAAATAAATTCATGATAAACGTAAATGTTCTAAAAAAAAGTTAACGCAACACTCACTATTCCAACAAGATATTCAACATGTACACAAAAGAAGTCCAAAAGCAGCATTATAATTTACAACTTTAAAATCACTGCGGTATTCCTCGCACAAAAAAAAAACTATAACAAAAACTATGACAAGAGGATGCAGAGGACCTCGCCATAACCCTCAGCCCCAATAATTTCCCCAAACCCAAGGGAAAACGTGCGTCTTTGCTAATAGATCAGAATATAACTTAGTTTCCCCTCGGAGTGGCGGTGATGGTCGAGGAAAACGTTCCTCTCCGTGATTTAAGAAAACGTAATTTCGGGGAAACTTGGAAAGAATATTTAGCCTCAC…
comp71640_c0	comp71640_c0_seq1	1190	991	-	-	1056	1016	10.37	1016	1056	17.5	16.27	0.15	0.15	0.82	0.9	no	-1.17072	-0.0028672	CTCTCTCTCTCTCTCTCTCTTTCCACTTCAAAGACCTCCTAAGGAAGGCAACACGTACTGCCTCCCTGTAGCCTTTAATACAGCGGCACTCGACTCAATAACCCAGGGCGCAGAGCCACGTCATCAACGGCACTGCAGTGATCTAACCTCCTTTAGTGCCACACTCACTGATGCCGGCACGCTCTTAGTTTTTTTTCCTCCGTCTTATTTCTCTCTTTTATCCACCATGCCTTCGGATGATGCTGGCATTGCCTTCGTCTCTCCTAAGAATGTAATAAAACCATTTATATATATAAGAGTGATCTCTAACATGTATGCAGCGAACCATTCATATAATGAGGCGTCGTCATTGTGGAGCTGTCGGAACTGAAATCCATTTAAAAGCAGTACAAAATGTAT…
comp70273_c0	comp70273_c0_seq1	1187	988	-	-	410	608	4.04	608	410	10.5	6.33	0.77	0.77	0.25	0.36	no	-1.37309	-0.212173	GTACTGCCATAGGACTGGTAAAATTAGTGGTCTTACGAAGGGTTTGGACAATACATTCTATCAGAGATATATGCTATTAGATCAGGGTACACCACTACCTACATATAAAGGAAGAATACCATGCAGCAAAAATGTAAAACCCTCTGAATCAGAGGACAAGAGCAGAATGTGTCTCTGAGAAAGTGGGAAAAAATGGAAATAAGTAATATTCATACATGAGACCCTGTCAAGGAGTGATTTCCATAATAGCAAATCCAACCTTTTCTACAGGATCACAAACATAGAATCCTCATGCTATCTATTCAGTAACACATGCCATGGAACAAGATACAAGAGCATGAGAGTTCCTATGGATACTGATGCACTTCTGACAAAGGGAAAAAAGTAAAGCAGCTACAC…
comp73940_c0	comp73940_c0_seq1	1186	987	-	-	724	632	7.14	632	724	10.93	11.2	0.01	0.01	0.99	1	no	-1.29969	-0.0004096	GTGTGTGTGTGTGTGTGTGTACAGACACACATACTTGTATATATTACGCACACTATCCAATAATGATTAGCACGATAACAATAAACTTCTAACAATTATAATATTGCAGACCTTCTTTAGATACAAGGAAAAAAAGAGAACAGAAAAGATGCTTTGGTTCTTACGAATCAGATTAATAATCGATGCGTGTATTGGCTGCAACACTGCACAACATCTTTAAAAGTAATACTGCCCCTCCTGACGATGAAAACGTGTGATTTCTTATAATACAATATAATCTATTAACACGACTTCATACTTGCACTTGTTAAATTCATCTTCAAACACTTTTACACACACACACACACACACATTAATCAAATTATCAGTCACAATCACTCAACCTACTCACTACTGCTT…
comp54053_c0	comp54053_c0_seq1	1185	986	-	-	273	365	2.69	365	273	6.32	4.23	0.63	0.63	0.35	0.48	no	-1.23419	-0.0004096	TGTGTGTGTGTGTGTGTGTACATTAGCCTATCTAAATGATATCTAACAACTTATTCTTGCAATTTCCGGTTTGTAACACCTTTCCAACCACATTTTTTTAAGAGTCAAGAGGGAAATAAAATGCACCCTTGCAAGACAGAAACAGAAGCAACTGGAAAGCTGCCCTGGGAAGTAATGTACTTGTGGAGCTAAAAAAAATAAACAAAAAGAACAGCAAAATCTGCTTGCAGTATGGCACCTTAAACTTTACCGCAATTCCATGCTTTTGTGGGTTGCAAAGGAGTTATAAATATCATCATCACCACCATCATATCATAACTAATATCATACAATAATATCACCATCATTCTTCTTGGTATTCATTCCCTTTTTACTTCAACAGTAATCACATATCTGAAG…
comp50834_c0	comp50834_c0_seq1	1185	986	-	-	436	504	4.3	504	436	8.72	6.75	0.42	0.42	0.53	0.67	no	-1.25723	-0.0004096	GGAGGGAAGAAAATAAGAGGATAATAAAAGTTTATACATGTCTACATGATATATTTGGCAGGCTCAACAAGACAACAAATGACCTAATAATGGATGCATATATACACAGTACACACTGGTAACAGTGGGCAACATGGGCCAGTTACTGTAGAGGAACAGAGCAGAAGGTTGAGGTCATGGCAAAAACTCCTTAGGTTAGAGACCCTTACTAATATATAAGAAAACCTAGTTTTCTGATCTAACATTAGAAATAGGCTTGAATGGAATAGCACACAATAATCATATTTAACGGCAACATTGATGTGTTTATTATTATTATGGAGTTCTACACAGAAAAGGAATTGATTTCATCACTATGTAAGTTGATAGCAATTATTATTCAAGTTGTGTGTACTCTAT…
comp60881_c0	comp60881_c0_seq1,comp60881_c0_seq2	1184	759.45	-	-	164	229	1.62	229	164	7.32	2.54	0.69	0.69	0.31	0.44	no	-1.23739	-0.008192	GTGGGTGACCTTGATGTTATCCCAGTACAGCAGCAAGTGCACTATGGAAGCAAAAATATACATATATTTTCAGTTCTTTTCTGTGTTTTATTTGATCTTTTATCAAAAGTTATTGCAATTGTGTTCAAGTCTAGGTACACTCTATATGGAATATCAAGCCTTAATAACAAGCAAAAGATGTCACCCTGACAAGCAGAGCCATATCTTATAACTTTATAAGAAAAGACATTTCCAATTTCCTTAAAACCTCAATATGACAATTCTCATAGAAATCACCAGCCGCCTACAAGTAAAGGTTCTAAATAGAACTGTGAGAATAAGGATTCAGTAGTTAACAAACTCCCTTTCCTGTACTTTATAGTCATTTTACTATGACACTTACATATTCCTATACTAAAG…
comp53192_c0	comp53192_c0_seq1	1184	985	RPS27	RecName: Full=40S ribosomal protein S27	18623	17956	183.91	17956	18623	311.14	288.59	0.15	0.15	0.81	0.89	no	-1.06468	-0.004096	CCTTTATTCCTTCTTTGAGCCATTAAAAATATTTTCAAAATAAATGCAATTAGAATATCTTTGGCATCCATTTGCCACTTTACTTGGATTATGATGGGCATGATTGTTTATTATAAATTCCTCAATAATTCAGACAAATATGGACATTTGTCAAGCAATTTTGCACCAGTGGGAGATACTGATTTTTTTATATCCACTACATGCTCGTTTTATTTTTCCCTGAAATCACCCTCTCTCCAATTTTACAATATTCCTCATACATTGCATTTGCTTTTATTCATGAGAACTCTAGTATGAAGAGGGTCTTCAGAGGGCCATTCCTATGTTAGCCTTGTTTAAAGTAGTACAAGTTAACCCACAGAAAAACAAATCAAGAGAATGTGTAATGCTTGTGTAATG…
comp62624_c0	comp62624_c0_seq1	1184	985	-	-	568	522	5.61	522	568	9.05	8.8	0.08	0.08	0.9	0.95	no	-1.35112	-0.0004096	CGAGCCTCGTCCAGGTATTTCTGCAAGCAGGTAAAGTGCATGCATGCAATGAAAATTAACCACTCCACCAATGAGCACAAACTCTTGAAGTGTACTTTCAGGGCTCCTGTATTTAGGCTATTATAGGTATAATTATTTCAGGTCCCACATTTGGTCAAAATTTATTGCTTCAACCCTGTTTCTCTTCCTTATTACTGGGGGAAATTGTCTGATCCTTTAAATTATTACTGAAAAAATTGGAGAAGGGAAAAAGAACAAAAAAGAAAGTTTAGGTATGTTTAGAGTGGACAACAACTGTATTAACTGATGATTCCCTTACAAAGAAAGCTCTACTAAAATAACTTTCATCATCTTTTCTTTGCTTTATGGTGTAATATCATCATATCAAGGAACAAAATA…
comp73204_c0	comp73204_c0_seq1	1183	984	-	-	591	574	5.84	574	591	9.96	9.17	0.16	0.16	0.8	0.88	no	-1.24112	-0.0004096	ACGCACCGTCATCATAGGGTTAATGTTTTATGTAATTATTTATACAGCCTATTTGATACTGTTCTTACACTTTAATTATTGTAAAATGTAAAATTAAATCATGAATATATGTCCATTAAAAGCTTTTTTTTGGTGAATCTAGAAAAAGTTTTGGATTTTCAAACAGCCTACTTATCTGTTCATAAAATTCTCTTAATGTAAATTCTCCAAAATAAGATATTCTTAATCTCCATTTGTTTCTCTTCATTTGTTTTTCCCTTTTTCCCCTGCTTTGGCTGGGCCACTGATTTGCAATCTTGGCACATTATAATTTTAACATTTCTCAGTATAGATTTTATTTTACTTATGCAGGTTAATTCTGAGAAATCCATCATACCTAGTTTTCAATCACTAAAAGAC…
comp74476_c0	comp74476_c0_seq1,comp74476_c0_seq2,comp74476_c0_seq3,comp74476_c0_seq4,comp74476_c0_seq5,comp74476_c0_seq6,comp74476_c0_seq7,comp74476_c0_seq8,comp74476_c0_seq9	1182	699.59	-	-	1161	1207	15.95	1207	1161	29.81	25.03	0.26	0.26	0.69	0.8	no	-1.26968	-0.094208	CATATCTTTGGCAAATTGTAACTTTCAAGAAATATCTGTAGCATGGTACTAGGACACATTCAACCAATGCACCTTCTTGATATGAAAATCCTATCATTTCTGCTAATTCAGAAGTCTTGCAATCTAAAATCTAAAAAAAAATACCATTGGTGCTAAAATTTGGTTCTTTAAAATTTCAAGTCGACACAATAAAATACCAACAATGCTTAAGTTTACCCATTCTTATGGCTTCCAAACAAAACGTTAGCTCCAGTCATGGTCCTTAATCCTTCAGAGATATGGACAGTGCATAATTTGGCGATCAGGGGAAAATTACTGAACTATTTTGTAACCCCCACTGTCAGGCTGGGTCCTAGAACTTAAAGGAGCCAGAAAATCTAATACCTTTTATGGAAAAAC…
comp72101_c0	comp72101_c0_seq1,comp72101_c0_seq2	1181	776.18	-	-	503	571	5.94	571	503	13.38	9.32	0.39	0.39	0.56	0.69	no	-1.21853	-0.0004096	CGCTCTTCCGATCTCTGGATTATAAAATCATGGTTCTACTAAAAACAAATATAGCATTAATAAACAATGTTTCAGAATGAGCTGAACTGTAGAAGAACGTATTTAAAAGTATAACCCTTCATACTCTTTCCTTGTAAACTAGTTCTTATAATGATCAGCCTATATGTAAAAAAACAATAGAAACTAGATTTAAAAAATGAAGCGTAGAATAAATCTATAGAAATCTACAGTAATAAAGCAAAGCAACACTGCAGGAGGTAAGATAAAGGAACTTTAAAGCAACACAAAGTTTGACATAAAGAAAATTAATGCATAAAGAGGAAAAAGCAAAAGAAGAAAGGAAAAAGATGTGATTTTTTGTCTTCTGGTAAAATTGAAAAATATAGAAATTAAGTCATT…
comp75880_c1	comp75880_c1_seq1,comp75880_c1_seq2,comp75880_c1_seq3,comp75880_c1_seq4,comp75880_c1_seq5,comp75880_c1_seq6,comp75880_c1_seq7,comp75880_c1_seq8,comp75880_c1_seq9	1179	457.46	-	-	678	789	14.83	789	678	28.64	23.27	0.43	0.43	0.52	0.65	no	-1.28356	-0.012288	AAAACAAGGGGCACAAGATGAATGCTCTCCAAGGATCATCACTCATGCTCTTTCTCCTAAACAACGGCAGCAGCAACAGCAAGAACACAAGAGATGAATGATCCTCGAATTTCCGACTGACAGGTACCGACGAATTCAACTATTATCATTATTTGGTTGCAGTTTCAAGGCATTCCTACGACTGGATCGCACTTGGCAGCTAACCACTTCCGGCACTTGATATATCCTAAAGCAAACTAAGGGCCTATCAACTACAGAGGTGCCAGCCAACCTTTTGTGATGCCACATCCTAATGATGGCATAGATATGGCGTCATGCTATTTTCGTAAACTTGAGAAGGTGGTAATACTCTTTCATATGAACTTAGAAGAGAAAAAGTAACTTTTTTTCAAAATTTGC…
comp73063_c0	comp73063_c0_seq1,comp73063_c0_seq2,comp73063_c0_seq3,comp73063_c0_seq4	1177	891.12	CISD1	PREDICTED: CDGSH iron-sulfur domain-containing protein 2 homolog B-like [Hyalella azteca]	1006	888	11.35	888	1006	16.47	17.82	0.03	0.03	0.97	0.99	no	-1.09346	-0.045056	CGAAATAGCTACCGGTATCAGATGGTTAACTCAAGCTTATACAGATTTGCAAAATTTAAGATCATGCCTGCTAATCAATTCAACTTTCTTATTTTTGAAAAGATCATAGTTATTTGTACCATTGAACAAATTACTGAACAAAACTATAGTGAGGAACAGCATTTAAATATCTGATTTTGTATCAACACAGAACCAACAAACATTTAGACATGATATAACATCTTGTCCTCACAGCCGTGTTTAATACATTCCTTATCTATCATAGAACTTCCCCTTCTTTATACAATGCCTAAGGGAGGAAATCCCCTTACAGCATAGGCCCATGTGCAATTTGTTAAAAGTGTGCTAAATCTTTATGTACTTCGGTAATAAAAGATGGCAGAAACAAGAGCAAAACTT…
comp71397_c0	comp71397_c0_seq1	1173	974	-	-	758	675	7.57	675	758	11.83	11.88	0.04	0.04	0.96	0.98	no	-1.18625	-0.0004096	TTCTAGTGTAAACCATGCCCCAGTTATATATATGTATTTGCATGCATACATACATACATACACATATACAAACATACACATACATACAAGCATATATGTGTGTATGCGCATGTATGTTAACAGATATATGTATTTATGCAGATGTTTATGTATTGTATGTGTATTTTATATATATATGCATAATGTGTATATATGCTTATGTGTATGTACATATGTATATGTAAATGCATTTATGGATATGCCTGTGTGTGGGTGTCCAAAAATGTACATAAATATAAGTATTCCCACACACATGCACATACACAAACACACATGTAAATATACATACTTATCTACACATTTCTTTATCTGGATGTACATGCAAGTGCGTGTTTAAGCATGTGGATGTACGCATATATG…
comp70167_c2	comp70167_c2_seq1	1172	973	-	-	419	406	4.19	406	419	7.12	6.57	0.16	0.16	0.81	0.89	no	-1.23764	-0.0004096	TAATAATAATAATAAAAAAATAAACTGATACACTCACTCTCTCACCCTCTCTTTTTCTCTTCCTTACGTCCTTGCATGGTATAGAAAAGGCTGTGCAATCTTATCTCAGCTACACTTGCTAAAGGCCTTCTCATAAGCTAAAGCCATAAGAGGCATGTGATGAAAATTATCTACATATGTATATTTGAGTGAAATGCAACCAACTTTGGAACAAACAGCAAATCTGCAATTATAGTACTTCTCTAGCAATGCCTATACGTGTGTCTAAGGCATCTGACTGCAGGTCATGCTCAAAATAATGACAATAAAAAGAAAAGTCCTTCAATAGGTAACTTTCTGTAATAGTCTCATTGTACAGTTAAAACTCAAGACCTTTACATAATATATCACACATTTTGC…
comp75053_c0	comp75053_c0_seq1	1172	973	-	-	915	871	9.15	871	915	15.28	14.35	0.14	0.14	0.84	0.91	no	-1.36387	-0.012288	GACCATAGAAATGCTGAGAAAATATACCACAAGATTGTCACATAGGAGCCAAGAAGTCAGGAAAAAAGCATTAACCAGTCAAATCAATTATCAAAAAAGATATTATCATAATTTTTTTTATCTTATCAACAAATTTCCACACTCGAAAATATGTGGTTGTGAAAGTGTCATTTACATTTTTAACTGTTATTGTTATATGAATTCGGATATCAAATAATGTTCTCTTTTTCCACACAACTGAAACATCACCTAAGTGTTAACCATTAATGTTTGAGGCTCCATTAACTCCACTCATGGTACGGCTTATCAATGCTATTGAAACAATGTCCTCGTTAAAGAGATCATCCCCGTCACACGTTCCTGATCGTCATAAACTAGATTACGCTCACCATTAGGGTA…
comp76804_c1	comp76804_c1_seq1,comp76804_c1_seq2,comp76804_c1_seq3	1171	831.98	-	-	916	919	10.21	919	916	19.81	16.03	0.21	0.21	0.75	0.85	no	-1.15896	-0.0004096	ATAAAAAAAAAAAAAAAAAAAGTCACTAAAACATGGACACAATACAACCGAAATCGCCACCAACTTACAAAAATATTCATTTGCTTACACTAATGTACCAACTGACCAATTTATAATCACTCTGAGAATTAATCTGATTATCAGTACCATTAACTTAATTTTGGAAGCAGTATTCTTGCATGTATATCGTATACATCATAAGGCATATTTACTGAAATGGTTCCTAAAATATGATAAAATATGAAAGCCGAAACATATCAATGACAGATGCAGAAGCAGGATCACCTTTACCGATACAACTAATATACCTGGATGTCTAGAATAGAAAAAAAAATGTTATCCCGAGATTAATTAAGAATCTGGAAGGATATTTGATTAGTCTTTCCTAATGAGGTCATT…
comp58310_c0	comp58310_c0_seq1	1170	971	-	-	487	680	4.88	680	487	11.95	7.66	0.69	0.69	0.3	0.42	no	-1.1842	-0.14336	TAGATAGATAGATAGATAGATATACACACACACACACGAAAGCAAATACATAACCATGAATAGCTTTAATGCGATATTCTATTTTATCATCAACCACCCCTTTTCCTTTCTCTTATTCTACAATATATCATACGCAAAGGCTGCTTTCTTTTTAAGAAAACCGATAAAGAAATAAATTCTGAAATGAAATTTAATAAGCATGCATACAAAGTAATAGGCAAGGTATCCAAAAATCTCACAGTGGGAAAATGTAGGCAAGAACCACTTGACATCTTGTACGATTGAGGTTATATTACTACTTTCAAAAATGAACATTAATTTCAAATTCCTGAGATATTTTCCTTAATCCAAACCATTCAATTATAATTTGGATTTCAAAGTCCAATCAAATTCCCCATA…
comp59842_c0	comp59842_c0_seq1	1170	971	-	-	749	732	7.5	732	749	12.87	11.77	0.17	0.17	0.79	0.88	no	-1.31203	-0.065536	TGTACAAGAAGTTATATATATATAAAAATACTAGCTCTGAAACTAAGGCCTACACAAATTTCAAGTAAGTCTCATTGTTAACAGTTACAGTGATATCATCCCTCCACTTTATTATGTTTTTCAGGCTATTACATACAGTGTATGTACATCTAGAATTCAAATTAGGCACAGTATCAATAAGCAAGCACAGAGCAATCTAAGAAATATTTTTCGTTTTATATAAATCCAAGATTATAGCATTGATACAACAGCTTTTTCTCACACTCAAGAACATTTATATATATATATATACATATAGTGACTTTATTGTGGAAAATAAAGTAGGAAAAAAGTCTTTACTGTAAGAAAATAAATCTCTAAATACAAACACATTGTAAGTACAACTTGAAAAATATGTTT…
comp76378_c0	comp76378_c0_seq1,comp76378_c0_seq10,comp76378_c0_seq11,comp76378_c0_seq12,comp76378_c0_seq13,comp76378_c0_seq14,comp76378_c0_seq15,comp76378_c0_seq2,comp76378_c0_seq3,comp76378_c0_seq4,comp76378_c0_seq5,comp76378_c0_seq6,comp76378_c0_seq7,comp76378_c0_seq8,comp76378_c0_seq9	1170	287.12	-	-	2009.72	1888.1	62.75	1888.1	2009.72	122.69	98.46	0.12	0.12	0.86	0.92	no	-1.34813	-0.036864	TAATAATAATAATAATAATGACATAAAAGAAAAAAAAAAAGTAAGCAAGCACGTACCTGATAAAATACTTGTTGATATACAAATGCTATTTATGGCTGACTGTTGTGTATCACTGATTCCCTTATTCGTTCAAATGAAAATGCTACTTCATTATTTGCTTAACTTCATAAAACTTCATAAGCAATAACATAAAACATGTAAAATAAAAAATAAAAAGTAGACATCTGTGCTGCTTACTAAACAGCATATAAACAAATAAACATATTCCTTATCATGGCTCTGGCTAACACTACAGCATTTCTTATACAATACTCTCCTGGTCTAAATAAATTCTGAACAAATAATATGAGTATCAACCACTGTGACACTCTCAACCTAAGTAAGGGGATTACAAAAAAT…
comp64631_c0	comp64631_c0_seq1	1170	971	-	-	290	257	2.91	257	290	4.52	4.56	0.03	0.03	0.97	0.99	no	-1.36367	-0.0004096	CCCTACCATAGTCAAAGTTATCATGAAGTATGACAAGCTTTAGGACTTGAATCAAAATACTATCTAGCTTCCAATTTTATTACACAATTCATAAAAAATAGTTCCTTCACAAATTGGTGTCATTAAAATACTTTATTTTCCATACATTAAGCTATCAGTATTACACTATAATTCATTTTTTTCACTGAGTTCTCAAGTTCAACTGCCATTCAATCCCATCCATCACTATTTCTGCAATAAGATATAGCAAGTATATTTTAGGGGCTAGAATCTTAAAATCATGACCACTTACCAATGCACATAACTGTTATTCAAACATGTATTGCAATCTAAAAATCTTTAATTAATTTGACAATGTTTCTAAATATGGAAAACAAAATACCTGTCAAAAAGTGACAA…
comp72757_c0	comp72757_c0_seq1	1169	970	-	-	769	738	7.71	738	769	12.99	12.1	0.15	0.15	0.82	0.9	no	-1.18353	-0.0004096	AAAAGAAAAGAAAAGAAAAGAAAGGGAAAAGAAAAAGGAAGAGGAAAGGTGTGAGATATCAGAAACAATAATGAGGAGGGGAAAAGGTGTATGTACAAGGAAAGGAATGAAAGAGGGAGAGGAAAGAGGGATTAGAAAAAAAAGGGGGAGAAGGGTGATATATTTCAGCCACGTCAGATTTAAAAATCATTGCTAAGTACATTTGATGAAAATAATCACTTCTATCCTCGTGAATTACAATATACCTAAAAAAAGATCAAATTCCAAATATCAAATATGCCTAAACCATAAACCTTACAGCAAAAGAGCTCCATTAGTGGGCAAGGAGCATTAACACTTATCACAAATGACTGATAAAAGATTTATACACCTAAATAAGTTTGGGGGAGGGGGGGGGTA…
comp64559_c0	comp64559_c0_seq1	1167	968	-	-	409	483	4.11	483	409	8.52	6.45	0.45	0.45	0.5	0.64	no	-1.13582	-0.0004096	GTCCATTTGCATGTTTATGTGTGTGTGCATTTTCTAGTTAGCCCTTTGTGATCTAAAATCTAAAAAACTACCAATCAAAGAGTCACAGGAGATTACATCTGGAATAAGTATCCCTTACCAGATCACACACTCACTCATTCCGTCTCTCTTTGTCTCACCCACACTTTTCTCTCTTTGATTTCTTCATTCTAGCTCTCTGTTATTCACTCACCCCTTACCTCTCAATTACATTATTGTATGATTCCATGACATTATATGCATACTTAAGTGATTTTTTTCAAATCTCAATCACAAAACAAAATCTATGACTGAAATATGGATCTGGATAAAAAAGTACATAACATTTTAGGATAATCAAATCTGTAGATAAGTGTTACAATTTTCTTTATTACATGGCAC…
comp74620_c0	comp74620_c0_seq1	1166	967	-	-	725.83	1136.44	7.3	1136.44	725.83	20.06	11.46	0.85	0.85	0.2	0.3	no	-1.10306	-0.0004096	GTGTGTGTGTGTGTGTGTGTAAGTTTCAAGCATGTTAGGATCCTAGGAACATCAAAACCAAAGCTAAGAGCATATAATAAGATAATAACATAATGATTATTTCTCCGCAGGTAATGGATTATGCCAAGCGTCGTGGGACCGATGTTCGAGTTGTAGAAAAGTGGTTGGGCACAAATCTGTCTTATGATGTAGTTGAAGAATAAGATACCTGATGAAATGGGATCGAGGAAACAGAGGCTATCGTGTAAATTAATTCTAATTCTTTTTATTTGCATTTGAAAAGGGGGAATTATAAGATTTGATTAATTTATACTGATTTCATTATGGCCATATAATTTATTTCTATCTTTCTTTTTGAATTTTGTGAAACAGTCTTTTCATGTAAGCACTTTTATGCAA…
comp73962_c0	comp73962_c0_seq1	1166	967	-	-	1921	1928	19.32	1928	1921	34.03	30.32	0.21	0.21	0.75	0.84	no	-1.01768	-0.0413696	GTTTGCAAAATAAAGAATACAGATTGTAAAGAAATTCATATTCTTAAAGTTTGAAAATTGTTCCAGAGTGTTTACTAACAGTGATTTTGGTCCTTTAAAAATAAGTGAAAATAATTACATAAAGCTTTCTTAAACTTCATACTTTAATTTGTACTTGCAATCAATAAAAGCTGTCCTCATCAACTGCAAATATTTGATTAGACAAGCCACTTCGTAGTCAGTAAATAAATAACTTACTGCTAACTAGAAATGATATAGAAAATAATATAATACAGATCCTTTCTGCAGCAACAGAAAAGGTAAATAATCACAGTAATTGTTCTCCAGACTTGACAGAATGCAGTTCATTAGTGTAGAAAACTTTCATATTAACATTTCCTCGCTGAGATCCTCAACCAC…
comp75036_c0	comp75036_c0_seq1	1165	966	-	-	1179	1342	11.87	1342	1179	23.71	18.63	0.39	0.39	0.55	0.68	no	-1.30673	-0.0004096	CCCTCCCCTCTTGACAGCATACTTATGTTGAACAAATTCTGAGCAAAATATATTTCCATGATACATTTCCCTGGGTATATCAAAGGCTTCACAGTTATCTACACATTTACAGACAGACATGCAGAGCATAATGCACGATCATATTACTGCATCTTCAGGTCTTCATTCCAGGAAATCTGGTAAGTTTTTTCATATTCAGTGCAGAACAGTACAACATCCCATCATTCATCATTCATTATTTCAAATTTAAGTATATTCCAGATTTATTTGATAAACATTACCAATAATTTTATTGACAATAAAAAATTCATGACTTGGTAAACCTATACAATAAAGATGTTTGTTAAATTAAAATCAATAACAAAATAAAAGTGTCTATATATATATCTATATCTCTCT…
comp66191_c0	comp66191_c0_seq1,comp66191_c0_seq2	1164	387.24	-	-	424	483	8.55	483	424	28.21	13.42	0.39	0.39	0.55	0.69	no	-1.09394	-0.075776	GGGAGAACATACAAATCAAAAATGTCTTTGTCCCTTTACTGTTTCACTTGCAAGAACACACTCAATGTTTCTGAAATATGGGTGCATTCATAGCCATATGAATACTTAACAAAACAGTAAAGCTACAACACAATAAACAGACTTGAAAGCATTCCAGGCAAACAAATGCAAACATCTACCTACTGGCCCCTTTCAGCACATCAACATTTTCAACTCTAAGATTTACATATCCTTCCCTTCCTAAAACTGGGGAAGGGAGCAGAACAGCTCCTACTTCCTTCACAATTTAAACACAGATGAAGCATAACAATTTTTTGAAAATTATTGACAGAATAGAAATATGAAAAAAGATAAGAAGAAAATGGCAGAAAATAAATTGAGCAACCTCTGATTATTGAT…
comp62321_c0	comp62321_c0_seq1	1164	965	-	-	378	393	3.81	393	378	6.95	5.98	0.26	0.26	0.7	0.81	no	-1.33176	-0.090112	TTGACACTTGTTGGGGCTTTTACTCATGACACTGAGATTTGACAGTAATACATAATACATTTAATGAAGCATACGACAAAAGACAAATGGCAAAGAAAGCATCACAGTGAAATTATACATGAATGAAGTATAACTAGTACATGAGATCACACAAGCCAAATGAGTAAGGTGAATGATTCCCGTGTTTTCTTTCACACCATATCCTATTCTAATACTTTATATCAAAGCTGTTGTGACAAAATGTTGACAATTTTTCTCTATGCAATTTAAATATGCAAGATCTGAACACAGTTCATCACTCTACTCTTTTGTCTAATTAATTTATGCAAAGGCAGTTACACACATCATGTTGATTTGGATTAGTCCCATTAAAAACATTAAACAGTTCCAATTATAAAT…
comp70148_c0	comp70148_c0_seq1	1162	963	-	-	286	299	2.89	299	286	5.3	4.53	0.27	0.27	0.69	0.8	no	-1.27884	-0.0004096	ATCATTTCAAGATTCATATCAGAAAATGTTTACCAATTAATTTGATAAGTAGTTCTCATAGATGTCACCTATGAAGTATGCCTGACCCCAGAACCAAATCTGAATTCCAGGTAAAGGTGGAAAGCTTAAATGATAATGCAACTTGCCAACAGCACTAATATACTATACACAGAAAATTTTGACATTTCCTCTGACTTGCTTGCTTTAACAGACTAAATTTGTTCTACTGTCAATGACAGAGATGTAGCAGATTAGGCTTAGGTGTAGCAGGGAATATTTAGGGTGGAATCCTACTAGTCTGAGCCAAAAAAATCCTAAGAACCAGCAGATGATGATGTCAATGATTGTAAGATAGAAAGAAACAGAAAGAGAGAATGAATGAGAAAAAGATTGATAGTG…
comp72583_c0	comp72583_c0_seq1	1162	963	-	-	1380	1440	13.94	1440	1380	25.52	21.87	0.27	0.27	0.68	0.8	no	-1.02012	-0.0167936	GTGTGTGTGTGCACCTATACAGTTCACAGTTACCAGAAAGTTCACACAGCCTGTAATAGCACAAGAATGTAAATGTTTATCACTTTATGATAAAATTTACTGTACACCTCATACAAATTTTTCATATACTTTAAGCTTCCTTTAAAAGATTAACAACTTAAGAAAGAGTTGCCAACACAGTGACACAAATAAAACTATATTGTTATGTGAAAAAAATAATATTCAGTGCCGATAGTGAGAAAACTAGATTATTAGAAATGAATGTGAATATGAAACACTTCATTCAAAATGAAAAATACATACTGATAACACAAGAAAATAAACTCATTTTCCCTTCTTCTTTTCAACAGACAGCCTCAATACTACTATGTATACAGTTCTAGACAGACTTCAAATATA…
comp71657_c0	comp71657_c0_seq1,comp71657_c0_seq2	1160	926.04	-	-	484	583	5.04	583	484	10.83	7.92	0.47	0.47	0.48	0.61	no	-1.11568	-0.004096	ATGCACGGGTGAGAGGAAAAGTCAGTATGACAGGAGAGGATTTGTTTACATCGGTATTTATGACAAAACATTCACTTGAGTCACTTTCTGCAGCTGAAATGCTGCACTTTAGTATGGTATGATTAAAGAAACTACAAAGACAAAGTCAAAGTGTGTAAATCTGTGTACATCTAAATGTATCTAAATATATTGCATGAAAACCTTCCTATACCCTATACTCTAGGCCAAAATAGTAGGGGAGAGTATGAAGTACTACAGAAGAATTGTAGGGTTCCCAATAATATGGCATAATATGCACTGAAACATGCAAGGAACAATGTTATATACACTGGATATATATTGCTGGGGTTTGTGCTGCCCACAACCCCCACCTTGGAAGAAAGCCATCCCCCACATATG…
comp70765_c1	comp70765_c1_seq1	1160	961	-	-	316	294	3.2	294	316	5.22	5.02	0.1	0.1	0.88	0.94	no	-1.19949	-0.0004096	GCCCCAACTATAACTCAGACCTTTAAAAAATGTCAGTTTTGTCAGTCAGTAGGCTAAGAGTCTGAGCAACACTCTATGGAATAAACACATCATGTGGCTAACAAGTTCTAGGTGATATATTGTCTTACTTGGTTTGCAAATATTTCAACAGAATATCTAAACCATTGCCCCTTTACGTATGCTGTATCATTTACTTTACAGAAAATTCTACACACACACATACACATGTGAAGCAATCTCATTGTCCCAATTACAAATAGGAAAATATGAGCAAACAAACTCACTCTAACTCTCATACTTATACTCTCACACACTCAGTCTTAGGTGTACAGAATACTTACTATCTTGCCCTTGAAAACTACAGTCCATACAAATCATATGAAATTCCCATACAATCTA…
comp58917_c1	comp58917_c1_seq1	1159	960	-	-	268	311	2.72	311	268	5.53	4.26	0.42	0.42	0.53	0.66	no	-1.28507	-0.0004096	GGTAATAGTAATGGTAATGGTAATGGTAATGACAATGATGATAAAATAATTGTATTCATTCTATTTTACTCTAAATAATTCATGAAACACTTCAAGATATGAGTAAAAGGCAATTTTACCCTTTCCTAAATATCAATTCAAAAGAGCATATGATACATTATGAACCAAATCTTTTAAAAAAATCACAACCTGCAGACTAAGGAATTAAATTTGCAGTAAAATGAGTACTATGCCATATTTCCAGTTTTAGAACAATTATTTCTGGTTTTGCAATTCCATTGATAATAAAGTCCTGCTTCAATAAATACACAAAATGACAAATATATGATTTAAATATCCATCACCACCATTCAAAAATTATTAATAAACCAATAATATATTGCTATCAAATACAACAAA…
comp58758_c0	comp58758_c0_seq1	1158	959	-	-	329	359	3.34	359	329	6.39	5.24	0.33	0.33	0.62	0.74	no	-1.26597	-0.0004096	TATTATTATTATTATTATTATTTCTTCTAATCCATATTCCTAACTTTCCTCATCCCTTACAAAGCTAAAGCAGTATGTCACATTATATGTTCTGGAAGGCAACAGTTCTCTTTGGACTGAGACACTGACAAAATATATATCAAGTAGACTGTGTCATTTATTATGAGACTGAGGCGAAGAATAATACATGTATATCTAATTGAATGGTTATACATGTAGCTCTAACATAAAGGATTTACAAATGTTAGTTTCACTCAGTGATTATACATGTATGTATGTTTCGGTTTATGATGTCACATGTACTATACTTAATCTTAAGATCATACTACATTAGTACATATAATGTACTATGGATTAATAATAGCATACTCAAAAATTACAACTTACTTTGGAATTCAT…
comp69064_c0	comp69064_c0_seq1,comp69064_c0_seq2	1158	769.29	-	-	973	1028	12.29	1028	973	22.84	19.28	0.29	0.29	0.67	0.78	no	-1.16315	-0.0004096	AGACGGGCACTATAATACAGTACATAATCAAATAAAAGAAAATACAAAAACAATATCAACAGCATGGTCTTGCATAACCGTTAACATTATTGCTCCACGCACTTGGACTTCATACACAGACATTTTAAAATCTAAACAAATGAAAGCTTATGGGATACACTTACGAGAGAGTCTCATGTTCTCTCAGAATCCAGTAAAGAAGCAGCATAATGATGCATTTAGCAAACATGAAAATCCAGCTTGGGGTTGAAGTATGAAAAAGAAAAAAGAAAGGAAAGTTCTCTGCATAAACAATGTCATTTAAAACAATTGAGCAGTAAAGGTTATTTTCTTGAACCATTTATCTAAGCTTTAATTCTTTTTTTTTTTTATTAACTTTTCCATCTCAAAAACAAGTAG…
comp73693_c0	comp73693_c0_seq1	1157	958	-	-	266	391	2.7	391	266	6.97	4.24	0.76	0.76	0.26	0.37	no	-1.26229	-0.0671744	GAGAGAGAGAGAAAACTAAAGAGAGAATGAGACCGAGAAATCCTATTTTAAAATTCCTCTCATCCAAATTGACTCAGAATTTAGGAACTACAAGTGACAAGACAGCTAACTGTAACACTGACCACAAAGAAAGCACTTAGAAACTGTACCTCTTACACATTACACACGGAATTAGGTTCAGCCCAATAGTGTAGCACCGATTTCCTTTATAAAGTCTCTTCCCTCACAAAATTTCCTGAAAGGTTTTCTTATGAATCTCAGAATGTTCCTTGTAACTGACAAGTTTTCACTAACCTTTATGATAAGATAATAATCAAGATAAACATCAACATCCATTTCTGTAATTTGGCAAACTCACATCATCATCATGTTAACATTCATCTCGGGAAACTTGAGTCT…
comp72447_c0	comp72447_c0_seq1	1157	958	-	-	455	560	4.62	560	455	9.98	7.25	0.51	0.51	0.45	0.58	no	-1.22133	-0.02048	TTTTGATACATCTCAGGGGAGGTAGACAAACACTAACTAGCTACATTATGCATAGTGGAATTTGTTTGCCTTTGTCTGTGCAAAGTGTAGAGGCCATGGCACTACTGGAGCTAACATCACTAACCCGTGATTGCGCTCATTCCTTCACTATAAAAGCTGTTCCATTTTGACCCTTTACCAAAGGTATGTAACATTCACCACTGTCATGTACTTGTGTGTGAATGGGACTACTAATTAATCAACAACAAGAAGAGTTATTTTACCAACACCAGATAAGAAGAAAGTCTACATTGTTTCCCAATTATTTTTTTGTGAATCTTCAAACTAATTATATGCTTAATGTTACCTGATCCATATAGAATTAGGATAACTTTTGTTAGAGGCATTAGTCTCTATATT…
comp73122_c0	comp73122_c0_seq1,comp73122_c0_seq2	1157	953.21	-	-	860	868	8.82	868	860	15.46	13.84	0.22	0.22	0.74	0.84	no	-1.36844	-0.049152	CAAGGAGCACCCACGGCTATGTCTGGAGGACGAGGGAGAAGTTCTCTTTAGGTATGTTTCCTCTTTAATGTAGGTCTCAGATCTTAAGAGGAACTGTTGTATAAACCATTTAGGCGTAGTTCATTTGCATGTTCATGTGTATGCAGTGTGTATAGTGTGAATAAACTTTTCAAAATTCTATATTTTATAGTTTATATATCAATTCTATATATAAATTTTATATATGGATATGTGAATGTGAATTAAGGATTACTTTATTCTGTATTTGCCATTGGGATCTCTGCATTTCAAAGAAAAGAAGGAATATCTGCCATACAGATAGGCAGCAGGAAAGTAAGGATTCTGCTTATCCTCTGAATCTTCTCTATGCTGAAAGGAAGGAATTATTTACGTGTCGAT…
comp71787_c1	comp71787_c1_seq1,comp71787_c1_seq2,comp71787_c1_seq3	1156	503.75	-	-	531	644	9.01	644	531	25.32	14.13	0.48	0.48	0.46	0.6	no	-1.11211	-0.018432	ATGAAGCACAAATATAGAGCCACGCCCCCATCCTGTTCCATCCATTCATTCCCACTCACTGTGACGTCACTTCCGATAGCATGTGGATTGCATGATAGTTTTACCTAGAGCCTCATTGTTGCTGTACAGGAAATTGAGGGAATAAATTGTCTGATATTACCTCGAAGAAGAGCCATGGATTCCTTGTCACCCCACGGCAGAAAGTAGAAGCCGCCGCCGGACCACGTTTCCACGATAAATTCCTTCAGAAAATTACCCTCTGAAAATGGTCAACTGAAATGGACGACCCACTCTGCCATTACAACGAAGACCTTGGCAGCTGCAACGATCTCTCTCTCTCGTACTTCGTCTTTGAACTTGCGGCTTGGAATAGCATGATGGGCATTTTATTTCCTGCAA…
comp73694_c0	comp73694_c0_seq1	1156	957	-	-	344	327	3.5	327	344	5.83	5.49	0.13	0.13	0.85	0.91	no	-1.18254	-0.0049152	ATAAAATATAACCTTTTTTCGTCAATTAATTTACTTTTTCTCTACTAAAATTATATTCTTTTATTTATACTGACGATGTCGAAGCCTTGGGCTGCCAGTCAAAGTCAGTCGATGTTTATTTTTTTATTTTTTGTTTTTCATCAAGCTAAAATATGTGTCAAATTTTTAATCAGTACTTTTTCATCTTATAGTAATTTTCATTCTTTTGAATCAGAATACATATACTTTCCTTAACAATTTAGAATATGATTTAAACAGCTTTGCTTTGTAAAAGGAACCGAGACAGTTACTTTACTAATGTGGAATCTATATCGACTTCAACCAGCAATCCGACTGTCCCACCGTCCAAATTCCGGGTTTCATATAAAAACAACCAATATAAGATTAGAATTTTGCCTT…
comp47722_c0	comp47722_c0_seq1	1154	955	-	-	172	267	1.75	267	172	4.77	2.75	0.84	0.84	0.21	0.32	no	-1.11576	-0.0004096	TTTTCTTTTTTCTTTTTTTCTTTTACTTCTAGAATCATGGTCATCATAAAACTCTTTTAAAGCAAATATGAAGTACAAATTAAACTGTGCATCCAAGCTCACACTGTGTAGAAAAATTCCAAACAGAATGGTACAATGAAAGTTATGCAAACTGTGTCGATTGAGCAAATTCACCTCTAAATGTTCAATATGACTATTAATGGAAATAATGAATGCTTATGAAAGTAAATGTGTCTTCAGACATGAAACATGTGCTAAATTAAAAAAAAATAAAACATTCATAATATGTAATGATGGGTTGCCTGCATTCATAGGCATTGCAGACATCAACCAGGTGTGTAAAAGCTAAACTGGCCATTATGTAGATTTACAGTCTGCAGGTACATCAGCATCAAATTA…
comp70100_c0	comp70100_c0_seq1	1154	955	-	-	245	285	2.5	285	245	5.09	3.92	0.42	0.42	0.53	0.66	no	-1.14396	-0.0004096	CTTGCTTTACATTACGCGTAGGACTGCAAAGTGAATGATTATAAAATGGCTCATTCATTGCACTGCATGGACTATGACCATCTCTCTGGAACATTATTTGTTATGGCTACCGTACTGTGAACTAAATAATAGAGGTCTATTCCCTGATATGCCTCAAAATAAAAGCACTATATATGATGTCTCAATATAGTATCTGTGCCAAATTTCTATATGTATTGACTTACGATAATCATATAGATTAGGACAACATGCAGATGGAGGAACACTAAGGTCTAACAGAACTAAAAAATATTTTACGGATATTAAAAATTTGCACAAATTCAAGGTAAGCCAACAATAGATTGTCAAAGCCTGCAGATATGCATATCAAGTAATGCTGTGGTTTCCATGATTTGCACT…
comp53530_c0	comp53530_c0_seq1	1154	955	-	-	472	472	4.81	472	472	8.44	7.54	0.21	0.21	0.76	0.85	no	-1.24392	-0.0339968	TATGTGTGTATATGTATGTTTATGTATATGTGTACATGTGTATATATATATATATGAGTGTGTTTTAGATAAATTGCTCCCCAAAACACTCAAGTATATTCCCTCTCTTCTTTTCTCCAAGGCCAACTGAACTTGAGAATTGTATTTAAAAAAAGGCCAACTAGCTCAATATACTTACAATTCCTGAATTGGCTGAGTTCAATCATAAAAAATCAAGTGCTATTCAGATGGCCAACAAAAAGTGACCCAAATATTTCAGACTATGGATTCTTCTATCTGTAGCTTACTTCATTGTAATCTATGTAACTCGAATCTTTCTCTCCTAACAACTGAACTGAATTGAACTGAACTGGAACTGAATCCAGGTCTGACACAGTAACTGTTAAAAGCATTTATTTG…
comp58287_c0	comp58287_c0_seq1	1153	954	-	-	533	485	5.43	485	533	8.68	8.53	0.07	0.07	0.92	0.96	no	-1.30612	-0.0004096	GTTTCTCTGCTGCCTTCTTGCCACCTGCACATTACACATTACTACATGAATCAGGGTTTAGGTTCTTCCCCCCCCCACCCCCCACAAGTAGACTTTATACAGCTCCTCTATGTGTTCTATCTTATAAGGGAACTTCTCTGGGTAACATGCTAACTATGGGGATGTTGCAAGACCTTGATCATTCACAAGAAATTATTAAAATATGTCTGATCAAAAGGGATGGAGGAAGGGGGAAATGCAACACATTAAAATAAGGTAAAAGGGGGAGAGAGAGAAGGCAAAAGGTTTCTCCAGTTTTCTAGCCTGTGAAAAATAACACCTAAAAGAAACATTTTAAAACTGATACAAAAAAATGCTTATGTCATTTTATCAGAGTTGTTTGACTTTGTTTTATACATA…
comp70724_c0	comp70724_c0_seq1	1152	953	-	-	1330	1288	13.58	1288	1330	23.07	21.3	0.16	0.16	0.81	0.89	no	-1.07878	-0.032768	ACGCACCGTCGTCATAGGGTTAATGATAAATGATAATATAAGGTACAAGTCATAAACTTCTTTTTAAAAGTTCTATATGTGAAAAAACATGCTCTGCTTTTTAGTAAAAGGCTCTGACACCCTTTCTTATTTTCTAGATAATAATATGTCAATACATTACTTCAAAGTCAACTAATGAAGAAAGAAGAGAAATTTCTAACTGTATTATCAAATATTCCATTGACACTTACTGGGAAGGACTTTTTGTTGCAATCAAATTCAATATGCCAAGTACTTTTGTTAAAAAATGTGATGTGTTATCAAGCATCAAACCTATCATGTATTCTTCAATCTGGATCCAGAACAACATCTAAACACTGATCCAGCAACATCTGTGCGTGCAGAATACATAAGAAAGAA…
comp65805_c0	comp65805_c0_seq1	1151	952	-	-	317	529	3.24	529	317	9.48	5.08	0.94	0.94	0.16	0.25	no	-1.30666	-0.0004096	TGGAAAAAAAAAAAAAAAAAAACATAACAAAAAAACAACAACAAGGGTCTTTCATATATGTAAATAAAAGTAATATGCCTACATACAAAATAAGGGAAATGTTTTTAAATAATATATTTCTTAATTCAACACTATACCATACTTATAAGACAATTTAATGTGATGCTAGAAGTCATCTCAACATCTGATTGTCTTTAACTGACTTGTGCTCCTTGTAGTGCTAGATATCACATGTATCACAGAGCCACAACTTCTCCATATTGTTATTTAGTACTTTAAGGAAGTCATCACAGTTAGAGACTATGTAAACCTTTTAAACTTGTCATCACAGCAAAGAACTCCACTGAAGCCACTGGTGTGTACTTAAACATGCTCTCTTAGTGGGCCTGTGACATAGTC…
comp64099_c0	comp64099_c0_seq1,comp64099_c0_seq2,comp64099_c0_seq3	1149	910.83	-	-	493	518	5.05	518	493	10.14	7.92	0.28	0.28	0.68	0.79	no	-1.33733	-0.0004096	ACAGCCCAGGCTCACGGCTAGTGCACCCAAGAATCCTGGGGCGTTAGACTTACATGTTCGAAAACCCCGGCATTGTGACCATTCAGAGCCGGAATCGCATCAGCGTGAATTGGTTAATTACTATCATTATCATATTAACCTTATTTGGGGAAAATTCAAAGAATGTGGTTAACAGGTAAGGTAAAATCACAAATAAAACCACACTAGACAGTACATGGTCAATGGATTAATAAAATGTATCTGCACAATAGTCCCCATGAGAAATTTTGCATGGTATTTATAATTCTGTGACAGCTTAAATCCACTATAAGCTGTCAATGTTTGTTCAGCAACAACATTTACTTGGATTTCTCTTGAAGAAGTAATATACATCAAGCAACTAGATCAAATCATTACTTT…
comp72702_c0	comp72702_c0_seq1	1149	950	-	fortilin binding protein 1 [Penaeus monodon]	127922	134634	1309.85	134634	127922	2418.86	2055.39	0.28	0.28	0.67	0.78	no	-1.23004	-0.0253952	TGTGTGTGTGTGTGTGTGTGTGTAGAATTGTCTATATATTTGTATGTGTATGTATGCGTGTGCGTATGTATGTATATAAATCTTATCTGACAAAATTATACTTAGCAAGTGTAAGAGTCAGAAAGAACAAGGGTATCAAACATGTATATATATGTTACATGCGGCCGTAGCCTATTTGTGGTTCTAGACATACCTTTTTCACATTTCTTTTGTCTTTTAAGGATATCCTTTATATTATATACTCATATTTTAAATGATTCAAATGGCCTCTTTGCCTTTTCTTATAAGCAATTCTTAAGTATGTAGTTTGATCCGCACAATGCGTACTCAAATCTGGTCCGCTGAGTAAAAGGAGTTCAACACACTTTGCCTTGTGGAAACGTGGTTCGAAAAGAAAGC…
comp65719_c0	comp65719_c0_seq1,comp65719_c0_seq2	1148	515.47	-	-	246	461	4.04	461	246	17.92	6.34	1.11	1.11	0.1	0.16	no	-1.11215	-0.0004096	GTGGAAGTGTTGTTTAGGCAAGTCTGCGCTGCCCAGAGAGTGGAGAAAACATATTCCTCATCCTTCTTATTTATAGCCAGTATCTTTCAGTTTCCATCTTGACTGACAGTTGGGCACCATCATTGGATTAAAATGGTCAATCTGGGCTGAGCATCTTCAGATGATATATGTGTTTCCTATCATTTTTTAGGCTTATGGTATGATGTGAGTCAATATATGACATATCGACAAAGTTATACTAATTAGCATTTTAGAAGATGCCTTGTTAACATAATGAAGGAATTAATATCTTTTATTTTCAACAAAAAAAGGAAAAATGCAGAACATAGTTATCAATCCCTCCGCAGAGGAGTTAACCCATTGCAAACAGGGAAACATTGAAGTCATGAGCATTTTTGG…
comp74235_c0	comp74235_c0_seq1	1148	949	-	-	384	559	3.94	559	384	10.05	6.18	0.75	0.75	0.26	0.38	no	-1.23356	-0.022528	CCGTCGTGGATGGGTTAATGAATGACCTCTCTTGTGTTGTATCTTCATCTGATAGTGATCTTAGTGTTATCTGGTCTTGCACTCCCAAAATCTATTCACAATTGCCAACGTACTTTAAGCAACTACAATATCCTAGTAACTGAAGTAACCTAATATCATTTGGTCTTATAGCAATGCAGAGAATACAACTAGGTGCATGTGGCCCTCTGCTTTTACAATATTGGGTGATAGAGAGAGAACTGAATAGATTAATAACTGGCTTTACAATAATGATATTCTCAGCTTTTACTCCGCAAACTTGACTTTCCCAAAACCAGTGGACGTTTCTTGGATCCTACAAAACTATAATTTTGATGGTAAGGATGGCACTGACAGTAGTTATCAATGCCATTCTTCTAA…
comp19739_c0	comp19739_c0_seq1	1148	949	-	-	284	328	2.91	328	284	5.9	4.57	0.41	0.41	0.54	0.67	no	-1.189	-0.103219	GGGGGGAGGGGGGAGGGGGTACACGTCTTCGTTTCCTGAGCTCGTTATAAAGTCTCTCTTATTTACGTTCTATTTCTCTCTATAAATCCCTGAAGAGTCTTGATACGCTGACGATAAAAGGAACGAAACATCATAAGGATGTCTGTCCTTGATTGTTTTTTGTTTGTTTCTTTTCTTCAATCTTTTCTTTTCCAGATTGCTTTGGCTTCGACAGGACTGCGGGGCATCTACTCGACATCACTAAACAAACATTCCGCAGTTTACATTATGACTAAGAATTGAATGATCCGTGAGCATTCGAGTCATATATCATTTAGGCCTAGTTGACTAAGATACACGTCAGCAATTCCAGATTTCGAGTCTAGAAAATATAGTTTCTGTAGTTTTGTACGTTTGACC…
comp23202_c0	comp23202_c0_seq1	1148	949	-	-	214	230	2.19	230	214	4.14	3.44	0.31	0.31	0.65	0.77	no	-1.33732	-0.0004096	GCCAAACTTAAAACACGATATTGCTGAAAAAGGAAAAAGAAAAAGTAACCTTGTTTGTTTACTGAAAAATCTTCCATCTTGAACTATACATAAGAAAACAGGCACTTTTTCAAATCTAAATGGACAGTAGCGACCATTTCTTTGCTTTAAGCAAAATGGGGGGTGGGGGACTATGCTTTCATTATGTCATTCATGTTCACAACCTATTTATAGTGATCCATTTCCCATAATATTGCATGGATTGAACAAAAACATGAATCGGAAATAAAGGTGAAGTAGCATATTACCACTGAATTTTAAAGGATACAAAAGGGCACTTGTATAAAAATAACAAACATTCACACAATGCTGGCAATGTTTTTCAAACTTTGACACTTAGTGCTTGTCACAGCGAAGGCG…
comp73093_c0	comp73093_c0_seq1	1145	946	-	-	425	500	4.37	500	425	9.02	6.86	0.44	0.44	0.51	0.64	no	-1.16633	-0.069632	TCGGCTACTCTTCAAGCAAGAAATCTGATGGCACTATTATCACAAAATAAAAGTGGACTACCTGCCAGGGGTTCCTAAGAATAATATCATTGCCCTTGTCAAAGGAATCAACAGTTGGAGCAAGCACTTCTTACACACAAGGTCATAGACAGTATACATTTTTTCCTCCTTTTTGTGGAAAGTCTAAGAGGCTTCTCCCTTCCCTTTACCAAAGCAGCTGTGCAGATATGATTTAGTACTGTTACTGGGGCTGCTGCCAAGGAACTGAGTCAAGGTACACAAAAAGTCCCATCAATAATATCTCCTTCCTGCTTTACAAAGCAACTATAAACTTCAAAACAAGTTCCCCCTCCCCCCAAGAAAACACAAAGTTATGGATACTCCATAAACCCAAGTCAA…
comp70294_c0	comp70294_c0_seq1	1144	945	-	-	203	373	2.09	373	203	6.74	3.28	1.08	1.08	0.11	0.18	no	-1.25545	-0.0135168	GTTTATCAAATATCAAAAAAAGGCAAGCAAGGCTGGGAGGATGTGCAGACAGCAAAATTATGTATGGTGACAATCAGAGACATCAATACTAATTGCATTAGTCATTGATCTGGCATCTGGTTACCATTCTAACCTATTTGTTTGGTTAGGTTCTCCATAACGAAACCGATATCCGTTACATCGACAGTCGCCTTTTTACACTCCACTTCGGTCAGCTGATGAGGATATGGAGTATCTGTGCCGCTTTCCGGTAAAATTTAAAAAGCCATCGGCCAAAGATGCATCTTACATGGAATACCTACTGATTATATGCCGTGCTAAACCTCTCAGAACACAGCATGAAAACGGAAATGCAATTACACGGGGAAATGAGATAGCCAAGTCAAATAATGTAGTCGT…
comp142401_c0	comp142401_c0_seq1	1144	945	-	-	161	233	1.66	233	161	4.21	2.6	0.74	0.74	0.28	0.4	no	-1.21744	-0.004096	CTCAATAATATGTGGGGGAAGGTGAGCGACCCAGTCTCAGAGGTGTTGACCCACCCTCCGTAATCATCACAACCAATCATCACCATCACAACAAGCGCCGCCGCATGGTGTGGGCCACCCGTGCCTCTGTCCATCGAGTCGGGGGGGACGGCGACGCAAGGGGAACTGGGACCCGCTCACGCACAAAAGAAATCACGAGTACCCGGGACATGTGTCATTGGCGGTGGTTTGAGGAGCGGCAAAGGGCCTCAACCTATCACTCACCAGGAGGAGCGTTTTCAGAGAGGAGTGTGGTCTGATGGAGATTTCTTTTGTGGTGTTGGTACACTAGTCTTACTATTCTTATTCTTTTTATTTCTTTGATTTTTTTTTTTTTTCTCATGCCTGAAGAGTGTGAGA…
comp70250_c0	comp70250_c0_seq1	1144	945	-	-	374	327	3.85	327	374	5.91	6.04	0.01	0.01	0.99	1	no	-1.16993	-0.057344	GGACGCATTTATGAAAACCATAACAGGCTTGGTGAAAAACGCTCTGAGAGTGAGAAATCACCCCGGCATGAAGCTTTATGCGCTTGTTATCTTCCTGGCATTAGCGGGAGTAGATGAAAATACGTCCAAGCGTTAATGGGGTAAGTGCTCAAAGACTTTCAACAGCAGCTTGTAAGGGCTCTGCAAATACCTTGGAATATACGTACAGTAAGAAAAATGCAGTTGCAGCTTAAAGTACGTACTGCATATCCAGGTTGCAGTTATGTTGTAGTTATACTTGTAAATGTTGTCTGTAGATTATACTGATAATTGAACAGCACATTTTAATCCTGCTTTAATCCATTCATGACGGATGACGTGATATACACACACCAGGATATTTCTCTTGAGGTATGAAAT…
comp40046_c0	comp40046_c0_seq1	1143	944	-	-	406	464	4.18	464	406	8.39	6.56	0.4	0.4	0.55	0.68	no	-1.29086	-0.0004096	CACCCCTCTTCTGTACTCACATGCTAATGATTACATACACTTTTGTCATATTCCTCCTTTTAATCTTTCAACATAAAAGAATATTAAACAATATATAGGTGCCTGTGTTTTTTTGTTTGTTTTTTCAACCAGAATAGACCTACATAGAACAAAATAATTTAGTCGTGATAATGACTAACGAATATTCTCTCGAGTTGATTTTGATAAAAGAGAAACGCCTTTTATCACAAAAGGAAATAAAAAATACTTGCGAACTGGTATTCTAATTCTTTTATTTAAATACGATGTACAAGTCCTGTACCCAGGGAGTAAATGTTGTCTTCCAATGAACATGGCAGATTCAGATAAAATTGTGACAACTAATTTTGCATAAACTAATGTACAGGCTATCTAACCTAG…
comp73266_c0	comp73266_c0_seq1,comp73266_c0_seq2,comp73266_c0_seq3,comp73266_c0_seq4,comp73266_c0_seq5	1143	675.11	-	-	665	584	13.83	584	665	11.3	21.69	0.02	0.02	0.98	1	no	-1.29324	-0.0004096	TAAAAGAAAAAGAAAAAACTAATTAAAGTTTAACATAGATTAATGAAACTGAAACAATCAATCTATCAGGTAAATACATGCTACCTTGACCTAGTGCTGAAATAACAAGTGAAATGATATCCCTACCGAAGCACCAAACTTAATGGGGCATGATTAAATATGGCAGGTATCTTCAACCTTAATCAAATAACTTCATGTAATTTTCAATACAAATTCATAATATACAACATATCAAGTTAAAAAGAAATGGCCAACTTAAATATAACAAAGTCAATACTGCCTGAGAGCTTACTGTTGCATGTTGTGATTAGCAGTTATGGCAACTGATGGCTGCTTTTATTGTGATTTTTTATAGATGATTGTTCCATAGACAAGCATCTTAAATTGGTCTAATATTAT…
comp71485_c0	comp71485_c0_seq1	1142	943	-	-	382	401	3.94	401	382	7.26	6.18	0.28	0.28	0.68	0.79	no	-1.28721	-0.0004096	TTCCCCCAATTATAAAGCAAAAAAATTGAAAAACTAGAATTATATTTTCCAGTTTAATGTAAATCCATTTTTGAATAATAAATCACTATCAGCATGATCAACAAGTTCATGAAAAGTGCTTTCAAACAAAGGAGAAAAAGAGGCTCTAAGAACTTCATGTAATGCAATCTAGATGTGAAAACAACAAACACAGTTATGCCATCCACATATTTGGTATGGCATTTTACAAAAGCTAAGTTAGTATTACAAAAATAGGAAATCTGGTATTGTTCTATTCCTGCACTTTGTTATTTCCCATGGAAAACATTGGTCTCTTTACAACCTCATAAGTATCAGACAGAAAATAGTCTAAAAACAATTTGCTTATGCCAAAATGAATGTCTCATTATGAAGAGTAAA…
comp66535_c0	comp66535_c0_seq1	1140	941	-	-	366	379	3.78	379	366	6.87	5.94	0.26	0.26	0.7	0.81	no	-1.32981	-0.0196608	ATTTGGGATATAGGTAACTTCTATGATATTATTCTTCTATGACATCACAGACTGGAAATTTGAAAAATTATTATAAACAATAATGATGTGTGCAGTCAAGCAGTCTCTGTTACCTATGCCTTGGCAAAGGCAAAGGAAAAAAATCACTATATTCTTTCAGGATGGAGCTTGGACTAATTCCTTATTAAACAATGTATGGTCATGGAGATGTACAATTTTAACTTATTTAATAGCATACAGCTTGGGAGGTGTACAAATAGTTCATACACTAGCAATGATCATGGTGATGCAAGGTAAGTCCTGTTTTTAATTGTTTTTAGTTATTTTATGTCAAAAACTTAAATTAGACCTTTTTTTTTCTCTCCTCCTCCATCTTTTTCTTAGTCTCCCTTCTCATTC…
comp67391_c1	comp67391_c1_seq1	1138	939	-	-	182	313	1.89	313	182	5.69	2.96	0.99	0.99	0.14	0.23	no	-1.38702	-0.090112	TTTTTGCTATTGATAATGGGAGCTTCAGAGCAGTTTAGAATTTTTTGTAGACTTGAAAAAGTTCGCATCCTGACTTTTCAAACAACCCAGATACCCCTTACTTGAAAGAGCGATATCAAAACTATAAAAGGATACATACCTTAAGTTTCCCTCTGCTAACGGGGTACATCTTCCTTATTCGCAGTGATAATAAGAAATGACTTCAAAGGCGGGGACCTGGGTTGCTGAAAATAGGACGCTCTGAGAGATTCTGCCGATCCTATCTAAGCGTTTGGTCCTCGTGCCATAATTTCAGGCCACGTTAATTGAAGGGGTCTTATCATTCACCTAAGTACGATTCTGTAGCCAATTATCTGCAACGTTTTCCACAATCTAGGCAATCACTTGGCTTGTACGCTA…
comp16492_c0	comp16492_c0_seq1	1138	939	-	-	130	159	1.35	159	130	2.89	2.11	0.5	0.5	0.47	0.61	no	-1.35245	-0.0258048	TGACCATTCAGAGCCGGAATAGCCTTGGCATGAATGGGTTAAGTGCCACCTTGTAAATATGAACCTAGACATCAAGCTCATCAAGATACAAGTATTGGGAAACCAATGCATCAGTGATGCTGCAAGTCATTATGGTGTGGAACTTATCTCCAGGTATTTTCTGACATGCAATAGCAATTACTTAATTACTTAATCTTTGCTACCTACTCATAAACATCCTTTAACAACATTTAAAGTTTCCTTAGGTCAAGAATGTGAGCTTTTTCACATACAGTGATGAATGCACACACAAAAAAGTGTCAGGTCAATCTTCTGTATCATGCCTCATGTGGCACCAGTACATCTTTCAGCCTGTGATGGTAGGTAGCATCTCCTGGAGTTTACTATTCATATATGGGT…
comp73696_c0	comp73696_c0_seq1	1138	939	-	-	4632	4827	47.98	4827	4632	87.74	75.3	0.27	0.27	0.68	0.8	no	-1.22153	-0.0004096	GTAATTTCAAAACAAGGATAGTGCTTGTACAATAGTCTATTTTTTAATACAAACATTGGTATACTTTGTATAAATTCATACGAGAACACACTCTCCTTTATAAAGGAAAGTCAAAGTATTAGGAAAGGTCAGTTGTGGTATTTCTTCCAACCTGGAGTGCTGGGGAATATGCCACTGAAAACTATGACGGTGGCATATAATGACCTTGATTTCTGGATAGGATTCGAAACCATTCATTACTTTTGTAAATCCTCTTGGGTTTAATTTTCAAAATCAGTAAAAAGAACTGAAAAGTATAACTAGCAAACTAATGGTGAAGAACACAAGTATAAATCTCAGCAAGCTTGATAATGATTCTGGAGGCACTACCCTTGTCCTTATTGAAATGGAAAACCATCT…
comp73617_c0	comp73617_c0_seq1	1137	938	-	-	398	474	4.13	474	398	8.62	6.48	0.46	0.46	0.49	0.62	no	-1.21936	-0.004096	CGGGCAAGTCAATGCTGCCAGAAATACAGTGAAAACATTTTATTTGTCCTTTCTATTTCTCTCTGTGCTCCTGGTGTCAGAAATATCCCATCCTGATGGACAGTTAGCGCTCTAACTTTCATAAGCAAGAGGTTAATGTTATAAAAATCATAGAAATTTAAACTTTTCTTTCCTGATATTTTAACAAATGGGGTAAAGAAGAAAGGTCAGCTAGGCCTAATAATTGACTCTTTGGTGACTATTCATTTATGGAACCATCTATGTGTAAATAAGAATGATAAAGGAAAAAAAGCAGAGACTGTATGTCTTTGGCATTAATGAGCTGAATATTAGTAACTACATTTGCATGTCAAAACATAACAATCAATATTAATTTCATGCAGTCTTTACTGCAGAGTA…
comp75426_c1	comp75426_c1_seq1,comp75426_c1_seq2	1137	641.03	-	-	312	359	4.26	359	312	10.76	6.68	0.41	0.41	0.54	0.67	no	-1.24073	-0.04096	CCCGTTTGATTTGTCCTGAACAAATTCAGTCATGTCCAGAGACTAAGTCTTTTTAATTAAGTTGCTTAACACTGGTAACAAATTATCATGTACCAAATTCATACTCAAATTACATCTCCATCATATCTAAAAGATATTTCCCCCGAAAAACCTACGTTGATGTTATTCTTTAAATGCCCAAGGGACAAATCCCGGCTAAAAGGTAATAAAAAGACACTCTAAATTGCAGGCTTTATTATAGACAGTTGGTGAGTGTTGCCTCCTGCTACAGAGCGAAGGGAACTGGACAACTCCATCTCTAAAACAGTGGTGCAGGATGGTTAAGGTGCTAGTAGTTAGGAGAAAAAAATAACCCATCAAAACATAGTCAGCCATATTCAGAAGGAAAAATAACATGAA…
comp71157_c0	comp71157_c0_seq1	1136	937	UQCR10	hypothetical protein RvY_14713 [Ramazzottius varieornatus]	2198.63	2089.89	22.83	2089.89	2198.63	38.07	35.82	0.13	0.13	0.84	0.91	no	-1.13214	-0.0315392	TCGTAAAAAAGAAAATGAAGAAAAAGATTCATAAAGGGTATATGAAATGCGGGTCTCAAGTATATGCCAAGTATATTACAACATATTATTACATAGCAGCTACAGAGTGTAATAATGTGCTCCTCATCACTTAATAATGCAGTTATTACTTTGTTGCAACCTTAGCTGTAACTGGTTTACGTAAATGTATACTCCAATCCATGATTTGTAAGGACAGCACCATGCCCTAAACATCATTTGATTTTGAGAAATCAATCAATAAATTAGTCAAAAACAATTGTTTGCTTGACTACTAAACATCTTGTGTTTAACAAGTGCTCTGGCAGGATGATTATCTATGGAAATATTATGTACAGGATTATGTCCCTTAAGATTGATATAAATAGATGTAAAAAAATG…
comp58536_c0	comp58536_c0_seq1	1136	937	-	-	284	247	2.95	247	284	4.5	4.63	0.01	0.01	1	1	no	-1.10866	-0.024576	GATAATGGTGATGGTAATGGTGATGATAGTGACAGTGACTGAGCATGAGCATGGCAATTATTGTAATGATATCGAGGATGATAATGGTGATAAAGATGGCAATGTGATGGCCGAAATAGCCAAAATTAACAGAACAAAACACTCAGCTCTATGAAAATAATACTGATAACATTCATAATGGCTGTAAGGACAATGCCACTTTTAAAAGAAGATCTAAATAAATAAATCACAAAACCAAAAGAGTAAGACGTACAAAATGTCATGTGGCTAGAACTCATTTTTGGGTGGCAGATATGTTTCCCTTGTTACTCTTGCTTGTGCTTGGGCCACAATACCTTCTCTGTTTTTACAGACATACGTGTTCCTGAGAGGAAGACAGAGAGATCCAAAGCACTTCTC…
comp72039_c0	comp72039_c0_seq1,comp72039_c0_seq2	1135	932.87	-	-	508	597	5.32	597	508	10.89	8.34	0.44	0.44	0.51	0.64	no	-1.18899	-0.0004096	TCACTCTAGCTAAGGCAGCTCTTGTCGTACAGACCTCCACAACTCATCAAAAATTCATTACAACATAAGTTCTCCCTTCTTGGCCCTGAAATGGTCTTCTGCCAAACTTCCATTCATCCTCCTCATTCTGTTAAACACCTTTTCTTGGTCTGTGATGGATCTTTTTATCAAGAGGACCACTATAATGATATATGTAGTATACATAGCAACTTAAAATTCTCTCTTCCATTTGGAAATATTGCATAATAATAATTAGTGATACTAACGAGTAATAGTTAACCCCTAAATGCCAGTAAATTAGATGCTGCTAAGGTTAGCAAAAAAACATGTATTATTGAAAGTGATTTCCAAGTGTCATTTTTAGCCAGTGTTATTGGATTTACATTACTTACTCAAACA…
comp74449_c0	comp74449_c0_seq1	1135	936	-	-	373	353	3.88	353	373	6.44	6.08	0.13	0.13	0.85	0.92	no	-1.13197	-0.180224	AAATAGTAATAATAATAATAATAAAAGTAACAAAATTCTTGTGAATGCCTTAGATGTGATCCTACATTGAATTCTTGTCGACATACACAGTTCTAAGAAGAAGGAGAGGCAGAAAAATGCCAACAATAACAATATGAAACTTGTGAATCACAGTCACCGTCAAAGAAGTTACTGCTGCAATTTGTCAATATCAACGTATAAATATTTAGGGAATAAGAACCCAAACATCACAACAAATTTACCAAAGTCAAATGTAAACAAGCATTGCATAAATCTACCTGGTAGGAAAAAACAATGAAAAAAGTGTATATGCAGTTGTATATATGCATGTATGTATAGTACAAGTGTGCACTAACATATGCATGTTAACAAAAGTAAATATGTATGTGTATATATATC…
comp71830_c0	comp71830_c0_seq1	1133	934	-	-	557	651	5.8	651	557	11.9	9.1	0.43	0.43	0.51	0.65	no	-1.26757	-0.0004096	AGAGAGAGAGAGAGAGAGAGAGCAAAATTAAAATACATTCCATTCATAAATTTGTACTTCTGATTGTGTTCATACTACTTATAATTACCAATAATAAATACAAATTACTGTAGTACATATAAATGTAAAATTGATACAGTTAACTATATATCAACACCAACTGAAATTTGTAGTGTAATGTTTTTTGGTGCCTCTACTCACCGGGAAAACACATAATTGGTGGACGTGACGTTACAGGTGGGAGGGGCTAAAAATGCTTGGGAACTTCATTTGACTATAGGTCTCATGGGCACTATGCTCCCATGTACCCTGCTTTTCTTTTTTTCACCCATGGAATAATCCATTATTACTGATTCAGATGAAATTCTACAATCAAGATGAAACTAAGACAAAACATTT…
comp58582_c0	comp58582_c0_seq1,comp58582_c0_seq2,comp58582_c0_seq3	1133	906.07	-	-	4318	4041	46.07	4041	4318	76.59	72.3	0.11	0.11	0.87	0.93	no	-1.1569	-0.0507904	TTATGCCATTATCAAATTTATTTTCAAAAGTACAATCGAACTAAAATGACGAAGATAACTCTAAGAGCACCATATATTCTGACAATTTAATAAAGGTCCTAATACAATGGAAACAAGGAACTAAAGACAACTTCGAAGTAATGGAATGGGGCAAAAGAGAAAAAAGAACAATTTATAGATGATTATTGCGTTGGTAAAGTCCTTTACAAATAGGACAGGGCGACTTGTCCGAAAGGAATGTCTTTTTTTTTGTCTTTTTTTTTGGCGCATCTTGGGAAACATGTCTTGATAACATGTTTATCCATGAACCCAATCTAGCTGAAACTTCTATTGACTTGAAGGGACCATCAGACAAGTATCACAGAGTGGAAAAGACGCAATAAGATCTATGAAAAGGGT…
comp76191_c1	comp76191_c1_seq1,comp76191_c1_seq2,comp76191_c1_seq3,comp76191_c1_seq4,comp76191_c1_seq5	1133	879.26	-	-	1108	995	13	995	1108	18.27	20.4	0.05	0.05	0.94	0.97	no	-1.27228	-0.0192512	GTTAAAATATAATTTCCAGTAACCAAAAAAAAAAACATGATTAATCATAAATAGTGATCTGCAAAAAATCAAGGGAGTCCGCAATCCCTTATCAAAGTTAAACTCACAGTGACTCGAGTAACTGCCGTGCCCTTAACACTTTTGGCTCTTTATCAAAAGGCCTAAAACCCATAACAATGGTAATTTTCCACTTTCATTCAGCCACAGAAACTTTCAACTTGTATGCTTTGCTCCCATTACTTCTGGCATATATTATATAAATCTGTTGTCTTCCATCCCAAACAACTGGTTCAAGTGGTAAAGTCCTGATAGTAGGGGAGGGCATGAAATATATCAAGGAAATTATGGGGTATAAGCTGAAATATAATTCATATCAGACAAAAAATGTGTAAAAAACAC…
comp70044_c1	comp70044_c1_seq1	1132	933	-	-	253	354	2.64	354	253	6.48	4.14	0.69	0.69	0.3	0.43	no	-1.22598	-0.0004096	TGGCCACTTTCCCAATTGCAACACAACAGCCAACTTTGGTCAAGACATTTTGGTCAAATACATTCATATTCTACTAACTAAAATGCAGATTTGGATCCCTCCATCCTAATGCATTCCCAAAGACACAAGTTTATATAAATAAAACCACTTAAGATAATGGGCATGCATTTCCCCCCAAAAAAAGAAAAATCTTGAGAAACTTTGAGAACTTTTACATACTAGAGCTGTTCTCGTACCTAAACTGCCAATAAAAATCAAACATAGTAATCAGGTTTAGTGAATTGGAATGTTACTGAAAAATATGGTCACTTAAGATGCATGCTGTGTAACTACTCTTGAACATTTTTTTCTTCTTTTAGTCATATGGACTCTCATGGATTTATACATAATATACTTTTG…
comp67650_c1	comp67650_c1_seq1	1132	933	-	-	395	513	4.12	513	395	9.38	6.46	0.58	0.58	0.38	0.51	no	-1.29718	-0.0098304	AATAATATCACTTCTATTTATTTTCCTTTGCCCATTCTTGGTAAATTCACTATATATTGATATCTATATTTATATATCTATCTAAATACTTAAAACATCCTCACATAACTGAACACACAACTAAATTTCATAGCTATGCATTACAATCTAAATAATTTCAACCCAAGCAAAAGTCATCTTAATCATTTCTATAAAAAGTAGCAAAAAAAAAAAAGAGACCTTATGGAATGAGAATTCAACCAAAGGAACTTCCCTTAACAGCTTTAAAACCTAGTTGGAAACTTGAAAACTGAGCTGTCAAGCCAAACTCTTCGCTTAGAGGCAAGAGAACTTTGAAGTGCTTACCTGCCTGTCAAAAAGGATGTCAAAAGAGCTGTCAAATCCAAGGCATCTAAGAGC…
comp61931_c0	comp61931_c0_seq1	1131	932	-	-	534	503	5.57	503	534	9.21	8.75	0.12	0.12	0.86	0.92	no	-1.22288	-0.008192	GCCTAGATGTGCACACCCTACAATCACTTCCACTCTCACCATCAACACCCAAATAAAGCTACACTTTCACACATGCACATGACCATTAAAACTATATTTCAACTTTTTTTTTTCTTGTTTTCCTATAGGAACATTAAACTATCCTTAAAAGATTTACATGCAATCTACATATATATTTCTTTTTTCCTTTTTTAGATTTTAAAAGCCCCATCCTTTTTTCAAGAAGATGGTAACAGTGCTACCCCCAACTTCCTTTAGCATAAAAATCATACATAGTAACACAGAAAGCTCTGTTTAAGGCAGTTATAAAATAACCATAGCAACTTTTCAAAAATATCACATATAAAGTCTTCCCCCTAAGTACCAAGATACAATAACAATGAAAAACGAGAATTCAGA…
comp38991_c0	comp38991_c0_seq1	1130	931	-	-	354	500	3.7	500	354	9.17	5.8	0.7	0.7	0.29	0.41	no	-1.17516	-0.0004096	ACAGTCTATTTACATATCATACAAATTACAAGGAAAATGTAACACACAATATTCATCAAAATTTTACATCATAAATAGTATAGTATCTAAAAAAGAAGTGAGTGCACAACAGAAGACATTCCACATGAGACACACTAACTGTACCGCTGGTGAAAGTACTTGGCGATACATGTATGAGTGATGTCATTTGTATTTTCCACGTCCCTCTCTTTCATCACAATCTCAGGTATCAACACCAAGAACCTAAGAAAGTATACATATTTGATTACTGGGCATTATAGTTTTCTCTGACACGGCATATCTTCCACACATTGATTTCAATCACATACACAAGCATGCAAGAATACACATGCAAACCAGCACACACACACATACAAGCAAGAGCACAAGTGTACATAC…
comp68467_c0	comp68467_c0_seq1	1130	931	-	-	503	567	5.26	567	503	10.39	8.25	0.38	0.38	0.57	0.7	no	-1.1402	-0.077824	TGATACATAGTAGAGGATGATTATATGCGAGCAGAAATACCTCCACCTTTTGGATAACAATACACTGTTGCTGTCGTTTAAAGAGGCATTTCCCAAGTTACTGCGCTTAACCTATTGAACGTGTTGTCACCTTCGCATATTTTTTCAGAAAGGACGACTCACAACCTATAGGGAATATTACAAGTTCATTTGCTTACAGCATATATAGTCTATAAATAAAATTTTGATAGATCTCTGCTTAAAACATACATAAAATAAATAAAATAATGACATTATTGCACCATGATAATTAAAGGAGGGAAAGTAACACCAATGCAATATTCTCAATTGGCATATACAAAACAATCTTTCTTCACATAACAATGAAAACGTGACACACTGGACCTCCCAGGCTATTCA…
comp73033_c1	comp73033_c1_seq1,comp73033_c1_seq2,comp73033_c1_seq3,comp73033_c1_seq4,comp73033_c1_seq5	1130	631.55	-	-	2199	2230	31.19	2230	2199	65.92	48.95	0.23	0.23	0.73	0.83	no	-1.29923	-0.0004096	CTGGACTGGACTGACTGGAGAATAATTTCTCTCTCGGGACCACACCATTGCTGTACTTGTTTATATATGTGGAAGTATGTGTGTGAGAGAGAGAGAGAGAGTGTGTGTAAATGTGTATGTATATGTGCGTGTGTGTATGTGTGCATGTGCATGTGTGTGTATATGTGCATGTATCTGTTCAAGTGTGACTGTGAATGTGTATTCCATCACATGTAACCTCAGAAGTATACCAAATTTATTACTATAAAAATACAAGGTTTAACAACTTTTTGTGATATCTATAAACTTATAAAATCAAGAATGTATTTATAGTTGCCAATCATATTGTAACAGAAGCCAGTTTAACAAACAGAAACTAATTCCATCTGCATCGAAATTACCATAAGAGTCATCATATCT…
comp64430_c0	comp64430_c0_seq1	1129	930	-	-	5752	5539	60.16	5539	5752	101.65	94.41	0.15	0.15	0.82	0.89	no	-1.0779	-0.0004096	TTTTGCATCAAAATTTATTTGACAAGGATATATGTATATATTTTTATAATAACACCAGTTTACTACAAATGTCATCAAATAAAATCATATCTATTAAGACTAGTACCATGATTATACCGAATAACCTCAATGGATGGATTTATATTCAAATTTAATCCATGATGCAGTATCCAGTCATTATGATGGTCTATTACTGCCGTTTCCAATTTCATTTACTGACATCACATTCTTTGATCAATTAAATATTATAAAATAAATATTGAAACCAATATCAGCATAAAATAAACCATTTCTTAAAATTATGGTTTGATCAATGAAACAGCAAACAATTTACAAACATATGAGCAATCATTTTTATTGTTCATGTATGTTCAGAGGCTTATGAGGACTGTTCATATT…
comp71661_c0	comp71661_c0_seq1	1128	929	-	-	244	311	2.55	311	244	5.71	4.01	0.56	0.56	0.41	0.54	no	-1.23314	-0.0004096	CTCCTATGTCTCAAGAAAAAAAAAAAAAATTAATCCAATTTCTCTCTTTCATTGTTTTATTCTCCTATTTTCGAAACAATCAACCAAAAAGGATATTACATAGAGAGAGATTTCAAAACCCATAATTCCAATTCTTTACTTAAAAAAAGGGAGCATGAACAGACCTTCCCTTGGCTAATCTACAGATTCCAGCCAGAGAGACTTCCTTAACAAGTGGTGAAAGTGTATGTGAGACTAATCTCTTGAAAAATGAAGGGAAATCATAAATTATGAATTTGAGAAAAGACTATTTTTTTTGTAAAACTCTTGATTATGAAATATAGGAGCATGACTTGAGATTCTAAAAATAATGTAACCAGTCAAAAACTCAAAGCCAATTCTTCTTTCGCATTTTTCAGA…
comp71110_c0	comp71110_c0_seq1	1127	928	-	-	246	351	2.58	351	246	6.46	4.05	0.72	0.72	0.28	0.41	no	-1.16212	-0.0004096	ATTTGTAATATATTTTATTAGATTTGCGAGGATGAGGCCTCTGCCTCACAAATAACTGTCCATTGTATTATCAAATCATATTTAGAGAGCTATGTCAACCAGCACAATAATTATGTAAACATATATATCCATATTTTTAAATTTGAAAGGCCAAATTTCCTTTGGATTTTGACTAATTCATGAATCTGATATTATTGTTGCAACACTAAGGAAAAAGAATTCAAAATGTACATTAGTGTCAAAACTTGTCAGAAAAATAGTGGTATATATTTCTCACTTACTATAGAAAACAAGTTTTGGTCATTTAATTCAATTGCAACCCATACAAAATGCTCCCTTTTCCCTTTTCATATAAAACAATATGCAGGCAGACAGACACACACAAATATATATAGTGAT…
comp68803_c0	comp68803_c0_seq1	1125	926	-	-	218	243	2.29	243	218	4.48	3.59	0.36	0.36	0.59	0.72	no	-1.24118	-0.0004096	GGCAGATTTACTTTAGTCAGAGTGCTCACTCGTGTAATAAGAGCATGCTATTCATGCTGCACAACAAACTACCATTCTCATACAAGTGTGCAAGATTCTCAACAGTGTGGGTTTATGTAGGGTACATCATAGACAAATTTTCTTCTTATTCTACATAACTGACTTTGTAAGGACTGTGTTACCTGAATAATTACTTTAAAATAATCCCTTTTTATCAGTATCTCACCTTGCATTAATATTTCTAGAGAGATTCCCCAAATAAAATTTCCATGTCACATCATCAACCAATTTGAATTTATCCTTCAAACAATTTACTTTCTTGAAACTTAAACAACACCAGTAATAGCCCCTATCACTTACAAAGCTGAATCCAACTTTATTGTAAACTATTTCTATCAA…
comp74454_c0	comp74454_c0_seq1,comp74454_c0_seq2,comp74454_c0_seq3,comp74454_c0_seq4	1125	657.05	-	-	1216	1118	19.5	1118	1216	26.97	30.61	0.09	0.09	0.9	0.95	no	-1.30887	-0.0004096	CAGGGTGCTTACATTGCCCTTGTTATGGCTGAGAGCATCATCTATACCTAATAACAATGACAAGGCTTCTAAGAATGGATGCCAACCGTAGTGATATGATACATCAATGTGAAAGTTGACAAAGTAAATAGTTTTGTGTTGATTGCACCTAATTCCAAATTGCACATTAAGTTTGTTTATATTTGCACATTTATATTTTCCTTCCAGTTATTATCAACCCAATAGATAGCTATTCTGGAAATGTTCTAATTGGTAATCAATTTACCAAATCAAAACCATAATCGTATCTTGCTATAAATAATCACCATCTTCCTGATATTTCTCATTCGCTTTTCTCTCCTCGATACATAGTGGAGATAATTTCTACCGTACACAAACCAATATACTCCATCTCACACA…
comp38887_c0	comp38887_c0_seq1	1124	925	-	Autophagy-related protein 9A [Zootermopsis nevadensis]	173	494	1.82	494	173	9.12	2.85	1.72	1.72	0.01	0.02	yes	-1.14404	-0.0405504	GCCATTTCACAAAGCATTATTGGAAAACAGACAATGAAATCACGTTCCATTCATTCACATCTAATTGTAATATCGATGCATAAAAATCATGACCCAATATAACGTTAAGAAAATACAAAATACTTATTTTATGGTACATTTTATACACAATAAAACTCTTTGAAGCATATTAGTCTATCGTTTTACAAACAGCTGTCACAAGTTGAAAATTCAAACACTATCTAAAAACTTAACCAAATCTGCGGGACTAGTTGATTCATTTGAATAATCAAACAGATGGCGAAAACCTAGCGCAGATACAGTACTAGTCAGACTGTACGCAGTGGTTGTCTTCGGGAGATCAATTTCCTTGTTGAGTGAGATGCGTGTGTGGGGTATTCCGAGGACCCCGTGTATTCC…
comp65628_c0	comp65628_c0_seq1	1124	925	-	-	236	328	2.48	328	236	6.05	3.89	0.68	0.68	0.31	0.44	no	-1.32192	-0.090112	CGTCTCTGACTGCATGAAACCTCTAATCATTGAGAAGCAGTAGAATAAATAATCGGTCTGAGCGCGTCATCTGGATATTGAGACGAAAACATCGAAAATATGTTAGTTAAAGTTTTACAAGTTTATTTCTGGTCTTCATATATCTCATATCCCAATTATTTCGATACAATTCTTCCTTCACCCATTGCCTATAGCTGTGATTATATCTGCAAAATGCTTTAATATTTTCTTTGCGGTTTGTTCAATTGAAATGTGCGTATATCATTAACAAGAATGCAAAGCTACATGATACGAGTAAAAGAATCGAAAAACGGTCATGTAGGCATTTCTCAAGTGTAAAAGGGCATATTCGAATCACCCTATTTCCCCCTATCACACTTGTTTCATGCTCATCCAGGC…
comp74906_c1	comp74906_c1_seq1	1123	924	-	-	1475	1555	15.53	1555	1475	28.72	24.37	0.28	0.28	0.67	0.78	no	-1.16257	-0.094208	AATAATAATAATAATAAAAAAAACAAATAAAAAAAAACAGCAAAAATACATCTAATACATAATCAAAGATAAGGAAGCGTTTCAATTAAAACTACACATATATACTATGACAGTTTATTTTCTCTAAGTTATTAATATCTAGAAAACATGGGATGTGTGAAGACGTAGCAACCATGTTGGATATGAAAGTGGTACTTGAGTCGATCCTCACTGACTGGGGCGTGACTCGGAGGTTCTGGGCTCTGGCAACAAATCAACCTTGAAATCATAACACACTGGCTGTGTTTTACCAGGGTGCAGGAACGGCCACCTTATGGTGTGACTTCTACCTCTTTTTTCATATCATGCTATGGTAACAAAATACATTCCACGTGATTGAAACAGACAAATATAATAATA…
comp74026_c0	comp74026_c0_seq1	1123	924	-	-	1741	1738	18.33	1738	1741	32.1	28.76	0.2	0.2	0.76	0.85	no	-1.48617	-0.0004096	TTTAAACTCACAACACAATTCAGTATTACAAAAAAGACACTAATTACAAAGCGTTTTCAACTAACTACATAAATTGCAAAAATCACATAGAAGGATTCATACATATTCATATACATATCATTCATACACATGTCAATCACCTCCAGTGACTAAAAATGAGACAGATGATTGGTTGAAATATCTCACGTTTCAACCAATCATCGTCTGCTAATATAAAAAAAAAATCAGACAGGTAATTGGTTGAATTGCCTGATGTTTCAACCAATCACTGTCTAGTAAGAACAAACGAGACAGGCGATTGGCTGAATTTGAATAAAATCCAACCAATCACCGCTCGGCAAAAGAAAAAAGAGAGAAGCCTATAGACTATTTACAAGAATAAGAATGTATTCGTTTTAA…
comp69217_c0	comp69217_c0_seq1	1123	924	-	-	456	449	4.8	449	456	8.29	7.53	0.18	0.18	0.78	0.87	no	-1.1012	-0.02048	TATATATATATATATATATATACCAATAGATATTATTCAGTATGAGAAACATGCTGTGTCCACAAGTAAGCTATCATGCCTAGTTCTCAGGAAAAAACTTTCTTTATGTGGTAAACCCCCCTACATCCATCTACATGATTTATCCTATGATGGAGAATACAACAGTATATTTGCCTCGAGTTCTGATGATGGCAATAAATGAACCAAGAATCTTTGAAATCCAAAAATATCTGACAGCTATCATAAATGGTCAAAATGTCACAAAACACAAGGGTTAAATACTTTCAAGTGTATTATTTTTGTAACAAAACGTGGGTGGGGGGAAAAAGGAAAATAATAGAAAAAACACACTTAACCAATCAGACGGACACACATGTTAACAGGATTTGTGGGTTTGTG…
comp67891_c0	comp67891_c0_seq1	1122	923	-	-	290	485	3.06	485	290	8.97	4.8	0.95	0.95	0.16	0.24	no	-1.11621	-0.004096	TACATTGTCTGGCACGGTGCCAACTGCTTCTATGACCAAATCTGCCTTGGAAGCAAATCATGCCATCCGCTATTAATGGGTTAAATTGATTTTAAGGACCAACAATGGGGGATAAACAACCCACTAACAGAAATATCATTAAAATTTTTCACCAGTTTGTTATTCTTGAAATTTTTTCATTGCCTTTTACATTTTTCATAAATGCCTTCAAGCAAAATTAATTCAACAGATACTGGGCAAGATATATTCACTGTCCAACTGCAAGATCAGGATTAATGATAGATAAGCTAGCTTCTTTGTCTTTTGCCACATAGGTCAAGGCTGGCAAACCAGCATCTTTTGTGAGCTCCTTCCCATGCAGGTAACCAATACAGATCAGCACTAGTAACCCACATGTAT…
comp68124_c1	comp68124_c1_seq1	1122	923	-	-	2433	2930	25.64	2930	2433	54.18	40.24	0.47	0.47	0.47	0.6	no	-1.29916	-0.0004096	AAAATACACAGTTCCCTCAGATCTGACAAATTTCTCCAGCACAAGGCCCTTATGATGACTATAAAAGAAATATATATATATACTAAATACCTCGCATACTGTTGTTAAGTTTTAATCGGCTCAGAGAACTTAAAAAGTTGCGTGCACGAATGATGGTTTTAGCAGTTCCATAGTTGTTGCCAGAGATATGTGTAGTTGACATTTATCAGCTCAAAGTATCAGTAAAAATATATACAGCTAAGAAACAGGAAAACACTGTAATGCACCACACAGAAAAGGGATTATGACATTCATATTCACCTGACAGACCAAATCTTACATTTACTTCTTCTGACCAGTGTTCCTAAAATATACCACAAGGATTCAGCGACTATTAACTCACATATTGAAGTCTTGGTT…
comp73513_c0	comp73513_c0_seq1	1122	923	-	-	784	887	8.26	887	784	16.4	12.97	0.38	0.38	0.56	0.69	no	-1.23161	-0.032768	ATTTACTTTTTTTTTTTTTTTTTTTGACAGTTAATAGCCTCTGCAACCAAACCTGTCTGATGTGTAATGCTTGTTAGAACTGAAAGCCTAAGTTTTTTTTTCTGTTTTTATCAGATCAGTGAATCAATTCATTAATTTGGCATATCAAAGAAAATTCCAAGAATGAATTCAAGCACTAAATAGTTACTGAAAATACTGCACTGCTCGAGATATTTCTTTTGTTTAACATGTTGAGTTTTCCAACCATAATACACTGTCTTGAGCACTCTACACTCCAATTCACTTTCTCTATGCACTTCAGAGGATGTGCATAGGATGATAGAGAGACTTGGTGAACTCCAAAGGATATGTAGAGCACTCAGACAGCATCAAACAAGATAAGTGAAGCACGATGAAGCA…
comp59426_c0	comp59426_c0_seq1	1121	922	-	-	294	270	3.1	270	294	5	4.87	0.08	0.08	0.91	0.95	no	-1.24869	-0.0004096	CGCTGGTTGGTGGGCGCTGAGGACTGTTGGTGAGGCAAAGCATAGTACCACTACATATTGGAAACTAAACTAATGAGACTTCTTACACATTACCAAGAACAAACAGTGAAAAAAAAAAAAAATGTTCCTCATGATAAGCTCCCCAAAACAAGTACATGATCACACACTTGCAAGCTTAACAATTATCAGTCTAATATGCACATGAGATAGAGCATGTGCTTGAAATAATCAGTTAATCTGGGCTAATCTTATATCAAGTCTCCATTGTAAGATAAAGTACCAAAATGGTATTATCTTGTGTTATTTTGCCTTTGAATCTAAATATGATAATATCTCAATATCATGATTTGTCCATTAACATTGTGCCTCAAGAAAGATATGAAATACTATATCATAAAC…
comp40078_c0	comp40078_c0_seq1	1120	921	-	-	677	740	7.15	740	677	13.71	11.22	0.33	0.33	0.61	0.74	no	-1.20123	-0.016384	GACGATTACTATAATTTGAGGAGAAAGGAAAAGGAAATAAAATGAACAAATAGGATGGCTTTAGTCATTACATTGATGTTTCCATTTTTACAAAACTAGAATTTTTTTTCATAATCATCTTTTCAAATAAAAAATAAAACACCAGTGCACGAACAAATAAATAATTAACTAAACAAACTAATGAAAATCTAGATTAACCATCATTCCATTAAGTTTCATTGTGAAAACATATTTGAAGACATTCTAATTAGACTGGTTCACTGGATTATAATTTCATGAGTGTGTAAATTAAACCTTTTATGCACAAAACAGAACACATAACCCTTATTCAAAGAGTATGAATTCAAAATATGTACTGTCTACAGAAATAGATCTTCAACATTACAATGACACCAGCAG…
comp62289_c0	comp62289_c0_seq1	1119	920	-	-	250	365	2.64	365	250	6.77	4.15	0.75	0.75	0.26	0.38	no	-1.33637	-0.036864	TAAAAATAATGATAATAATCATAACAATAATAATGGACATTAGTAATAACAGTGATAAAAAAACAATATCAATTTTTAAAATCTGAACCGTGATTTGAGATGAGGTATTGATGGAATGCTAACAAGTTTTAAATATTTAAATTATAAAAGAAAGAAACCCAAAAAAAATGTACAACCCTATAATGATCACCCCAGTATCTGACACTTGAATGAATCACTCAGGTCACTTCCAATTCACGCACTGGTACCAAGACGGAAAACATGTGCCTAATCTAAATAACCTTCACTTAAGAGATTTGGAGAGAATTTCATAGGCTTGGCTTCCATAGGCATGAGCGGCGAGGGGCTTCGGGCCCTCTCTCCCGTCTCCCCATCTCAGGTAAATAGGAACGGGCAGAA…
comp74129_c0	comp74129_c0_seq1,comp74129_c0_seq2,comp74129_c0_seq3,comp74129_c0_seq4	1119	819.4	-	-	876.94	1059.82	9.84	1059.82	876.94	23.43	15.45	0.48	0.48	0.47	0.6	no	-1.29759	-0.14336	TTTTTTTTTCAAAAACTATGCATGGACATTAAATGTGAGCTGTCTGGTTAGCGAATAACCCCCCCAAAAATAGTGCAATACTCAAAACTATTACATTAAGCTCTGCGACATTAACTACCCAATCTTTAAAGACAAAAGCCCTGTGAAATAGTGATATCACTCCTAATTAAAAAAAAAAAAAAAAAAATACATTGTACTATTTCCTAGCAGGAAGAAAGAGGGAGACAACACAATAAGCCAAACCCCCCAAGCTGCTGCCTTATAAACTGGTGTCCATCACAAGCTAGCAAAGACGTGGGTGCAAGCAACTCTACAATCAAGATATCATACAATCATACGGATATATTGTTCTGACTCCAAAATAAAACAAAAAAAAGAAAATATAATAATAAATGCAGG…
comp74370_c0	comp74370_c0_seq1	1119	920	-	-	1784	1847	18.86	1847	1784	34.27	29.6	0.26	0.26	0.7	0.81	no	-1.31019	-0.49152	AAAAAAAAAAAAAAAAAAAAGAAGGAAAAAGAAAAATATATATATTTTTAAAAACCCCATGTATGCAGCTCATAATATAAATCCTAAATACATCTTTGGAAGTTTACCATAAAATTGTGCAATAGTTGTAACATTCAAACACACTATGTATGAAGGAATACAAAGAAGCAAGCTACCAGTACCAGTTACAAGAGCAATACATTTAGTATCATATACTTTGATTCATATAAAATAATTTCTTCTTAATTTATGATTTACTGAATAATTTTGATATTTATATATATATACACACATATAGATATATATATAAATATACATATATATAAGGATACCAACTTACAAAATATGGTTTGGACACTATTCTTCCCTTTAACGCAGCTCCCAGCAGAGAAGGAGGCG…
comp70962_c0	comp70962_c0_seq1	1118	919	-	-	305	490	3.23	490	305	9.1	5.07	0.89	0.89	0.18	0.28	no	-1.06265	-0.0004096	GCGTTAGGCTTATGCGTTTGAATATCCTGGCATTTTGACCATTCAGCGTCAAAACAGCCCCGTCGTCAATAGGTTAAATTGTGTATCCGGTCATCTTCAGCATGATCTAAATATAAATAGACTTGATTCCTGCACCACATCCCTATGGGGCTGGTCAGATCTGTTGTAATTTTAGTTAAAAATCATTTATTTTTCTGATCAAATTTTGATGTATGTGAATCTTTAGTGAACAAAGCTCAAAAGATTAGTACAATATTTCTGTTCCTCTTACAGTAATGCTGACAAGAGCAAGATGGATTTATAACAAATTGAAAGTTTACCAGGGTGGATCTTTCTTGAATTTTTTGTCTTTCTTTGTTTTCAGATGTACCATGCAAAACAGCTATGGGTCAATTATGT…
comp65435_c0	comp65435_c0_seq1	1118	919	-	-	755	672	7.99	672	755	12.48	12.54	0.04	0.04	0.96	0.98	no	-1.12369	-0.0180224	GTGGGTTCCAGGGAACATTGCAATAATTCAAGCAGGCAACAACTGCAACTATACCACGCTTGCAACTATTCGATTGAGCCCCTGAAAGCTTTCCTCGGAAATGTTTTGGAATCTATGGGAAATTGAGGAAATTCATGGGAACAATTGGCAACTTTCATAACGTTGCAAAATGCATTCAGTTCTATGGGGAAATTCAACTGACAAAGTGCAGCATTTACAAACTTATGACTGTTTGTAATTCAACCTATGATATCGGCATTTCTCAGCAGCTCCACAATAATGACACAAACGGTACAAGTCACTAAAAGTGTTGCACTGCCAGTGATAATATTGGTGACCATGGAATGCGAGGGAGGGCATACCCCTAAAATTGGGAGGCAAGCACAGAACTTAACAATC…
comp45832_c0	comp45832_c0_seq1	1117	918	-	-	211	350	2.24	350	211	6.51	3.51	0.94	0.94	0.16	0.25	no	-1.28295	-0.0176128	ATCTAATACTTTCTGCCTGGCAATTCTTTATCATGTTCACCTTAAGGTTTCAAGTTTATACAATATTAAATATATCATGTATATAATAAACAGCATTTCTGAATTTGGAGATATATATGTGATCCACAGTCTATAATTTTCTATAATCTGCTGACAACAGGTGTGTAGATTGGTAGGTGCATATGCTGCACTTAGCTTTGATACCTCAAGAGGCATCAAAGCTGTGCTTTGCTTAGTGAATGGTACTGTTGCCTCTAGTGATATACCTGTGTAAACTACATCCTCTATTTTCCATTAAAATGTATGGCATCATGCATCATTCTCTTAAACTCAGTAACAGTGTGTGTTTAAGCTGTCATGTTTTTATTACTCATGTAAAATATCCCTTATAATTATATC…
comp76319_c1	comp76319_c1_seq1	1117	918	-	-	2201	2432	23.32	2432	2201	45.22	36.6	0.35	0.35	0.59	0.72	no	-1.15383	-0.0004096	GAGAGAGAGAAAAAAAAAAAGAAAAAAAAAAGAGAAACTGTTTTTAAACTGGAAAAAAAAATCTCACACTTCTCCATCATTTACACTTAGACTCTTATCACCAACAGACCCAAATTGCTACCACTACTTGAGAAAATTCCTCTCCTACTTTCTTCGGCATTTCACCCAGTCAGTCATACTTTGAACTGTTACATTTCAAGCCTAAAAATATGAGTGAAGAAAACGAAATTCATACATCTGAAATCAATTAACTCTTGCAATAAACTAACAGCTTTAATTTTTCTATATGGCAATGTAAATGTTCACCATTTACATCTGGGGATTAGTAATTGTACAATTCTGGACATTTGGAAAAAAAAAAAAAAAAAAAGTGGAGGAAATAAGTATCAAATATAGAAA…
comp76082_c0	comp76082_c0_seq1,comp76082_c0_seq2,comp76082_c0_seq3,comp76082_c0_seq4,comp76082_c0_seq5,comp76082_c0_seq6	1117	803.25	-	-	818.8	879.46	9.42	879.46	818.8	19.74	14.77	0.31	0.31	0.64	0.76	no	-1.30548	-0.094208	CATGTATTGTAGTTTTGCAAGTGGGTGCAAATCACAGTTTATATAGAAAGAAAAATGGGATTCATCTGTTTATTCTTTATTCTTTTGGGGATTTATGTTTTTTGGATAATATGTAATGTTAAGTAACTGTGATGATACAAACATTGAAATAAAAAAAAGGAAATCACTGAAACTGGCTTGTCTAATTAACATTAAAATTATTTCACAAACATGGTGAGACTGTAAATTTAGTATATATAAAGGGAATTGCATGTTTTAAACCACGTCCACACGGTCGAGCTGTGCCTGGCAGGGCAAAGTCTGCAGACTATGCCCGCGTAGGTGTCCACACAGCTGTCTGTGGTGGTTGGAGGGCAGTCGGACGCCAGCAGTTGTTTTGAGCGAGTGGTTCATTACGGT…
comp68839_c0	comp68839_c0_seq1	1117	918	-	-	380	361	4.03	361	380	6.71	6.32	0.13	0.13	0.85	0.91	no	-1.36223	-0.0004096	ATATATATATATATATGTATATAAATCTTTATATTGATAATACCAAACTAGATTATAAAAGATTATTCATTTTCATTGCAAGATTATAACATGACAAGGCTGATTTGGCCTTATATAATATACCTGGAACTTATGTTATCAAACGGAACCCATAAACATAGTATCAACTGGAATAAAGCATGTTTATTCAACATTTTAACACTATGAAAACACTGTTGTTATCATGTATGAATCAATTTATCTTACATTAGTATCTTTTCAGACATATCTAATCAGCTGTAACTACTAATATATAATCACAAAGATTTCCACAATATAAAAAAATTGAAGGAAAAAAAAAAAAAACGTAAAATTTACCTAATACTCATAATAACCTTAATAATAATAATACTCGGGAGT…
comp74538_c0	comp74538_c0_seq1,comp74538_c0_seq2,comp74538_c0_seq3,comp74538_c0_seq4,comp74538_c0_seq5	1117	459.35	-	-	1096	957	24.16	957	1096	34.22	37.91	0.01	0.01	0.99	1	no	-1.29839	-0.0004096	GTGTGTGTGTGTGTGTGTATATGTTTTGTGATGTAGATTCATACTTGTAAGTCTTTTCAGTAATATATATGAAAAACTGATTTTAAATACCCTCTCAGACAATGTGTAATATATATTTTTTCTGAGTACATCTGCTCCAATGTCAGTTAAGCTAGTGTAATATATTTAAAAATATTTCACTTCTGTTTTCTTTTCTTTGATCATGAGTGACTGAAAGTGAAGTACAAAACAAAATGCAAATATGAAAAAAAATGTATATCCTCTGTGGTGTATATATTCCCCTATCTAGCAACTGCAAAATAATCTACAATTTTTTCTTTGTCTATGATATTCCCACGTCACAACAATATTACCTGCAGTCTTCATCATTTCCCAAATGTATGTAGGTATATATATACA…
comp66531_c0	comp66531_c0_seq1,comp66531_c0_seq2	1116	789.24	-	-	266	360	2.82	360	266	9.29	4.43	0.64	0.64	0.34	0.47	no	-1.13289	-0.117555	GTCCTTGCAAAAACTGTAGTGTAAAGACAGCTATAGAAGCTACACTAAAAAATCAAATAGCCTATTGTGTAGTTCTTTAATATACTGTCAGGGAAAAGAAAGAGAAGAGAAAGAAAAACCAAGAGAGAAAAAAGGTGACCTAAGAACACTGAAAGCTTACTCATCATTCAATTGTCTTCATGTTAAAAATTCATCCATGGACATCTATCACTGCAATTCCCACTGACCATTAACTTAACTGAAATTGCTTTTGTACTTCATCATGAAAGCAAAACTGAAGTTCCTGTCAAGTATGCGTCCAATCTTTTTTACAGATACAAAATCCGTCTTGGACAAAGATCAGCTTTCACACCAAAATTCTGACAAAGAAAAAAAAAAAAGTTAAAGGATTGATTCTTG…
comp115173_c0	comp115173_c0_seq1	1115	916	-	-	248	364	2.63	364	248	6.78	4.13	0.76	0.76	0.26	0.37	no	-1.28598	-0.0004096	GTGGTACAATTCATGCAGTGGTAATACTTGAAGTTCTCCTACCCGCTACAGTATAATTAAACATCTAGCAATCCCAGTGTTTAAGTATCAATAACCTTTAATGCGTGGTTACATTGACATTACTATAAAAGGAAACAATGGCTGTGTAATTCTAATCTACAGAGAGAGACAAAACTACTGGGTAGGGGGACATCTCATTTATGAGCCAATTCTAATTTTCACTTGTGGCTTGTGAATTCTTATACAAAATCAGAGCATTTCTTTCCAGACAAGTTGAATACTGATCCTGGAAGTTTCAACCATAATTCAAAGTAAAAATCAATCACTAGAACATTTATGTTTTGTTTTTTTCTATATGTTTAATACATATGATATTGCTTTTTCCTGCTGAAAAGAATT…
comp74584_c0	comp74584_c0_seq1,comp74584_c0_seq10,comp74584_c0_seq11,comp74584_c0_seq2,comp74584_c0_seq3,comp74584_c0_seq4,comp74584_c0_seq5,comp74584_c0_seq6,comp74584_c0_seq7,comp74584_c0_seq8,comp74584_c0_seq9	1113	256.02	-	-	1648	1752.59	60.9	1752.59	1648	120.23	95.56	0.3	0.3	0.65	0.77	no	-1.26173	-0.0004096	GCAATCTTTCATACTAGACAGTAGACAATCATTCAATAAATTATCATAATGGTGACTTAAGAAATAAATTAGGTTGGATGCAATTCACATATCAAAGCAAGGTCCATAAATCCTTGCAAAAGCATTTAGAAAATTAAACTTTTTTAAGGTCTTGAGTTTTTGTTTAGATCTGAGTATTAATTAGTTTATATCTTTATAATTGAAGGCTACTGCATTTTACAGGTATTTAAATAGAGTTAGATATGAAGTTGACAGTTAATGAATCAATGCAGCATTAAGATTTATATTGAGAAAATTTATTCATCTCCTTACAATGTGGCTTGTATGCCTTGCTGACCCTGAAACTGCCAAAACTGGGAAATTATTATTTTTTTTTCCCCCAATCAAATTTGGGTACCT…
comp67520_c0	comp67520_c0_seq1	1112	913	-	-	236	302	2.51	302	236	5.65	3.95	0.56	0.56	0.41	0.54	no	-1.25651	-0.0004096	CTTCCGATCTGTTTCTGATAATTCTATAGAAAAGCATTGTGATTGGAAGCATAATCTTTTTCTGTCACTATATCATCTCAGATCAAGAAAAATACATACACAAGCCTATACAAAAGTGCACATAGAAGCCCAAATACAAGCACAAAAACATACATACACCCAAAAACTCACATATGTATGCACACATATACAGGCATGTGCACATCCATACATACAGGTACATGGGCATACAAATACACACACACACACATAAAAAAAATATATATATAATGCAGGCACACACACATCACACAACCATAAAAAAGCTGACCAAAATATCCTGTTTGGTTCTATTAATGTGTAATGCAGAGCTTGTGAAATTTCTTTGATATATTAAATAAATAATATAATGAATGGCTA…
comp66844_c0	comp66844_c0_seq1,comp66844_c0_seq2	1111	843.68	-	-	114	321	1.22	321	114	7.07	1.91	1.7	1.7	0.01	0.03	yes	-1.2886	-0.0004096	GGGTTAATTATGCAAAAAAACACATCTGGCTGTATGAGTACATATGAAAGCCATCTCAGTTTACAGAATCTATACTACATAGGGAATATACAATACAGTAAAAAGCAGTATTAAAACGAGACTGCAGTATTATCACATGACAGCGGCAGGAAAGTGAGAGCGTACAAACTAGATGCTGGTGTTCTCTATACCAGGATGTCAACTTCGATCAGACAATGTTATTTGGTACCAATTTATTCATCATAGATGAATATATGTTGGTAAAAACTGAAATATGAATCCAAGAAATAATTTTATTTCTACTCATTCAAATGTATCATGGAATTAATAGCTTGAATAACTATTTGATATCGAATTTCAGACAGTAATGCAGTTGCCACACATCTAAATGCTAAAACT…
comp51864_c0	comp51864_c0_seq1	1110	911	-	-	524.25	482.71	5.6	482.71	524.25	9.04	8.78	0.09	0.09	0.9	0.95	no	-1.2443	-0.0004096	CATTTGCATTGTCCTGTGTGTATCTGGAGCCTGTATTAGTTTAAATTGTGTAAAGTGAGTCCACATTGTAATTTGAACTTGACAGTAAATAAGAAGGTAAATAAAAATGGAGAAAAATGTTTGCAAGTTTGATTTTAAAACATTATTACAATATTTAGCAGTTTCATCATATATTTCAGGATTCTATGGAACATAACCACCACATTCATCACTATAAAGCAAACCCTCTTTTCCTGGGAAGTAATGGAATGTTACATTATAGAAATAACTTTCCTATTTCATAAAATGTCACCTCTCACTAATATTAAAATCACAAATCATATCTTTGGTTAATAATAAATGGACATTTTATAGTATAAATGAGAGTCTCATTGAAAGGAAAGCATTTACATGGCTGCA…
comp63883_c0	comp63883_c0_seq1,comp63883_c0_seq2	1109	787.44	-	-	134	292	1.96	292	134	5.48	3.08	1.33	1.33	0.05	0.09	no	-1.34215	-0.0004096	TTCCTACTTTTAATTTATATATTAGTAATTTAACATGGCAAGTTACTTCCAATCATTATTCTTGGTTCTATTTAGCTTTGCATTTGCTTGTAGGCATAAAGGAATTAACTATTACTAGATCTTCTGTATCCATATTTCTAATACAAATACGTAAATTAATAACTGTATGAAACCGAAGTTTCATACAGTTAAAGTGGCAAACTGGCTAGTACTGGGGGAGGACTAGATGAAATAATTTACTAGAAACTAAACATTTAATCTAAACTACCCATTACTCTCAATCATATGGAAATTTTGCATTATCCGAGTCTGACCAATACGTAGAATAATTAGGGATTAAATCTAATGTAAACCAAGCTCTCCATTATGAACTTTCTATAGCAATGGTTTCTTTATTCA…
comp76698_c0	comp76698_c0_seq1,comp76698_c0_seq10,comp76698_c0_seq11,comp76698_c0_seq12,comp76698_c0_seq13,comp76698_c0_seq14,comp76698_c0_seq15,comp76698_c0_seq16,comp76698_c0_seq2,comp76698_c0_seq3,comp76698_c0_seq4,comp76698_c0_seq5,comp76698_c0_seq6,comp76698_c0_seq7,comp76698_c0_seq8,comp76698_c0_seq9	1109	429.03	-	-	2025.09	1966.31	46.89	1966.31	2025.09	76.63	73.58	0.16	0.16	0.8	0.88	no	-1.33453	-0.0208896	AGCTCCTGAGACGGTTTCAAATCCCAAAGGAGAAGAGCATTTGAGACACTCACAGGCACTGCATTCGGGCTGTCTGTCACTCAAATCCTCTCCATGTTATTCGTGACTTTAAAAGTTCCACAAAAAACGTTTCTCTCACATGACAATACGCACAATCACACGCGTAAACACAAGCACGTACGCACACACTCACACGCACACGTACGTGCACATGCATGCACGCACACACACATGAAAGCACGTATAAACCCACAGTCTCAGTTATGCACATGCATGCATGCATGTGATGGTATTAAGATGTGTCCCTACTACGACCAGTTTGTGTAAATTGTATATATCCTAAATACTAACACTATTTGTGTAATTGGCACGACGGGTCCCGTCCCGGGCACCCGAATA…
comp76769_c0	comp76769_c0_seq1,comp76769_c0_seq10,comp76769_c0_seq2,comp76769_c0_seq3,comp76769_c0_seq4,comp76769_c0_seq5,comp76769_c0_seq6,comp76769_c0_seq7,comp76769_c0_seq8,comp76769_c0_seq9	1108	357.7	-	-	1106	1018	32.15	1018	1106	45.63	50.45	0.09	0.09	0.9	0.95	no	-1.2422	-0.385024	GTGTGTGTTTGAAAAGAGTGGGGAGGGGATATACGACATCATATTTTTTCCTGCTTTGCCTGAGGATCGCGGATAAACCAAAGTGTGATGCCATTGCTCTGACTGCATCCACTGTCCTTAGTACACATGTGCAGAGGAAACCCTCTGGGTAAAGCGCCCAGTTAAGGATTATATTTTAAATTCTCAAAATTATATTTATTGTAAGTTCAGAACATAAGTAGGAAGAATTCATGCACTATTTTATAATTATCCAGTTGGAAAACATAACAAAGAAATACCATAAATATGCCACAAACCTCTGAAAACAATTGTCTCATTGACCCTTTTCCTCGATAAACATTGTGTGTGAATGTCTCCCGTTCGACTAGAAACCTGTGTGTGCATTCCCCTTCATTTGAA…
comp60709_c0	comp60709_c0_seq1,comp60709_c0_seq2	1107	907.26	-	-	424	701	4.55	701	424	13.18	7.14	0.93	0.93	0.16	0.25	no	-1.11391	-0.065536	CCTGAAAATACCATTAATGGGATTAAAAGTAGGCCTAGGAACTGTCTCTTTGGTGTCTAGGCCCTTGTAGAGCTATCTATGTATCAAAAATATCATAAAACAAGGCCATTGTTGAGAGAACATGCACTCCAGGCATACATCCACTGATGAAAATATTTACCTAAGTTATGATAGCTTACGAACCCACAAATTTTAAGCCACATATAAAATAAATAACAATACCAATAATTAAGAGAAACAAACTTAGAAAACAAAATAAAAATTGCATTCAGTAAAACAGGAAAAGTTGCACTGGATAACAATGTATAACCTCAAAGGCTTGTTGACGTACAGCTCCTGAATCGCAGAGGAGCACAGTTGTAAGGACCCTCAAACAATATCCCTTCAGTATGACCAAAT…
comp68790_c0	comp68790_c0_seq1	1105	906	-	-	459	574	4.93	574	459	10.81	7.73	0.53	0.53	0.42	0.56	no	-1.29097	-0.090112	GAAATATCCCGGCATTTCGACCATCTGGAGCCAAAACCGCCCCATCAGTACTGGGTAAAGAGATAAGCTATATTCCTCATGCATTTAGGTCCTCTCCTTTAGGAGTCCAGGGGGATAGGTGGGTTATATAGTTAGAAAGCAATATATACAGGCCACAGTGATCCAGGTGGCAGAGCCCAGATTCTAAGGAGATTTAGGTGGGTTTGTGGTGTGTTTTACTGTAGGGTAAGTTGTTTAGTTCTTTAGGGTTCACTGAAAGCTGGGGAGTATTCCCGTAGAGTTTTTTAAGCTGGCGTTTCCATCTGTAGACTTTGATCACTGGCAGACACATCTACAGAGCTTCACTGGCAAACTTCAAACATTTCAGTAATGATTTTTACACATTTTGACTTCCTATAT…
comp74698_c0	comp74698_c0_seq1,comp74698_c0_seq2,comp74698_c0_seq3,comp74698_c0_seq4	1104	353.62	-	-	386	471	10.97	471	386	22.02	17.22	0.49	0.49	0.46	0.59	no	-1.12451	-0.04096	TTGATGACTAAGATATTACGTTTAATGGCAGCACTAGCTGCCTTTAAACGCTGGGTAATTGGGCTCAGTGGTCAGCCACAGCCAGAGTGGACAAATACCTTGAGGCATTAGGTTTATACTTCAAAATACCCTGGGGTTTAGACCAATTGGAGCAACATTTGCAATTATGAACCTCCCCTTTATGACAACAAAAATACATCCTGTCATGTCAGACCACTGAGAAGGCTCAGAATGTAAAATCTACTAAAGACAGTTCTTTTAAAGGAAGTCACTGTAACGGGGCAGTAGTGACGCAGAACCAGGACATCCCATCCCCTCCACCTCTCAAGTCTTCACTGCCTGTTTCACGTGCTTCCCTAAAACGTGTCCAGACATCAGTGGAGAAAAAGAAGGCATTTA…
comp71754_c0	comp71754_c0_seq1	1104	905	-	-	554.35	630	5.96	630	554.35	11.88	9.35	0.39	0.39	0.56	0.69	no	-1.13096	-0.049152	ATGTATATATATATATATAAATATCTCTTGTATATATCCCTTCAAATAGTTTTACAAAATATCCTGATACAGAATCACTCCTCAGATTGCTGGGCATTCCATATTTGGTCAGATAGTGTGTGGAAGAGTTATATCTGCTTTGAACCTATGTCTAATATAAACCAAATGTTCACAACACTGGTTCCAGATGCTATAACTTCCTATTTACCCATAGAACCACTGTTTAATATGATACATCAAAAAAATAGATTCATGGTCTATTTCATTCCATTATGTTTCGAACTTCACCGCGGTACTCCTAAAAATTTACTTTCATATTCCCAGAATTCTTTAAACACCTAAACTATCTGAAATGTTAATAACATTAGGTAAGAGGGCAATGAATCTTTGTTACTTATT…
comp70157_c1	comp70157_c1_seq1	1103	904	-	-	195	273	2.1	273	195	5.15	3.29	0.69	0.69	0.3	0.43	no	-1.30445	-0.0004096	TAATAATAATAATAATAATAGCAACAATAACAATAACAATAGCAATAAACATAACAACAATAACAAATCACATTATTTATAAGCCCTTCCACACTAACAAGGGTCAAAGGCGCAACATAGAGAAATATCGAAGTCAGAGTTTGAATAGACAGTTTGGTAATAAACAAAACCAAAAAAAAAAAAAAACTCTAAAACATATTATGATCAAATTATGATTATCTATGCTCTCAGCTGATTATCAATTGAAGTCATTTAAGTAATGACGGGTTTTCCCGATAATTCTCATAGAGATGTTTGTTCTTACACCTTTGCAGCACAATTACTGTTAAAAAATTGTATGCGTCTTTTTGCTATTCTTCATCGGGCATGATCTGTCATATACACTATGCATCATCAGCT…
comp73311_c1	comp73311_c1_seq1,comp73311_c1_seq2	1103	900.38	-	-	1433	1744	15.42	1744	1433	33.19	24.2	0.49	0.49	0.46	0.59	no	-1.25545	-0.0004096	GCCATTGTTGGAGTAGTGTAGTGTTGGGGAGTGTTGAGTCTGTGATGGATGAGTGGCAGAGTGTTGGGTGGTGTGTGTGGACTCCCACGACTGTGTATCATACAAGTTTATAATGAGTAAATCTATCAATAGATGCCAAACTAAACTTATACTTTTATGTACCAGTGAGAAAACACAGAAGAAGAAGAAGAAAAAAAAATTACTTCAAAAGTAACATTCTTTGGTTTATGATCCTTAATATTTCTTCTTTAACTCTTACAAACAAGTTGAGATTTTGTCCAATCGATTCTCACAAATTTCCCTAAACTCTGAACAGCAAGCTTTCATATTGTCAGAACTTACTATACACTGGTTTACAATTTAGTTACAAGGTAAAATACTGCAGTCCAAAGACTCGTA…
comp66769_c0	comp66769_c0_seq1	1103	904	-	-	500.09	516.34	5.38	516.34	500.09	9.75	8.44	0.25	0.25	0.71	0.81	no	-1.25948	-0.0004096	GGCGGATGAGACAGGCTTATAACCATATTGACAGAGTTGGGTACATCTACAAAATGACGCTGATATCACAAGTATAGACTCTTGAAGATTCTCGGGGACAAAAATCCTGGATTGTAAGCAGTGGCTTGCAAGACACTGAATGCTGGGCATGTGAGAAAATACATTGTGTACAGAGGAACAGTTGGTTCTGGATACATTGAACAAAGACGCTTGGTATAAAAGAAATAAATGGTGCCAAGTTCATGGAACAGCATTATTTTTTTTCTTTAAACGTATGGAACTTAAGAGTTTAGTATCGAATACTAGAAAAGTGTTTGCTACAATGAGAGGTGATAGTATGTTAGACGATGAATGCAAGGTTTAGCTGGACATAGTGCAAGGCAGATGTTGAGTAGGTGT…
comp73998_c0	comp73998_c0_seq1,comp73998_c0_seq2,comp73998_c0_seq3	1102	819.54	-	-	2211	2321	27.03	2321	2211	46.97	42.42	0.28	0.28	0.67	0.79	no	-1.1318	-0.008192	GTGTTGCTTCTCTTGTGCCACGTCTGTTTCGTCATGCAACAGAAGCAATCATGCACACAACATGAACTCTAGAAACTAAAGTAATGTCTGTGCTCAAGGATGTAAACTGAAGACGTGGAAAAATAGCCTCAAAAGATTGACTGCACTCCATCCTTGGCACAAACTTCCAGGTTTTGTATGAAGGCCACACAAAAAACAAGCAACAGCACAATGCCAATAATGCAAGGCCAAAAATGGAAAGACTATGAGAGATCATGCTTATGTAACATCTTAAATTTGGAACATCTAACGTCTATCATTTGATTAATTTCTAGACTACAATCATCATACTACTTTCTTTTACATTAATATACTTTTTCAACAGCATGCTCTGAACTAAATATTTCTAATTGTACTTAA…
comp61364_c0	comp61364_c0_seq1	1102	903	-	-	448	467	4.83	467	448	8.83	7.57	0.27	0.27	0.69	0.8	no	-1.3108	-0.0004096	TGTGGGGTAGCTGAAGGCCAGGAGTGACACAGTCACACGTGCCGCGGGCAAGTTTGTTTTAGAGTGGGTCATAAGAATCATGAGTACGTCAGAGCTAGCCATCATGGTAAAAGCACATTATTTAAAAGAGAGCAAACAGCGGGCACCATGATGGTGTGACGACAAATTCTGATAGTAATACATTAAGAAACCAGACAAAGGAAGACTGGGTTGGCACAAGGACAACTATGGAACCAACATAGGAGAAGAGACTGGCACAAGAACAAAGAAGGACCAGACATACTGGGATAGCTTGGACTGGAAATGGTAAATCATATAAGGAATATCATGGAAGGGAACAGGAAATGGCATAAATGACCATGAAAGACAATAACAATTATCTAATACAAGGTCAAAATA…
comp64182_c0	comp64182_c0_seq1	1101	902	-	-	247	290	2.66	290	247	5.49	4.18	0.44	0.44	0.52	0.65	no	-1.25584	-0.0004096	CAGCTTTCTTATTTTCTAAAATTCTCTAAATAGGGAGGAAATCCCTCCCCTCAAAAAAAAACAAAAACAAAAGACTTCTGCATTATAATATTACCTGGTTAATTGTGAATATAATCTTAATTTTGTTCTCATCCCCCCTAAGTTTTCTTTTCTCTCATTATGCTCATGTGAAGCCTTTGCTTTATAGGTAGCAGCAACAAACTTTCAAAATTGCTGTTGGTTCAAATCTTTTTTGAACATAACAGTAGATGAAGACATTACAAAAATAAAATATTTCTTCGATGGAAGACTTCATAAGATTTTTCTTATAATCTAGTCCTTCACAAGCTTATTGCAGAAACTGCTTTACCTTCTTAGTGCAAATTAGAAAAAAAACTTGAACTGAAGCTAGTTTTCTGC…
comp71813_c0	comp71813_c0_seq1,comp71813_c0_seq2	1101	883.12	-	-	317	361	3.57	361	317	6.83	5.6	0.39	0.39	0.56	0.69	no	-1.25433	-0.0053248	CTGACATTTTTGTGGTCGCCTGATCTGTGGAAACAAGGCCTAGTTAACATGAGCAGTCCTTATACCTTGCTGATGCATGAATAGGGTGGTGTATATACAGTTTTCACAACTGGAGACATCAAACTTTAGCACTGAAATGCAATAAAATAGAAAATGTACATAGTAGCAGGTGTGTCTTTTAGCCTCTAAGCCTACAGCCCTTAAGGGGAAAGATGGCCTAAATGCATCCAAATGAACCTGCCACTGTTGACATTACACCATGTTCACCCACCATGACAAATTCCCCAAATTCCTCGAATCTATTAAATGAAATAACTTAAAATGACATTCACCAACAGCCAAAAAGTAATTCAATACAAGAAAAAACATTTACAGCCTAAAATCAAGAAAAAAAAAAGA…
comp68815_c0	comp68815_c0_seq1	1101	902	-	-	462	502	4.98	502	462	9.5	7.82	0.33	0.33	0.63	0.75	no	-1.19395	-0.008192	TGTCTTCGGTGGCATTTTGTCTGTTGAGAGAATAACTATGTAAGGCATACTGTGGGAATTGCTAACTACCATGGAGAAGAAAATTCTTCTACACAATATCATTCATATTCTGTGAACACTTCTTTGGTAAACAATGAATTGTTTGCCTTCACATGGCAGATTCAAGACAAATATTGACAATCTCGTTTCCACAAAATACACACTAGCTAATATTTTAAAGACACATACCCTACAGAACGCAAGCCAAGACTTGTATGCAAATCTTTCTCTCATTCGAAATGAGGAAACCACTCCCCTTCATTAGCACAACAAAAAGACGGTCCCCGATTGCATTACCAATTCAAATCCACTAATATTAGACGAGTCAAAATCCCTCAGCGATTCTTGAACATTTAGGAC…
comp70079_c0	comp70079_c0_seq1	1100	901	-	-	4082	3890	44.07	3890	4082	73.69	69.15	0.14	0.14	0.83	0.91	no	-1.05118	-0.014336	TTCTTGAATTTGTTGGTCTCAAGTGCTGTCTTCACAGGATCTTTTGCCGTGTTCTTGATAAAATAAAATGAAGTAATTAATGAGTTTAGATGTTTAGGGATAAAACTCCCTTATGGAGTCATTAATGAAATCATAATCCTTACTTTAACGTAGCAAAATAAAGAGAAAAAATATACCACTGGAAAAGCTGAAGTGGTATCATTGGAAGAGTTATGCTTTGGGCCTCAGCTGTTCTTCTGTTGGACCTTATCTGATCATCACTATTAATATCTCTTAGTTGTTGTTTTTTTTATAATTATTATCTTTATAAACTCCTACTGTGGTTTACCAAAAACGAATCCTGGACAAAACAGGAAAGGCAGACAAACATCCTGTTTTTTTACGTTGACTCTTCGAAAG…
comp72801_c0	comp72801_c0_seq1,comp72801_c0_seq2,comp72801_c0_seq3,comp72801_c0_seq4,comp72801_c0_seq5	1099	339.55	-	-	228	693	7.81	693	228	29.95	12.25	1.81	1.81	0.01	0.02	yes	-1.233	-0.0004096	AATTAGGTAATCAGTGTACAAGTGAGTGGATAGTTTCATTCAAAGCAAATAGTAAAGTTATTCCTTTTTTTTATTGTTTTACACCATCGTCATTTTTCGTTCTCAAATTGTGTACTTTCCCAGTGATAACTACAACAAATTCAAATTCTTTGTGCAGTACGACAATGTCAAATAAGCATTCCTGGAAATCCGGTCGGCGGCCAGTTAAATGAAAAATTACCGGATATGACGAGATAACGGAGAAAATACAGAGAGCATTAACATCCCTAATCCACATTAATTGCCATATTAATTACTTTATTAATTGCCATATTAATTCGGCAAGAGCGAACGTGGTGCTGCTGCGTCGGTAATTTTGTTACAAATTGATAAGTACATGTAGTATCCTTTGTATTTTTA…
comp73389_c0	comp73389_c0_seq1,comp73389_c0_seq2	1099	816.45	-	-	368	472	4.88	472	368	8.95	7.66	0.57	0.57	0.4	0.53	no	-1.31401	-0.073728	GGTTCACTTAAGAGGTGCACCGGGAAGGAATTTGATGCTTGCTACACTCCAATATAGTCATGGCAAAGCTTCACAACACAAGATCTGTGAGAAGTGCTACACTTTCCACCATGAATATCATGTGTTTCATCTGTTTATATTAACTAATCACATATCCATTTATGTCGCTATTCTCTGCCTAAAAAAACAAGTAGATTTAAAGATAAGACCAGTAGAAATAGTAATCTCATCATACATAAGTATGTCTCCATGTGTGCATTTTGTGTAAATGTCTGCATGTGAACTTAATCTTTTGTATAACATGTGTGACATGACAATGGACATGTGCCCTTCTGTGCTGATGAGGATGAAATTAATATATTATGATCTAATTGAGCTTCATTTGTCTGTCTAAAGTTG…
comp70399_c1	comp70399_c1_seq1	1099	900	-	-	470	508	5.08	508	470	9.63	7.97	0.32	0.32	0.63	0.75	no	-1.32838	-0.049152	TACCGAATGCCAGGATCCCTTGCACTTCTGCTGTGGTTATGCTTTGCAATGAGGTATGCATACATACCATCACCCTGCAGAACACATGTAATAAGCTATAAAGAGACCTGCATGAGAGGGAACAAAAAGAGCGATGTCTGCCAAAGCACACGCAAGCAAGGACGAGATTTGTGTTTATACTACCGAGCAGCGTTAAAACCAGACCCTTAATGGTAGTGGAAACTTATGAAATATAGAAATATATTATGGCACTGGAAGCTATATATTAGATAGTCTGTATGACACTTTGCCTGTAGTCTTTACCTTAAATTCTCAGCAATCTTGAGGATTAAAGCAAGCTATCTAATAAGCTTGAATATTCCTAAGTGTGGAAGTAATAGCTAGCTCCTGAGATTATAA…
comp75858_c0	comp75858_c0_seq1	1098	899	-	-	285	499	3.08	499	285	9.47	4.84	1.01	1.01	0.13	0.21	no	-1.14944	-0.032768	CACCTCCAAATGGTAAACCAAATCTCTAGAAAAGGCAGTCTATCTGATTCTGTTGATCGTATTTCACATACAGATAGTTACTTTTCCTTTACTTGACACAACACTTCTGTCTGTCTGTCTCTCCCTCTCCATTACAAACTGTGAAACTAAAAACAAACCTGTACAAAATTTACAAAACGTCTGATGATCGAGTGCTCGTGTTGGCAAGAAATACACAAAACATTTCCTATTGGGTAATATTAAGAAAACCTTTGCTGACAAAAGAAAGAACACTGTACATTTAGCTTGTCAATATATCTAAGACGTGGCCAGCAGTTGGCCCTCTCAGCATTTCATAATGCCTGCAATATCACATGTGTAGGAAGATCTGTCATGGGTAGATTTTCCTTCACAAAGTTG…
comp73079_c0	comp73079_c0_seq1	1098	899	-	-	300	456	3.25	456	300	8.66	5.09	0.81	0.81	0.22	0.33	no	-1.33421	-0.0004096	GGTCCCCATGGAATGAGACAGAATTTTTAAAACTATATAGCAGACTCCCTGGGCCAACAACCCCTCCAAGCCTGCACTCCAGCTTAATTAATGAAGGAGACACCATGACACCTTTGATTAATCATGCATATGCCATAAGGAGAAATTTGGAAAATAGGAGTATCCGATTTACCAAAATGACCTTGTACAGGCATCACCAGATATAAACGGTTAAAATATATTAACTGAATTCATAACCTAATTTCTTGGATTAAGGATATGAGTTATGTGATGGAAACATGAAGTATAATACACACTATATCACACAACATTGCATGTTTCACTCTGTCACATAACAAATTTCTTTAACCCACATTATGCAGTGATTATTACTGATTGTCAATAAATATTCCATCGACG…
comp73188_c0	comp73188_c0_seq1,comp73188_c0_seq2	1098	897.11	-	-	439	444	4.75	444	439	8.47	7.45	0.22	0.22	0.74	0.84	no	-1.22602	-0.0004096	GCCCTTACACAACACACAATTGGAGAGGAGGCAGAAACAGGCAACTAATACTGAATTACTGTCATTTGTTTTTAATGTTGGATTTCTTTAATAAATTAAAGATTATAAACTAAAGACTGGGATATCAAATTAGAATAATCTTAGTTCATAAGGGATTTAGGTAATATCAAAGATCATACAAAGAATGATAGGTCACTTGCAACAATCTGCATCTCTAGCAATGAGCATAGGTGACCAGCTTGGCAGCTTCTATGCTGTTAAAAATTTGCTAAAAAAGACAAGAGACTTTTTCTTTACCTACTGAAGGAGAAAAAAAAGTACTTGCAAATTCATGAAATCATATATTTGGGAAATGTAGTGTTAAATAAAACAAAAATGAAGATTCTCATCTTCATCTAG…
comp20217_c0	comp20217_c0_seq1	1097	898	-	-	1639	1851	17.75	1851	1639	35.18	27.86	0.38	0.38	0.56	0.69	no	-1.247	-0.290816	TCATTTCCTTTATTATGCAAAAGATTAACATGCTAGTTAACATTTTTTCATAAAGAATACCATCCTGAATTAACTAAGTTACAAGCTGAATGCATAGACAGGTGCTTCTGTATCAAATGTATTAAGAATCACACGCAATAAATCCTTTGTAAAATATGGTGGAGAGCTAAATTATGACTTTTAGCCCATTTTATAAAACATCATGTGCATATATCACACTCCTATGACTACAAACACTAGCTTCCTTATGACATATACTATCTGCAACTATGTTTTAAAGAGAAATTTTAAGAATATCTATAATTCCTTCTGTGCATGTAATCATCTATCTGCTTGTATGCTAGAATATCTAAATTCCATTCAAGAAAATATATCCATCTGGATTAAAATACCTAAGGA…
comp63244_c0	comp63244_c0_seq1	1095	896	-	-	853	1168	9.26	1168	853	22.25	14.53	0.66	0.66	0.32	0.44	no	-1.2634	-0.126976	GCAGTCCTTATAAATATTTATTTTCTCATATATTATACCATTAGGTGACATACTAGTTTCTAGGAACTTCCCCAGTGCAGTGATAAAAGAACATTGTGATAGGTATGAGTGGTAAAGCAGCCTTCAACTAAGCCACTACCTTTGAATAGCAGCCAGCCAAGACATACTCCAAGGGATCTCAGTTTTTACTATTCCAAGCTTAAGGATCGAAGATGGTTGCCGTGCACTTCTTTTCTTATGTCACAAATTGGATAAGGCTGAATCTTTGTGTTTACTGTGGCAAGATAGGAAGCCCTGTGCATTGTGTGTGTCATCTACAGTTAACCTCAACCCCATGATACTCATAGCCTATAGTGGTCATGCAGATAAACACCTTAAACTGCCACATCCACAAATAGC…
comp66448_c0	comp66448_c0_seq1	1095	896	-	-	208	238	2.26	238	208	4.53	3.54	0.4	0.4	0.56	0.69	no	-1.06023	-0.0004096	CATTTGTCTTATTATTTGCACTGGATGGTCCTGGGTTCCACTAAGGGATTATTGCCCTTTTGGGCATGCCAAGGGGTACTATCTGCAGGAATAAGTGAGCCCTATAACATTACCGGATTACTGCAAATTTTCCACAAACAAGATCTCCAGTTTTTGTCTAAAAGTTTGTTAAATACTATTATGCATTTTAGTTATGAAATATATTTTGGAGCCAGCCTAGACACACCTCCAAAGGGTTCACAAGCTATATTAATTTTGTTTATGGTTGATACAGATTGAAGTGTTCACACTTTGTGATATAAGGAGTACACACTGCGTAAAGAGAATAGGTTGTAGATTGAGAAGAGTACAAAAAATTTGCCCTTGCGTGATATCCCCTAAAGTCACAGTTGTTTTCTA…
comp57003_c0	comp57003_c0_seq1	1095	896	-	-	326	329	3.54	329	326	6.27	5.55	0.22	0.22	0.74	0.84	no	-1.1038	-0.12247	CCTCCTTTAAAAACAAACAAATTCTTGCATACTTCATAATTTCAAAAGGTCTTGACCAAATGAAAAAACAACTAATGGCCATAGTATTAAAAGCAAAAGTGAGCCCCGGTTTAGCATTCCCGTCCCCTCACATATTATTAAAGACTTTTGCAAGTGCCATAGCATTGAGGATCCCCGCATGAGTATTGGAAATGCTGGGATAAGTGCCAGGGTGACTAACCTATCCCACTTTTATATTTGGTTTTGATTTCTTGAGGTGTTATTTATTTAAAGTAATGAAAAAGCCTTTTCTTCTACACAGTAACATTCCAAGAAACAGGATTTCCTTCAAAATACTGAACACTGTTTTTTAAAAGAAAATATGGTATTCTACCAGAAACAAATATATAAAAACTCATG…
comp66410_c0	comp66410_c0_seq1	1095	896	-	-	1157.81	1085.77	12.57	1085.77	1157.81	20.68	19.72	0.11	0.11	0.86	0.92	no	-1.02002	-0.0004096	GTCATTGGAGAGAGCTATTCAATTGCTCTTAAGAGAATTGAGTGTATCAACACTTACAGTCAGTCATCTGCACTTGATTCAAACTTGTGTAAACAAACAGCTCACAAAATTCTCTGTATTATCTGTTATATTATGTGTGTGTGTGTGAGAGTGATAGGAAGACTGTAAACTATTCATTAAGTGAACACATCGTGCCATTCCATTACTATGCACACTGTGGAATTTTAATAAATCTAACAAAGACCAAGTCACCTTAAATAAATAACATATTAAAATATGTGTACTTTATGCCTCTTGAGCAATACACCCCCTTACGATACCACTTGGTGATACACTTAGTTTATAAACGACTGAGAAATGAAGGTGGGGAAGAAAAATAAAATAAAATAAAACTTAAAA…
comp53413_c0	comp53413_c0_seq1	1095	896	-	-	487	432	5.29	432	487	8.23	8.3	0.03	0.03	0.96	0.99	no	-1.08751	-0.0004096	GAGGGGTAAAGGCAGTGAGGGGTGAGAGAAAAGAAATGATAGGGGAAAGTGTGATGTAGGGAGGGGGGAAAGGAAGGAAGAAAGATACATAACATAGTGTAATAGAAAATAAAAAATCACAAGGTCTAGACTTGTCCATCACTTCACATGTAGAAATGCCTGAGGATAGTTTCAGCTGGAAATTAAATGGAAGGTATCTATCACAGACCTTTTCAAAAACATCAAATCTCAGATGATTTTATATTTTCATTCCCTTCAAGATATTCTGCAGCTTCATATCCAAACACATATCAAATTTTGATTAAAAGTATGTTTTAATTGCAGCACTTGACATTAACATCATAATGCCAATATATGAAACTCTGTAAACTGCCAAGTCCCAAGCCCAAAGTCCATTGC…
comp72750_c0	comp72750_c0_seq1	1094	895	-	-	214	386	2.33	386	214	7.36	3.65	1.06	1.06	0.12	0.19	no	-1.18856	-0.0028672	CTCCATTTCTACATTAAACATCTCAAAATAAACAATCCATTTAGCTGCCTTCAAGTCATAGTTACACATAAACAATGTTCCTTTTCTAGCGGTACATTTACGTAGTGACAAATTTGTTCCCTTTTTAATATCCTTGTTTTTTTTTTCCCTAACTGTTTTCTTGAACCTGTTTAGCATTAAACATGAAACAAAGATATAAAAATACTGAGGCTGTAACCCAAGTTTAAGGGCATACTGCTGGTATACTGGGTGGAAAATCTATGGGAATTTGATTTTAAAGCACTGACAAATTAAAGGATGTTCTAGCAACACTCTCCTGATGCTTTGCCATGATAATTCAAGTCCCCGCTTGTTAAAATCCACAGGATTGAAACTCACACTCAGGTATTTCAATTGCTT…
comp74276_c0	comp74276_c0_seq1	1094	895	ROMO1	PREDICTED: reactive oxygen species modulator 1-like [Hyalella azteca]	703	1060	7.64	1060	703	20.21	11.99	0.8	0.8	0.23	0.33	no	-1.31216	-0.098304	GTCATGTGCCAGGCACTAACCAATGATGAAGGAAAACTTCCCCAAAATAGGATGATATTAAATGAGAACATAGCAACATCCACTATAACAATGTATGTTATTACCAAGTTTTACATCAATCTTACATAAAACCAAATAAGAACACAACATTCTTCACAGTAATCTCACAAATTGTTGACATGTTCATCATCAATTTCGCACAAAAATAATATCTCGGAATAATGAGACCCCGTTAAGAGCTATTACCTGTTTTTCTCCTTTAAGAACATACAAGGACTGTCTAAATATATGATAAACATATGACCAAGGAAAGTATAACAAAATACATCTAAGACATAAGTAGGGTTATATTTTGGAAGTATAAAATTATAACAGTCTTTACAGGGTAGTCAATAGCAT…
comp69567_c0	comp69567_c0_seq1,comp69567_c0_seq2	1093	736.79	-	-	507	482	5.69	482	507	13.56	8.93	0.13	0.13	0.84	0.91	no	-1.2545	-0.0004096	CCTCACTTACTGTTTTGATTAAAGTATCAGGGAAACTTTATTCAATAAAATCATTACACTAGATGCAATATCTAGCTTAAAAATGGAAGAATAAGAGAATACAAATCATACATAAAAATACAATTTGTTCTAACTTTGAACTCTGTCGAAAATGATAAAAACAAATAAAAGAAGGCATCTACATAACCTCCCATGTCAATTACTTAATAAAACAACTCCTAATACTGTTGGTTTTCCTTCACTTTAATTCTAATGCACAATATCATTTGACAAAGAAAAAGTAAAAGAAAATCAGTCATTCAATCATATTCCATTTTCCTATCAGTTCACATCCCTTTGCTCCTATCAAAGTTCATATAACATTGAATTAAAAACAAACGATAAAACTGTCAGGTAAAA…
[truncated: 9,275 more rows]
